# Supplementary material for: Crystal structure of a three-dimensional neodymium(III) coordination polymer, [Nd2(H2O)6(glutarato)(SO4)2] n
Source: Acta Crystallogr E Crystallogr Commun. 2022 Jan 11;78(Pt 2):159–63. doi: 10.1107/S2056989022000159 (PMC8819439; doi:10.1107/S2056989022000159)
Supplement: Supplementary file 1 [file e-78-00159-sup1.cif]

##############################################################################
#                                                                            #
# This CIF contains the data in a paper accepted for publication in          #
# Acta Crystallographica Section E. It conforms to the requirements of       #
# Notes for Authors for Acta Crystallographica Section E, and has been       #
# peer reviewed under the auspices of the IUCr Commission on Journals.       #
#                                                                            #
# Full details of the Crystallographic Information File format               #
# are given in the paper "The Crystallographic Information File (CIF):       #
# a New Standard Archive File for Crystallography" by S. R. Hall, F. H.      #
# Allen and I. D. Brown [Acta Cryst. (1991), A47, 655-685].                  #
#                                                                            #
# The current version of the core CIF dictionary is obtainable from          #
# ftp://ftp.iucr.org/pub/cif_core.dic.                                       #
#                                                                            #
# Software is freely available for graphical display of the structure(s)     #
# in this CIF. For information consult the CIF software page                 #
# http://www.iucr.org/resources/cif/software.                                #
#                                                                            #
# This file may be used for bona fide research purposes within the           #
# scientific community so long as proper attribution is given to the journal # 
# article from which it was obtained.                                        #
#                                                                            #
##############################################################################
data_I
_audit_creation_method
;
Olex2 1.3
(compiled 2020.11.12 svn.r5f609507 for OlexSys, GUI svn.r6272)
;
_journal_date_recd_electronic     2021-09-14
_journal_date_accepted     2022-01-05
_journal_name_full     'Acta Crystallographica, Section E'
_journal_year     2022
_journal_volume     78
_journal_issue      2
_journal_page_first     0
_journal_page_last     0
_journal_paper_category     GM
_journal_paper_doi     10.1107/S2056989022000159
_journal_coeditor_code     JQ2009
_publ_contact_author_name     'Saranphong Yimklan'
_publ_contact_author_address
;
Department of Chemistry, Faculty of Science, Chiang Mai University,
Chiang Mai, 50200 , Thailand
;
_publ_contact_author_email     'Saranphong.Yimklan@cmu.ac.th'
_publ_contact_author_fax     '+66 5389 2277'
_publ_contact_author_phone     '+66 5394 3341 ext. 131'
_publ_section_title
;
Crystal structure of a three-dimensional neodymium(III) coordination polymer,
[Nd~2~(H~2~O)~6~(glutarato)(SO~4~)~2~]<i>~n~</i>
;
_publ_section_title_footnote     .
loop_
    _publ_author_name
    _publ_author_footnote
    _publ_author_address
    'Yimklan, Saranphong' .
;
Department of Chemistry, Faculty of Science, Chiang Mai University, Chiang Mai,
50200, Thailand
;
    'Chimupala, Yothin' .
;
Department of Industrial Chemistry, Faculty of Science, Chiang Mai University,
Chiang Mai, 50200, Thailand
;
    'Wongngam, Sutsiri' .
;
Department of Chemistry, Faculty of Science, Chiang Mai University, Chiang Mai,
50200, Thailand
;
    'Kaeosamut, Nippich' .
;
Department of Chemistry, Faculty of Science, Chiang Mai University, Chiang Mai,
50200, Thailand
;
_publ_section_synopsis
;
A three-dimensional coordination polymer,
poly[hexaaqua(\m~4~-glutarato)bis\\u000173(\m~3~-sulfato)dineodymium(III))],
[Nd~2~(H~2~O)~6~(glutarato)(SO~4~)~2~]<i>~n~</i> (glutarato^2--^ =
C~5~H~6~O~2~^2--^), consisting of cationic
{Nd~2~(H~2~O)~6~(SO~4~)~2~}<i>~n~</i>^2^<i>^n^</i>^+^ layers linked by
glutarate ligands, was  synthesized  by the microwave-heating technique.
;
_chemical_name_systematic
;
Poly[hexaaqua(\m~4~-glutarato)bis(\m~3~-sulfato)dineodymium(III)]
;
_chemical_name_common     ?
_chemical_formula_moiety     'C5 H18 Nd2 O18 S2'
_chemical_formula_sum     'C5 H18 Nd2 O18 S2'
_chemical_formula_iupac     '[Nd2 (C5 H6 O4) (S O4)2 (H2 O)6]'
_chemical_formula_weight     718.79
_chemical_melting_point     ?
_space_group_crystal_system     monoclinic
_space_group_name_H-M_alt     'P 1 21/c 1'
_space_group_name_Hall     '-P 2ybc'
loop_
    _space_group_symop_operation_xyz
    'x, y, z'
    '-x, y+1/2, -z+1/2'
    '-x, -y, -z'
    'x, -y-1/2, z-1/2'
_cell_length_a     15.54610(10)
_cell_length_b     12.66210(10)
_cell_length_c     8.88830(10)
_cell_angle_alpha     90
_cell_angle_beta     95.2870(10)
_cell_angle_gamma     90
_cell_volume     1742.19(3)
_cell_formula_units_Z     4
_cell_measurement_reflns_used     25026
_cell_measurement_theta_min     2.0600
_cell_measurement_theta_max     27.3240
_cell_measurement_temperature     293(2)
_exptl_crystal_description     block
_exptl_crystal_colour     'clear light violet'
_exptl_crystal_size_max     0.2
_exptl_crystal_size_mid     0.2
_exptl_crystal_size_min     0.2
_exptl_crystal_density_diffrn     2.740
_exptl_crystal_density_meas     ?
_exptl_crystal_density_method     ?
_exptl_crystal_F_000     1376
_exptl_absorpt_coefficient_mu     6.226
_exptl_absorpt_correction_type     multi-scan
_exptl_absorpt_process_details
;
(CrysAlisPro; Agilent, 2014)
;
_exptl_absorpt_correction_T_min     0.44751
_exptl_absorpt_correction_T_max     1.00000
_diffrn_ambient_temperature     293(2)
_diffrn_source     'micro-focus sealed X-ray tube'
_diffrn_radiation_type     'Mo K\a'
_diffrn_radiation_wavelength     0.71073
_diffrn_radiation_monochromator     mirror
_diffrn_measurement_device_type
                             'SuperNova, Single source at offset/far, HyPix3000'
_diffrn_measurement_device     'four-circle diffractometer'
_diffrn_measurement_method     '\w scans'
_diffrn_detector     'CCD plate'
_diffrn_detector_area_resol_mean     ?
_diffrn_reflns_number     38711
_diffrn_reflns_av_R_equivalents     0.0667
_diffrn_reflns_av_unetI/netI     0.0381
_diffrn_reflns_theta_min     2.078
_diffrn_reflns_theta_max     27.444
_diffrn_reflns_theta_full     25.242
_diffrn_measured_fraction_theta_max     0.962
_diffrn_measured_fraction_theta_full     1.000
_diffrn_reflns_limit_h_min     -20
_diffrn_reflns_limit_h_max     19
_diffrn_reflns_limit_k_min     -16
_diffrn_reflns_limit_k_max     16
_diffrn_reflns_limit_l_min     -11
_diffrn_reflns_limit_l_max     11
_diffrn_radiation_probe     x-ray
_refine_special_details
;
The structure of 1 was solved in the space group P21/c (No. 14) using direct
 methods in the SHELXT (Sheldrick, 2015a) structure-solution program and refined
 by full-matrix least-squares minimization on F2 using SHELXL 2018/3 (Sheldrick,
 2015b).
;
_reflns_number_total     3830
_reflns_number_gt     3482
_reflns_threshold_expression     'I > 2\s(I)'
_refine_ls_structure_factor_coef     Fsqd
_refine_ls_matrix_type     full
_refine_ls_R_factor_all     0.0262
_refine_ls_R_factor_gt     0.0221
_refine_ls_wR_factor_gt     0.0420
_refine_ls_wR_factor_ref     0.0449
_refine_ls_goodness_of_fit_ref     1.076
_refine_ls_restrained_S_all     1.076
_refine_ls_number_reflns     3830
_refine_ls_number_parameters     268
_refine_ls_number_restraints     9
_refine_ls_hydrogen_treatment     mixed
_refine_ls_weighting_scheme     calc
_refine_ls_weighting_details
              'w=1/[\s^2^(Fo^2^)+(0.0106P)^2^+1.2155P] where P=(Fo^2^+2Fc^2^)/3'
_atom_sites_solution_hydrogens     mixed
_atom_sites_solution_primary     direct
_atom_sites_solution_secondary     difmap
_refine_ls_shift/su_max     0.003
_refine_ls_shift/su_mean     0.000
_refine_diff_density_max     0.623
_refine_diff_density_min     -0.879
_refine_ls_extinction_method
;
SHELXL2018/3 (Sheldrick 2015b)
;
_refine_ls_extinction_coef     0.00033(5)
_refine_ls_extinction_expression
                                  'Fc^*^=kFc[1+0.001xFc^2^\l^3^/sin(2\q)]^-1/4^'
loop_
    _atom_type_symbol
    _atom_type_description
    _atom_type_scat_dispersion_real
    _atom_type_scat_dispersion_imag
    _atom_type_scat_source
    'C' 'C' 0.0033 0.0016
                         'International Tables Vol C Tables 4.2.6.8 and 6.1.1.4'
    'H' 'H' 0.0000 0.0000
                         'International Tables Vol C Tables 4.2.6.8 and 6.1.1.4'
    'Nd' 'Nd' -0.1943 3.0179
                         'International Tables Vol C Tables 4.2.6.8 and 6.1.1.4'
    'O' 'O' 0.0106 0.0060
                         'International Tables Vol C Tables 4.2.6.8 and 6.1.1.4'
    'S' 'S' 0.1246 0.1234
                         'International Tables Vol C Tables 4.2.6.8 and 6.1.1.4'
_computing_data_collection
;
CrysAlisPro (Agilent, 2014)
;
_computing_cell_refinement
;
CrysAlisPro (Agilent, 2014)
;
_computing_data_reduction
;
CrysAlisPro (Agilent, 2014)
;
_computing_structure_solution
;
<i>SHELXT2018/2</i> (Sheldrick, 2015a)
;
_computing_structure_refinement
;
<i>SHELXL2018/3</i> (Sheldrick, 2015b)
;
_computing_molecular_graphics
;
<i>OLEX2</i> (Dolomanov <i>et al.</i>,  2009)
;
_computing_publication_material
;
<i>OLEX2</i> (Dolomanov <i>et al.</i>,  2009)
;
loop_
    _atom_site_type_symbol
    _atom_site_label
    _atom_site_fract_x
    _atom_site_fract_y
    _atom_site_fract_z
    _atom_site_U_iso_or_equiv
    _atom_site_adp_type
    _atom_site_calc_flag
    _atom_site_occupancy
    _atom_site_disorder_assembly
    _atom_site_disorder_group
    Nd Nd2 1.07588(2) 0.09859(2) -0.12226(2) 0.01075(6) Uani d 1 . .
    Nd Nd1 0.42661(2) 0.43378(2) -0.18797(2) 0.01254(6) Uani d 1 . .
    S S2 1.05205(6) 0.38265(6) -0.21038(9) 0.01194(18) Uani d 1 . .
    S S1 0.41004(6) 0.35878(6) 0.21539(9) 0.01539(19) Uani d 1 . .
    O O11 0.93262(15) 0.07269(16) -0.0510(2) 0.0157(5) Uani d 1 . .
    O O6 1.11665(15) 0.45391(16) -0.1313(2) 0.0180(5) Uani d 1 . .
    O O5 1.04359(16) 0.28751(16) -0.1153(2) 0.0177(5) Uani d 1 . .
    O O8 0.96805(15) 0.43635(16) -0.2326(2) 0.0155(5) Uani d 1 . .
    O O16W 1.16897(17) 0.0982(2) -0.3338(3) 0.0265(6) Uani d 1 . .
    H H16A 1.222796 0.084873 -0.321649 0.040 Uiso d 1 . .
    H H16B 1.152057 0.070890 -0.418758 0.040 Uiso d 1 . .
    O O17W 1.21843(18) 0.1988(2) -0.0366(3) 0.0321(7) Uani d 1 . .
    H H17A 1.218(3) 0.2626(15) -0.044(5) 0.048 Uiso d 1 . .
    H H17B 1.259(2) 0.177(3) -0.083(4) 0.048 Uiso d 1 . .
    O O12 0.80870(15) 0.03120(18) 0.0300(3) 0.0220(6) Uani d 1 . .
    O O12W 0.27085(16) 0.37303(19) -0.2316(3) 0.0258(6) Uani d 1 . .
    H H12A 0.237228 0.422979 -0.210018 0.039 Uiso d 1 . .
    H H12B 0.258297 0.362463 -0.325853 0.039 Uiso d 1 . .
    O O9 0.56170(17) 0.41489(18) -0.0404(3) 0.0236(6) Uani d 1 . .
    O O2 0.48805(16) 0.42067(18) 0.2617(3) 0.0247(6) Uani d 1 . .
    O O13W 0.36280(16) 0.5016(2) -0.4426(3) 0.0283(6) Uani d 1 . .
    H H13A 0.309153 0.513771 -0.439262 0.042 Uiso d 1 . .
    H H13B 0.364813 0.453202 -0.508542 0.042 Uiso d 1 . .
    O O10 0.67742(18) 0.4309(2) 0.1157(3) 0.0335(7) Uani d 1 . .
    O O14W 0.5138(2) 0.3668(2) -0.4039(3) 0.0425(8) Uani d 1 . .
    H H14A 0.545(3) 0.400(3) -0.463(4) 0.064 Uiso d 1 . .
    H H14B 0.498(3) 0.313(2) -0.451(5) 0.064 Uiso d 1 . .
    O O1 0.39367(18) 0.3531(2) 0.0516(3) 0.0348(7) Uani d 1 . .
    C C4 0.8121(2) 0.1900(3) -0.1158(4) 0.0213(8) Uani d 1 . .
    H H4A 0.776496 0.167837 -0.205583 0.026 Uiso calc 1 . .
    H H4B 0.856900 0.236004 -0.147741 0.026 Uiso calc 1 . .
    C C1 0.6402(2) 0.3905(3) -0.0018(4) 0.0178(8) Uani d 1 . .
    C C5 0.8539(2) 0.0942(2) -0.0408(4) 0.0148(8) Uani d 1 . .
    C C2 0.6882(3) 0.3205(3) -0.1001(4) 0.0297(10) Uani d 1 . .
    H H2A 0.715651 0.364043 -0.171662 0.036 Uiso calc 1 . .
    H H2B 0.647082 0.274906 -0.157345 0.036 Uiso calc 1 . .
    C C3 0.7565(2) 0.2524(3) -0.0148(4) 0.0249(9) Uani d 1 . .
    H H3A 0.728270 0.203229 0.048365 0.030 Uiso calc 1 . .
    H H3B 0.793796 0.297267 0.051188 0.030 Uiso calc 1 . .
    O O18 0.97596(18) 0.14621(19) -0.3490(3) 0.0206(6) Uani d 1 . .
    H H18A 0.945(2) 0.095(2) -0.376(4) 0.031 Uiso d 1 . .
    H H18B 0.992(2) 0.172(3) -0.425(3) 0.031 Uiso d 1 . .
    O O7 1.08197(15) 0.34921(17) -0.3553(2) 0.0160(5) Uani d 1 . .
    O O4 0.4228(2) 0.2533(2) 0.2767(3) 0.0447(8) Uani d 1 A 1
    O O3 0.33686(18) 0.4071(2) 0.2790(3) 0.0431(8) Uani d 1 B 1
loop_
    _atom_site_aniso_label
    _atom_site_aniso_U_11
    _atom_site_aniso_U_22
    _atom_site_aniso_U_33
    _atom_site_aniso_U_12
    _atom_site_aniso_U_13
    _atom_site_aniso_U_23
    Nd2 0.01192(11) 0.01076(10) 0.00957(10) 0.00054(7) 0.00104(8) 0.00014(7)
    Nd1 0.01289(12) 0.01314(11) 0.01148(10) 0.00009(7) 0.00057(8) 0.00022(7)
    S2 0.0158(5) 0.0112(4) 0.0089(4) 0.0013(3) 0.0013(3) 0.0007(3)
    S1 0.0187(5) 0.0147(4) 0.0133(4) -0.0029(4) 0.0047(4) 0.0003(3)
    O11 0.0119(13) 0.0187(12) 0.0161(13) 0.0037(10) 0.0000(11) -0.0004(10)
    O6 0.0206(14) 0.0169(12) 0.0154(12) -0.0016(11) -0.0037(11) -0.0019(10)
    O5 0.0272(15) 0.0134(12) 0.0128(12) 0.0019(11) 0.0028(11) 0.0042(9)
    O8 0.0177(14) 0.0140(12) 0.0152(12) 0.0039(10) 0.0036(11) 0.0022(9)
    O16W 0.0175(15) 0.0443(17) 0.0177(14) -0.0005(13) 0.0022(12) -0.0048(12)
    O17W 0.0298(18) 0.0261(15) 0.0389(18) -0.0074(14) -0.0057(14) 0.0082(14)
    O12 0.0154(14) 0.0191(13) 0.0313(14) 0.0002(11) 0.0010(12) 0.0079(11)
    O12W 0.0194(15) 0.0312(15) 0.0261(14) -0.0007(12) -0.0024(12) -0.0030(12)
    O9 0.0178(15) 0.0285(14) 0.0241(14) 0.0071(11) 0.0006(12) 0.0010(11)
    O2 0.0240(16) 0.0300(14) 0.0193(14) -0.0128(12) -0.0021(12) 0.0040(11)
    O13W 0.0205(15) 0.0439(17) 0.0201(13) 0.0049(13) 0.0003(12) -0.0037(12)
    O10 0.0281(17) 0.0360(16) 0.0342(16) 0.0110(13) -0.0090(14) -0.0181(13)
    O14W 0.061(2) 0.0426(19) 0.0262(17) 0.0041(17) 0.0190(16) -0.0004(14)
    O1 0.0471(19) 0.0486(17) 0.0084(12) -0.0274(15) 0.0015(12) -0.0004(12)
    C4 0.020(2) 0.0195(19) 0.024(2) 0.0058(16) 0.0006(16) 0.0038(15)
    C1 0.015(2) 0.0190(18) 0.0188(19) 0.0056(15) -0.0017(16) -0.0020(15)
    C5 0.015(2) 0.0144(17) 0.0149(18) 0.0013(15) -0.0009(15) -0.0031(14)
    C2 0.029(2) 0.038(2) 0.022(2) 0.0139(19) -0.0004(18) -0.0049(17)
    C3 0.030(2) 0.023(2) 0.0209(19) 0.0139(17) 0.0010(17) -0.0023(16)
    O18 0.0267(16) 0.0193(14) 0.0155(13) -0.0062(11) -0.0003(12) 0.0043(11)
    O7 0.0188(14) 0.0185(12) 0.0111(11) 0.0050(10) 0.0030(10) -0.0002(9)
    O4 0.057(2) 0.0187(15) 0.0566(19) -0.0073(14) -0.0032(17) 0.0138(14)
    O3 0.0171(16) 0.069(2) 0.0430(18) 0.0099(14) 0.0029(14) -0.0298(15)
_geom_special_details
;
 All esds (except the esd in the dihedral angle between two l.s. planes)
 are estimated using the full covariance matrix.  The cell esds are taken
 into account individually in the estimation of esds in distances, angles
 and torsion angles; correlations between esds in cell parameters are only
 used when they are defined by crystal symmetry.  An approximate (isotropic)
 treatment of cell esds is used for estimating esds involving l.s. planes.
;
loop_
    _geom_bond_atom_site_label_1
    _geom_bond_atom_site_label_2
    _geom_bond_site_symmetry_2
    _geom_bond_distance
    _geom_bond_publ_flag
    Nd2 O11 . 2.393(2) ?
    Nd2 O11 3_755 2.670(2) ?
    Nd2 O5 . 2.446(2) ?
    Nd2 O8 2_744 2.487(2) ?
    Nd2 O16W . 2.476(3) ?
    Nd2 O17W . 2.606(3) ?
    Nd2 O12 3_755 2.514(2) ?
    Nd2 O18 . 2.502(2) ?
    Nd2 O7 4_566 2.456(2) ?
    Nd1 O12W . 2.536(2) ?
    Nd1 O9 3_665 2.785(2) ?
    Nd1 O9 . 2.383(2) ?
    Nd1 O2 3_665 2.397(2) ?
    Nd1 O13W . 2.536(2) ?
    Nd1 O10 3_665 2.481(3) ?
    Nd1 O14W . 2.592(3) ?
    Nd1 O1 . 2.457(2) ?
    Nd1 O4 4_565 2.390(2) ?
    S2 O6 . 1.479(2) ?
    S2 O5 . 1.485(2) ?
    S2 O8 . 1.470(2) ?
    S2 O7 . 1.472(2) ?
    S1 O2 . 1.471(2) ?
    S1 O1 . 1.457(2) ?
    S1 O4 . 1.449(3) ?
    S1 O3 . 1.452(3) ?
    O11 C5 . 1.265(4) ?
    O16W H16A . 0.8508 ?
    O16W H16B . 0.8501 ?
    O17W H17A . 0.811(18) ?
    O17W H17B . 0.836(18) ?
    O12 C5 . 1.268(4) ?
    O12W H12A . 0.8534 ?
    O12W H12B . 0.8534 ?
    O9 C1 . 1.275(4) ?
    O13W H13A . 0.8513 ?
    O13W H13B . 0.8508 ?
    O10 C1 . 1.255(4) ?
    O14W H14A . 0.854(19) ?
    O14W H14B . 0.831(18) ?
    C4 H4A . 0.9700 ?
    C4 H4B . 0.9700 ?
    C4 C5 . 1.502(4) ?
    C4 C3 . 1.523(5) ?
    C1 C2 . 1.491(5) ?
    C2 H2A . 0.9700 ?
    C2 H2B . 0.9700 ?
    C2 C3 . 1.516(5) ?
    C3 H3A . 0.9700 ?
    C3 H3B . 0.9700 ?
    O18 H18A . 0.827(18) ?
    O18 H18B . 0.814(18) ?
loop_
    _geom_angle_atom_site_label_1
    _geom_angle_atom_site_label_2
    _geom_angle_atom_site_label_3
    _geom_angle_site_symmetry_1
    _geom_angle_site_symmetry_3
    _geom_angle
    _geom_angle_publ_flag
    O11 Nd2 O11 . 3_755 68.86(8) ?
    O11 Nd2 O5 . . 85.94(8) ?
    O11 Nd2 O8 . 2_744 78.84(7) ?
    O11 Nd2 O16W . . 145.48(8) ?
    O11 Nd2 O17W . . 140.93(8) ?
    O11 Nd2 O12 . 3_755 118.53(7) ?
    O11 Nd2 O18 . . 73.89(8) ?
    O11 Nd2 O7 . 4_566 74.65(7) ?
    O5 Nd2 O11 . 3_755 139.33(7) ?
    O5 Nd2 O8 . 2_744 140.68(7) ?
    O5 Nd2 O16W . . 99.03(8) ?
    O5 Nd2 O17W . . 71.78(8) ?
    O5 Nd2 O12 . 3_755 140.61(7) ?
    O5 Nd2 O18 . . 70.81(7) ?
    O5 Nd2 O7 . 4_566 72.67(7) ?
    O8 Nd2 O11 2_744 3_755 66.58(7) ?
    O8 Nd2 O17W 2_744 . 137.65(9) ?
    O8 Nd2 O12 2_744 3_755 77.46(7) ?
    O8 Nd2 O18 2_744 . 70.18(7) ?
    O16W Nd2 O11 . 3_755 119.98(8) ?
    O16W Nd2 O8 . 2_744 75.90(8) ?
    O16W Nd2 O17W . . 71.46(9) ?
    O16W Nd2 O12 . 3_755 78.27(8) ?
    O16W Nd2 O18 . . 75.62(9) ?
    O17W Nd2 O11 . 3_755 108.23(8) ?
    O12 Nd2 O11 3_755 3_755 49.67(7) ?
    O12 Nd2 O17W 3_755 . 70.17(8) ?
    O18 Nd2 O11 . 3_755 126.89(7) ?
    O18 Nd2 O17W . . 124.49(8) ?
    O18 Nd2 O12 . 3_755 142.32(8) ?
    O7 Nd2 O11 4_566 3_755 70.19(7) ?
    O7 Nd2 O8 4_566 2_744 135.02(7) ?
    O7 Nd2 O16W 4_566 . 139.53(8) ?
    O7 Nd2 O17W 4_566 . 68.32(8) ?
    O7 Nd2 O12 4_566 3_755 84.15(8) ?
    O7 Nd2 O18 4_566 . 132.77(8) ?
    O12W Nd1 O9 . 3_665 108.50(8) ?
    O12W Nd1 O14W . . 110.17(10) ?
    O9 Nd1 O12W . . 146.52(8) ?
    O9 Nd1 O9 . 3_665 70.91(9) ?
    O9 Nd1 O2 . 3_665 75.27(8) ?
    O9 Nd1 O13W . . 141.04(8) ?
    O9 Nd1 O10 . 3_665 119.29(8) ?
    O9 Nd1 O14W . . 83.11(10) ?
    O9 Nd1 O1 . . 74.03(9) ?
    O9 Nd1 O4 . 4_565 89.01(9) ?
    O2 Nd1 O12W 3_665 . 137.40(8) ?
    O2 Nd1 O9 3_665 3_665 70.71(8) ?
    O2 Nd1 O13W 3_665 . 71.12(8) ?
    O2 Nd1 O10 3_665 3_665 85.99(9) ?
    O2 Nd1 O14W 3_665 . 73.06(9) ?
    O2 Nd1 O1 3_665 . 136.14(8) ?
    O13W Nd1 O12W . . 71.15(8) ?
    O13W Nd1 O9 . 3_665 114.29(7) ?
    O13W Nd1 O14W . . 68.79(9) ?
    O10 Nd1 O12W 3_665 . 67.24(8) ?
    O10 Nd1 O9 3_665 3_665 48.43(8) ?
    O10 Nd1 O13W 3_665 . 77.67(9) ?
    O10 Nd1 O14W 3_665 . 144.63(9) ?
    O14W Nd1 O9 . 3_665 139.56(9) ?
    O1 Nd1 O12W . . 74.58(8) ?
    O1 Nd1 O9 . 3_665 70.08(8) ?
    O1 Nd1 O13W . . 144.93(9) ?
    O1 Nd1 O10 . 3_665 82.52(10) ?
    O1 Nd1 O14W . . 132.11(10) ?
    O4 Nd1 O12W 4_565 . 70.57(9) ?
    O4 Nd1 O9 4_565 3_665 140.98(9) ?
    O4 Nd1 O2 4_565 3_665 137.22(10) ?
    O4 Nd1 O13W 4_565 . 102.45(9) ?
    O4 Nd1 O10 4_565 3_665 135.22(10) ?
    O4 Nd1 O14W 4_565 . 65.60(10) ?
    O4 Nd1 O1 4_565 . 72.38(10) ?
    O6 S2 O5 . . 108.45(13) ?
    O8 S2 O6 . . 109.74(13) ?
    O8 S2 O5 . . 109.14(14) ?
    O8 S2 O7 . . 111.34(13) ?
    O7 S2 O6 . . 109.63(14) ?
    O7 S2 O5 . . 108.47(13) ?
    O1 S1 O2 . . 111.67(15) ?
    O4 S1 O2 . . 107.78(16) ?
    O4 S1 O1 . . 109.63(16) ?
    O4 S1 O3 . . 109.07(19) ?
    O3 S1 O2 . . 108.79(16) ?
    O3 S1 O1 . . 109.83(17) ?
    Nd2 O11 Nd2 . 3_755 111.14(8) ?
    C5 O11 Nd2 . . 156.8(2) ?
    C5 O11 Nd2 . 3_755 91.97(19) ?
    S2 O5 Nd2 . . 138.58(13) ?
    S2 O8 Nd2 . 2_754 130.54(13) ?
    Nd2 O16W H16A . . 122.8 ?
    Nd2 O16W H16B . . 121.4 ?
    H16A O16W H16B . . 104.6 ?
    Nd2 O17W H17A . . 118(3) ?
    Nd2 O17W H17B . . 111(3) ?
    H17A O17W H17B . . 107(3) ?
    C5 O12 Nd2 . 3_755 99.3(2) ?
    Nd1 O12W H12A . . 109.7 ?
    Nd1 O12W H12B . . 109.0 ?
    H12A O12W H12B . . 104.3 ?
    Nd1 O9 Nd1 . 3_665 109.09(9) ?
    C1 O9 Nd1 . 3_665 88.51(19) ?
    C1 O9 Nd1 . . 161.0(2) ?
    S1 O2 Nd1 . 3_665 142.78(14) ?
    Nd1 O13W H13A . . 109.5 ?
    Nd1 O13W H13B . . 109.6 ?
    H13A O13W H13B . . 104.6 ?
    C1 O10 Nd1 . 3_665 103.6(2) ?
    Nd1 O14W H14A . . 131(3) ?
    Nd1 O14W H14B . . 120(3) ?
    H14A O14W H14B . . 104(3) ?
    S1 O1 Nd1 . . 144.54(15) ?
    H4A C4 H4B . . 107.7 ?
    C5 C4 H4A . . 108.8 ?
    C5 C4 H4B . . 108.8 ?
    C5 C4 C3 . . 113.8(3) ?
    C3 C4 H4A . . 108.8 ?
    C3 C4 H4B . . 108.8 ?
    O9 C1 Nd1 . 3_665 66.63(18) ?
    O9 C1 C2 . . 120.3(3) ?
    O10 C1 Nd1 . 3_665 52.67(17) ?
    O10 C1 O9 . . 118.8(3) ?
    O10 C1 C2 . . 120.8(3) ?
    C2 C1 Nd1 . 3_665 167.7(3) ?
    O11 C5 Nd2 . 3_755 63.04(17) ?
    O11 C5 O12 . . 118.9(3) ?
    O11 C5 C4 . . 121.6(3) ?
    O12 C5 Nd2 . 3_755 55.97(16) ?
    O12 C5 C4 . . 119.5(3) ?
    C4 C5 Nd2 . 3_755 175.3(3) ?
    C1 C2 H2A . . 108.7 ?
    C1 C2 H2B . . 108.7 ?
    C1 C2 C3 . . 114.2(3) ?
    H2A C2 H2B . . 107.6 ?
    C3 C2 H2A . . 108.7 ?
    C3 C2 H2B . . 108.7 ?
    C4 C3 H3A . . 108.7 ?
    C4 C3 H3B . . 108.7 ?
    C2 C3 C4 . . 114.2(3) ?
    C2 C3 H3A . . 108.7 ?
    C2 C3 H3B . . 108.7 ?
    H3A C3 H3B . . 107.6 ?
    Nd2 O18 H18A . . 110(3) ?
    Nd2 O18 H18B . . 123(3) ?
    H18A O18 H18B . . 107(3) ?
    S2 O7 Nd2 . 4_565 141.35(13) ?
    S1 O4 Nd1 . 4_566 164.56(18) ?
loop_
    _geom_torsion_atom_site_label_1
    _geom_torsion_atom_site_label_2
    _geom_torsion_atom_site_label_3
    _geom_torsion_atom_site_label_4
    _geom_torsion_site_symmetry_1
    _geom_torsion_site_symmetry_2
    _geom_torsion_site_symmetry_3
    _geom_torsion_site_symmetry_4
    _geom_torsion
    _geom_torsion_publ_flag
    Nd2 O11 C5 Nd2 . . . 3_755 -174.9(5) ?
    Nd2 O11 C5 O12 . . . . -178.5(3) ?
    Nd2 O11 C5 O12 3_755 . . . -3.5(3) ?
    Nd2 O11 C5 C4 . . . . 4.0(7) ?
    Nd2 O11 C5 C4 3_755 . . . 179.0(3) ?
    Nd2 O12 C5 O11 3_755 . . . 3.8(3) ?
    Nd2 O12 C5 C4 3_755 . . . -178.6(2) ?
    Nd1 O9 C1 Nd1 . . . 3_665 158.3(7) ?
    Nd1 O9 C1 O10 . . . . 166.0(5) ?
    Nd1 O9 C1 O10 3_665 . . . 7.7(3) ?
    Nd1 O9 C1 C2 3_665 . . . -168.6(3) ?
    Nd1 O9 C1 C2 . . . . -10.3(9) ?
    Nd1 O10 C1 O9 3_665 . . . -8.9(4) ?
    Nd1 O10 C1 C2 3_665 . . . 167.4(3) ?
    Nd1 C1 C2 C3 3_665 . . . 89.6(11) ?
    O6 S2 O5 Nd2 . . . . -112.4(2) ?
    O6 S2 O8 Nd2 . . . 2_754 62.05(19) ?
    O6 S2 O7 Nd2 . . . 4_565 -89.7(2) ?
    O5 S2 O8 Nd2 . . . 2_754 -179.23(14) ?
    O5 S2 O7 Nd2 . . . 4_565 152.09(19) ?
    O8 S2 O5 Nd2 . . . . 128.04(19) ?
    O8 S2 O7 Nd2 . . . 4_565 32.0(3) ?
    O9 C1 C2 C3 . . . . -148.9(3) ?
    O2 S1 O1 Nd1 . . . . -18.1(4) ?
    O2 S1 O4 Nd1 . . . 4_566 -137.7(7) ?
    O10 C1 C2 C3 . . . . 34.9(5) ?
    O1 S1 O2 Nd1 . . . 3_665 31.5(3) ?
    O1 S1 O4 Nd1 . . . 4_566 -15.9(8) ?
    C1 C2 C3 C4 . . . . -173.6(3) ?
    C5 C4 C3 C2 . . . . -157.3(3) ?
    C3 C4 C5 O11 . . . . -134.7(3) ?
    C3 C4 C5 O12 . . . . 47.8(4) ?
    O7 S2 O5 Nd2 . . . . 6.6(2) ?
    O7 S2 O8 Nd2 . . . 2_754 -59.51(19) ?
    O4 S1 O2 Nd1 . . . 3_665 151.9(3) ?
    O4 S1 O1 Nd1 . . . . -137.5(3) ?
    O3 S1 O2 Nd1 . . . 3_665 -89.9(3) ?
    O3 S1 O1 Nd1 . . . . 102.7(3) ?
    O3 S1 O4 Nd1 . . . 4_566 104.4(8) ?
loop_
    _geom_hbond_atom_site_label_D
    _geom_hbond_atom_site_label_H
    _geom_hbond_atom_site_label_A
    _geom_hbond_site_symmetry_A
    _geom_hbond_distance_DH
    _geom_hbond_distance_HA
    _geom_hbond_distance_DA
    _geom_hbond_angle_DHA
    _geom_hbond_publ_flag
    O16W H16A O3 4_665 0.85 1.91 2.709(4) 155.1 yes
    O16W H16B O6 4_565 0.85 1.94 2.774(3) 165.0 yes
    O17W H17A O12W 1_655 0.811(18) 2.38(4) 2.966(4) 130(4) yes
    O17W H17B O3 4_665 0.836(18) 2.09(2) 2.903(4) 165(4) yes
    O12W H12A O6 1_455 0.85 2.10 2.825(4) 142.9 yes
    O12W H12B O17W 4_465 0.85 2.07 2.904(4) 166.0 yes
    O13W H13A O12 2_654 0.85 1.95 2.733(3) 153.4 yes
    O13W H13B O3 1_554 0.85 1.99 2.745(4) 148.0 yes
    O14W H14A O13W 3_664 0.854(19) 2.13(2) 2.966(4) 165(4) yes
    O18 H18A O6 2_744 0.827(18) 2.03(2) 2.826(3) 160(3) yes
    O18 H18B O5 4_565 0.814(18) 1.999(19) 2.805(3) 170(4) yes
_shelx_space_group_comment
;
The symmetry employed for this shelxl refinement is uniquely defined
by the following loop, which should always be used as a source of
symmetry information in preference to the above space-group names.
They are only intended as comments.
;
_shelx_estimated_absorpt_T_min     ?
_shelx_estimated_absorpt_T_max     ?
_shelx_hkl_file
;
   2   0   0 8342.54  401.16
   2   0   0 8172.59  400.31
  -2   0   0 8014.52  401.22
  -2   0   0 7076.84  398.55
  -2   0   0 7980.39  404.00
   2   0   0 7743.14  397.64
   2   0   0 8253.57  399.91
  -2   0   0 7572.06  397.77
  -2   0   0 8429.21  401.02
  -3   0   0  190.81   17.81
   3   0   0  188.81   16.93
   3   0   0  188.71   14.87
  -3   0   0  169.58   15.59
   3   0   0  163.34   16.67
  -3   0   0  168.39   19.34
   3   0   0  171.57   16.16
  -3   0   0  180.01   15.00
  -3   0   0  147.51   16.06
  -4   0   0 1341.45   76.57
  -4   0   0 1164.42   70.33
  -4   0   0 1259.52   76.40
  -4   0   0 1215.87   72.75
   4   0   0 1159.69   73.91
   4   0   0 1277.63   70.86
  -4   0   0 1247.86   81.37
   4   0   0 1188.27   73.93
   4   0   0 1204.33   75.06
   5   0   0  179.58   20.19
  -5   0   0  176.62   18.69
  -5   0   0  140.07   22.10
  -5   0   0  186.95   17.77
   5   0   0  142.88   18.38
   5   0   0  167.98   20.52
   5   0   0  181.98   17.51
  -5   0   0  166.81   20.42
  -5   0   0  189.44   21.69
   6   0   0 9207.74  471.47
   6   0   0 8818.17  471.71
  -6   0   0 9810.01  476.01
  -6   0   0 8666.34  466.09
   6   0   0 9289.96  464.35
  -6   0   0 9828.82  475.12
   6   0   0 8813.32  469.10
  -6   0   0 8491.15  463.37
  -6   0   0 8693.49  481.09
   7   0   0  261.22   29.03
   7   0   0  225.37   28.46
  -7   0   0  286.24   31.77
  -7   0   0  222.69   24.64
  -7   0   0  253.93   34.48
  -7   0   0  232.02   29.14
   7   0   0  234.87   27.25
  -7   0   0  265.27   24.62
   7   0   0  286.47   25.71
   8   0   0 7311.05  428.19
   8   0   0 7937.54  418.43
   8   0   0 8711.51  431.06
  -8   0   0 7759.81  416.33
   8   0   0 7278.56  424.06
   8   0   0 8993.64  421.08
  -8   0   0 7936.86  442.35
  -8   0   0 8673.55  434.37
  -8   0   0 8643.26  434.17
  -8   0   0 7482.07  419.72
   9   0   0  154.27   19.60
   9   0   0  138.48   18.87
  -9   0   0  136.61   23.91
   9   0   0  104.34   19.09
  -9   0   0  146.35   30.24
  -9   0   0  136.64   17.52
   9   0   0  131.40   22.50
   9   0   0  101.42   20.29
  -9   0   0  132.15   24.06
  -9   0   0  139.66   27.53
 -10   0   0   64.05   18.69
  10   0   0   68.41   13.55
  10   0   0   62.10   12.68
 -10   0   0   63.91   16.94
 -10   0   0   53.81   19.26
 -10   0   0   37.24   13.94
 -10   0   0   48.41   17.76
  10   0   0   80.65   18.01
  10   0   0   51.44   13.74
  10   0   0   59.16   16.38
  11   0   0  115.91   23.25
 -11   0   0  128.83   27.71
  11   0   0  131.80   19.27
  11   0   0  115.46   21.88
 -11   0   0  114.29   24.62
 -11   0   0  115.16   25.27
 -11   0   0  141.38   30.23
 -11   0   0  179.99   36.75
  11   0   0   89.69   20.95
  11   0   0  117.08   19.14
  12   0   0 3679.31  219.26
  12   0   0 3098.72  214.86
 -12   0   0 3163.67  222.52
  12   0   0 3011.01  206.84
  12   0   0 4043.88  206.78
 -12   0   0 3997.50  230.50
 -12   0   0 4055.51  226.74
 -12   0   0 3430.07  229.65
 -12   0   0 3561.28  241.58
 -13   0   0  143.30   35.40
 -13   0   0  175.60   34.60
  13   0   0  142.82   29.36
 -13   0   0  206.40   37.04
  14   0   0 2857.29  202.59
 -14   0   0 3231.56  217.06
 -14   0   0 3502.89  221.38
 -14   0   0 3431.62  233.68
 -15   0   0   16.77   11.90
 -15   0   0    4.43    7.71
  15   0   0   11.05    9.06
 -15   0   0    4.59    7.99
 -16   0   0  318.57   51.54
 -16   0   0  396.85   59.23
 -16   0   0  409.44   63.57
  16   0   0  272.36   44.85
 -17   0   0   -5.33    6.55
 -17   0   0   -4.79    0.14
  17   0   0   -4.09   10.04
 -17   0   0    5.91    7.26
 -18   0   0  691.00   89.38
  18   0   0  656.65   75.34
 -18   0   0  790.53   92.20
 -18   0   0  647.09   80.04
  19   0   0   -4.42    9.41
 -19   0   0    6.07    7.46
 -19   0   0    6.05    7.43
   1  -1   0 1805.85   74.84
  -1  -1   0 1757.11   75.31
  -1  -1   0 1806.35   75.22
   1  -1   0 1664.25   78.72
   1   1   0 1747.49   73.89
   1  -1   0 1630.24   74.48
   1   1   0 1207.35   73.40
  -1   1   0 1662.85   74.66
   1   1   0 1691.78   75.36
  -1  -1   0 1698.93   75.36
   1   1   0 1324.55   74.36
   1  -1   0 1683.65   74.89
  -2  -1   0   31.59    5.70
   2   1   0   23.84    5.11
   2  -1   0   21.73    3.71
  -2   1   0   31.00    5.26
   2  -1   0   29.74    4.66
  -2   1   0   25.23    3.82
  -2  -1   0   28.34    5.01
  -2  -1   0   27.72    5.00
   2  -1   0   22.57    5.58
   2   1   0   32.32    5.25
  -2   1   0   35.96    5.68
   2  -1   0   28.73    5.03
   2   1   0   23.54    5.35
   2   1   0   28.18    5.03
  -2   1   0   33.64    4.95
  -2  -1   0   24.68    4.61
  -2  -1   0   24.25    4.74
  -2   1   0   20.59    5.05
  -2  -1   0   38.08    6.44
   2   1   0   25.75    4.80
   2  -1   0   26.34    4.72
   2   1   0   24.78    4.63
  -3   1   0 7200.17  361.98
  -3   1   0 6780.58  357.16
  -3   1   0 7062.31  361.11
  -3  -1   0 7230.47  364.74
   3   1   0 6826.59  365.37
  -3   1   0 7203.55  363.53
   3   1   0 6835.82  359.75
  -3  -1   0 6933.19  352.59
   3  -1   0 7287.85  364.99
   3   1   0 7371.98  360.27
   3   1   0 7112.66  362.00
   3  -1   0 6830.53  360.68
   3  -1   0 6900.86  359.82
  -3  -1   0 7239.36  361.71
   3   1   0 7098.13  353.36
  -3   1   0 7121.56  354.26
   3  -1   0 7216.50  357.91
  -3  -1   0 6593.73  360.62
  -3  -1   0 7136.31  361.25
   3   1   0 6609.16  360.77
  -3  -1   0 7227.43  363.48
   3  -1   0 6851.65  354.64
  -4   1   0   24.45    5.24
  -4   1   0   11.70    4.82
   4   1   0   26.10    4.52
   4  -1   0   22.65    6.82
   4   1   0   21.38    7.08
  -4   1   0   19.01    6.07
  -4  -1   0   24.57    6.64
   4  -1   0   15.31    3.33
   4   1   0   12.26    4.60
   4  -1   0   17.88    5.27
  -4   1   0   23.34    3.64
  -4  -1   0   28.05    4.87
   4   1   0   16.87    5.59
   4  -1   0   16.66    5.37
   4  -1   0   20.63    4.97
  -4  -1   0   22.38    3.43
   4   1   0   19.14    4.54
  -4  -1   0   23.65    7.04
  -4  -1   0   20.20    6.07
  -4   1   0   26.73    7.02
  -4  -1   0   18.71    6.02
   4   1   0   25.31    5.96
  -4  -1   0   13.70    5.92
   5  -1   0 2995.49  157.61
   5   1   0 2789.99  160.12
  -5   1   0 3009.43  163.95
  -5  -1   0 2849.90  166.72
  -5  -1   0 2782.39  153.88
  -5  -1   0 3066.32  165.08
  -5  -1   0 2986.92  163.77
  -5   1   0 2966.65  162.90
   5   1   0 2709.12  162.21
  -5   1   0 2948.91  148.82
  -5   1   0 3053.20  164.77
   5  -1   0 3086.10  151.20
   5  -1   0 2750.78  164.76
   5   1   0 2808.47  156.48
   5  -1   0 2789.68  162.08
  -5  -1   0 2861.20  166.04
   5  -1   0 2740.29  160.41
  -5   1   0 2793.65  156.18
   5   1   0 3122.51  160.12
  -5  -1   0 2784.89  149.74
  -5  -1   0 2774.75  168.11
  -6  -1   0  169.01   16.97
  -6   1   0  150.67   20.45
  -6  -1   0  181.11   25.98
   6   1   0  159.74   21.42
  -6   1   0  164.54   18.11
  -6  -1   0  147.23   23.03
  -6   1   0  157.75   22.11
  -6  -1   0  162.57   24.02
   6   1   0  171.50   21.09
   6  -1   0  170.38   23.27
  -6  -1   0  158.69   21.88
   6   1   0  187.95   20.42
   6  -1   0  136.15   20.07
  -6   1   0  157.40   11.75
   6  -1   0  180.91   18.84
   6   1   0  174.41   18.79
  -6  -1   0  162.02   21.96
  -6  -1   0  141.19   13.29
   6  -1   0  184.51   14.18
   6   1   0  189.60   19.92
   6  -1   0  151.96   20.01
  -6   1   0  172.81   22.72
  -7   1   0  553.93   48.87
  -7   1   0  590.34   49.40
  -7  -1   0  518.74   51.47
  -7  -1   0  537.30   52.80
  -7   1   0  511.92   40.70
   7   1   0  544.05   45.15
  -7  -1   0  484.58   33.65
   7  -1   0  575.72   50.19
   7   1   0  499.16   41.95
  -7  -1   0  585.75   52.45
   7   1   0  608.48   42.58
  -7  -1   0  566.78   49.28
   7   1   0  499.53   45.93
   7   1   0  534.41   42.55
   7  -1   0  501.13   45.43
   7  -1   0  580.21   41.88
   7  -1   0  483.57   43.59
  -7  -1   0  521.55   38.47
  -7   1   0  532.98   53.50
  -7   1   0  473.02   43.50
  -7   1   0  521.60   29.94
  -7  -1   0  555.75   48.42
   8  -1   0   24.92    8.85
   8   1   0   32.85    8.64
   8   1   0   33.85    9.99
  -8   1   0   36.59   11.90
  -8  -1   0   33.09   12.29
   8   1   0   24.93    8.85
   8  -1   0   35.05   10.83
  -8  -1   0   22.49    5.18
  -8   1   0   42.51   12.67
  -8  -1   0   27.82   10.60
   8  -1   0   29.14    8.25
   8   1   0   23.34    7.51
  -8   1   0   20.69    7.31
  -8  -1   0   33.52   12.45
  -8  -1   0   13.35    7.35
  -8   1   0   25.61    8.75
   8  -1   0   38.39   12.17
  -8  -1   0   30.91   11.92
   8   1   0   26.81    9.57
  -8   1   0   20.28   10.15
   9   1   0 2647.20  136.17
   9   1   0 1985.73  140.19
   9  -1   0 2497.98  149.50
  -9  -1   0 2332.79  147.50
  -9  -1   0 2289.29  151.66
   9   1   0 2420.55  140.18
  -9   1   0 2102.26  136.02
   9   1   0 2203.51  133.73
  -9   1   0 2583.62  149.33
   9  -1   0 2047.03  139.97
  -9   1   0 2296.95  155.58
   9  -1   0 2601.90  135.72
  -9   1   0 1992.32  130.66
  -9  -1   0 2262.62  154.30
   9  -1   0 2027.63  137.11
   9   1   0 2060.47  137.54
  -9   1   0 2460.68  149.28
  -9  -1   0 2057.43  121.76
  -9  -1   0 2514.13  148.86
  -9  -1   0 2303.98  154.12
 -10  -1   0   40.60   15.78
  10   1   0   47.29   11.67
 -10  -1   0   74.97   20.74
  10  -1   0   73.18   14.51
 -10  -1   0   61.06   18.29
 -10  -1   0   61.15   17.18
  10  -1   0   43.12   13.84
 -10  -1   0   68.65   18.11
 -10   1   0   48.76   16.78
  10   1   0   58.38   15.81
  10  -1   0   80.62   19.50
  10   1   0   76.43   16.71
  10   1   0   40.99   10.93
 -10   1   0   53.58   16.34
  10   1   0   38.56   12.06
  10  -1   0   34.25   11.16
 -10   1   0   72.05   18.59
 -11  -1   0 1334.38  110.69
  11   1   0 1224.36   99.27
 -11  -1   0 1576.71  115.35
  11  -1   0 1568.50   94.67
  11   1   0 1392.08   98.63
  11  -1   0 1139.26   93.18
  11   1   0 1381.85   91.61
 -11  -1   0 1606.96  109.37
 -11   1   0 1428.20  109.04
 -11  -1   0 1401.30  114.29
  11  -1   0 1226.51   85.40
  11   1   0 1077.27   91.80
  11   1   0 1527.70   92.60
 -11   1   0 1384.96  112.54
  11  -1   0 1345.35  104.42
  11  -1   0 1273.66  100.15
 -11   1   0 1373.11  104.38
 -11  -1   0 1339.88  106.48
 -12   1   0   60.59   19.00
 -12  -1   0   88.29   22.90
  12  -1   0   85.77   22.55
  12   1   0   82.65   16.64
  12   1   0   96.85   17.70
 -12  -1   0   79.63   21.45
 -12  -1   0   76.92   23.82
  12   1   0   78.91   18.36
 -12   1   0  119.62   32.20
  12   1   0   78.67   20.41
  12  -1   0   69.49   18.98
 -12  -1   0   86.50   23.51
 -12  -1   0   91.08   24.11
  12  -1   0   59.14   15.94
 -12   1   0   84.58   23.38
 -12   1   0   77.09   21.26
 -12   1   0   75.53   22.73
  13   1   0   19.48   11.32
 -13  -1   0   13.76   11.31
 -13   1   0   27.47   16.57
  13  -1   0   35.63   14.39
 -13   1   0   19.60   12.78
 -13  -1   0    8.12    8.70
 -13  -1   0   46.59   18.51
 -13   1   0   19.56   11.82
 -14  -1   0   73.08   24.27
 -14  -1   0   77.52   23.99
 -14   1   0   81.37   25.00
 -14   1   0  103.40   31.81
  14   1   0   72.85   20.82
 -14   1   0   82.58   24.12
  14  -1   0   79.57   22.44
 -14  -1   0   72.05   23.04
 -15  -1   0  470.98   66.17
 -15   1   0  515.19   64.07
  15   1   0  456.99   56.43
 -15  -1   0  404.20   59.40
 -15  -1   0  584.72   69.72
 -15   1   0  568.64   69.04
 -15   1   0  428.35   67.83
  15  -1   0  389.32   52.72
 -16  -1   0   -5.33    0.16
  16  -1   0   -3.88    8.26
 -16  -1   0   -4.75    0.16
 -16   1   0    6.11   10.62
 -16   1   0    4.99    8.68
  16   1   0   -3.89    9.57
 -16   1   0   -4.51    7.84
  17   1   0  163.52   34.86
  17  -1   0  175.05   35.44
 -17   1   0  203.81   43.14
 -17  -1   0  172.51   38.39
 -17  -1   0  196.20   42.67
 -17   1   0  223.71   49.12
 -17  -1   0  148.39   38.65
 -18  -1   0   -5.66   15.56
 -18  -1   0    5.63    6.92
 -18   1   0    6.30    7.74
  18   1   0    4.27    7.42
 -18   1   0    5.72   12.18
 -18  -1   0    5.08    8.84
  18  -1   0    4.25    9.04
  19   1   0   70.88   24.65
 -19   1   0   91.24   32.81
 -19   1   0   88.78   32.36
 -19  -1   0  120.26   36.41
 -19  -1   0   88.55   27.43
  19  -1   0   52.80   21.29
 -19  -1   0   68.67   27.50
 -20  -1   0   -5.77    0.29
   0   2   0 4504.47  233.18
   0  -2   0 4424.79  230.60
   0   2   0 4618.03  229.17
   0   2   0 4263.37  232.34
   0  -2   0 4366.73  233.46
   0  -2   0 4556.34  229.55
   0   2   0 4526.77  229.47
   0   2   0 4459.41  232.61
   0  -2   0 4481.48  231.96
   0   2   0 4495.82  230.87
   0   2   0 4486.21  230.81
   0  -2   0 4519.41  232.92
   0   2   0 4542.15  228.37
   0  -2   0 4578.10  229.09
  -1   2   0  252.90   16.44
  -1   2   0  245.98   19.43
   1   2   0  251.08   18.20
  -1   2   0  269.44   17.93
  -1  -2   0  252.22   17.90
  -1  -2   0  260.45   17.96
  -1  -2   0  237.99   16.56
   1   2   0  259.94   17.64
   1  -2   0  282.37   18.30
  -1   2   0  251.44   19.48
  -1   2   0  246.22   17.30
   1  -2   0  279.02   20.57
  -1  -2   0  224.71   19.50
   1   2   0  257.52   19.29
  -1  -2   0  224.11   17.53
   1  -2   0  233.82   21.88
  -1   2   0  289.43   23.12
   1   2   0  260.70   16.90
   1   2   0  235.74   19.17
   1   2   0  266.31   20.84
  -1  -2   0  245.34   19.37
   1  -2   0  270.08   19.84
   1  -2   0  247.81   17.26
  -1  -2   0  242.72   18.34
   1   2   0  243.08   18.38
  -1  -2   0  260.08   19.67
  -2  -2   0 1644.20   89.10
   2   2   0 1645.51   89.79
  -2   2   0 1585.09   88.02
   2   2   0 1693.89   86.36
  -2  -2   0 1648.62   86.00
  -2   2   0 1561.83   86.81
  -2  -2   0 1567.26   89.07
   2  -2   0 1605.10   84.28
  -2   2   0 1542.92   86.27
   2  -2   0 1498.14   85.93
   2   2   0 1493.36   86.02
  -2   2   0 1602.54   93.69
   2   2   0 1700.56   90.13
  -2  -2   0 1591.62   87.18
  -2  -2   0 1557.71   87.35
  -2   2   0 1604.57   87.23
  -2   2   0 1608.57   84.02
   2  -2   0 1609.17   95.36
   2   2   0 1698.14   90.12
   2  -2   0 1613.19   89.00
   2  -2   0 1571.54   88.53
   2   2   0 1699.73   87.07
  -2   2   0 1558.53   88.66
  -2  -2   0 1513.17   89.07
   2   2   0 1570.30   86.71
   2   2   0 1661.03   83.88
  -2  -2   0 1502.77   86.83
  -2   2   0 1442.21   88.29
   2  -2   0 1593.90   86.55
  -3   2   0    7.35    4.03
   3  -2   0    6.55    2.85
  -3  -2   0   11.87    4.21
  -3   2   0   11.78    3.78
   3  -2   0   14.90    2.85
  -3   2   0   15.44    4.62
  -3   2   0   15.97    4.75
   3  -2   0    9.45    4.73
   3  -2   0    9.06    3.37
  -3   2   0    9.54    3.17
   3   2   0   20.78    5.72
  -3  -2   0   19.21    5.57
   3  -2   0   16.15    4.57
  -3  -2   0   17.75    4.79
  -3  -2   0    8.53    3.73
  -3  -2   0   20.54    5.38
   3   2   0   17.40    3.70
   3   2   0   21.12    6.12
   3   2   0   10.53    3.93
  -3  -2   0   11.68    2.51
   3   2   0    5.62    2.80
  -3  -2   0   12.64    3.29
   3   2   0   15.53    4.41
   3   2   0   10.18    2.35
  -3  -2   0   13.24    3.78
   3  -2   0   11.81    3.90
   3   2   0   19.18    4.74
   4   2   0 1082.52   69.79
  -4  -2   0 1173.29   61.97
  -4   2   0 1125.59   65.76
  -4   2   0 1164.77   69.24
  -4  -2   0 1092.15   71.75
   4   2   0 1192.18   62.68
  -4  -2   0 1143.12   71.42
   4   2   0 1239.82   72.34
   4   2   0 1124.35   71.47
   4  -2   0 1194.81   69.95
  -4  -2   0 1169.03   64.76
  -4  -2   0 1127.60   74.43
  -4   2   0 1165.87   72.71
   4  -2   0 1193.94   79.04
   4  -2   0 1068.17   66.42
   4  -2   0 1058.08   70.61
  -4   2   0 1167.94   72.52
   4   2   0 1153.22   71.89
  -4  -2   0 1103.13   69.95
   4  -2   0 1146.21   70.10
  -4  -2   0 1204.38   73.00
  -4  -2   0 1154.74   74.50
   4   2   0 1108.80   63.32
   4   2   0 1135.05   76.38
  -4   2   0 1214.87   77.15
  -5  -2   0   20.25    7.47
   5   2   0   15.35    3.28
  -5   2   0   23.11    7.34
  -5   2   0   17.00    4.11
   5   2   0   21.77    6.71
  -5  -2   0   29.04    8.91
   5  -2   0   14.80    6.88
  -5  -2   0   17.89    3.82
  -5   2   0   25.83    7.71
   5   2   0   16.85    6.24
  -5   2   0   18.94    7.32
  -5  -2   0   24.55    7.36
   5  -2   0   11.43    4.95
  -5  -2   0   24.38    7.68
   5  -2   0   25.08    5.57
  -5   2   0   18.90    5.52
  -5  -2   0   18.11    3.33
   5  -2   0   12.91    4.81
   5  -2   0   15.49    6.00
  -5  -2   0   20.89    6.47
   5   2   0   16.71    3.58
   5   2   0   26.65    7.04
   5   2   0   23.21    8.26
  -6  -2   0  570.44   50.94
  -6  -2   0  560.39   35.09
   6   2   0  579.72   37.06
   6   2   0  626.69   40.12
  -6  -2   0  540.51   46.44
   6   2   0  601.75   46.09
   6   2   0  547.23   44.91
   6  -2   0  536.13   44.56
  -6  -2   0  524.91   48.90
   6  -2   0  592.05   47.90
   6   2   0  576.62   33.81
   6  -2   0  644.95   54.43
  -6  -2   0  604.27   34.72
   6  -2   0  517.09   38.04
  -6   2   0  624.70   49.28
   6  -2   0  674.04   45.08
  -6   2   0  620.68   49.48
  -6   2   0  548.87   41.87
   6   2   0  552.21   46.59
  -6  -2   0  616.70   49.21
  -6   2   0  552.76   48.42
  -6   2   0  572.62   36.59
  -6  -2   0  585.62   48.57
   6   2   0  590.08   53.22
  -7  -2   0   92.16   17.16
  -7   2   0   80.34   16.31
   7  -2   0   79.81   14.59
   7   2   0   74.02   14.12
  -7  -2   0   88.14    8.73
   7   2   0   84.40   12.57
   7  -2   0   79.75   10.90
   7  -2   0   89.60   14.24
  -7  -2   0   75.77   15.83
  -7  -2   0   81.94    8.64
  -7   2   0   70.49    8.76
   7   2   0   83.44   15.98
  -7   2   0   75.36   12.71
   7   2   0   88.59   11.03
  -7  -2   0   97.24   18.87
   7   2   0   65.86   13.56
  -7  -2   0  110.49   20.61
   7  -2   0   91.22   16.52
   7  -2   0  108.18   20.44
  -7   2   0   80.46   16.13
  -7  -2   0   80.39   16.30
  -7   2   0   87.27   17.15
  -8   2   0 1204.42   84.99
   8  -2   0 1384.24   81.22
  -8  -2   0 1288.16   93.54
  -8   2   0 1200.16   87.99
   8   2   0 1274.48   77.78
  -8  -2   0 1216.17   90.97
   8   2   0 1071.89   80.19
  -8  -2   0 1158.23   65.86
   8  -2   0 1145.49   69.74
   8   2   0 1083.28   83.38
   8  -2   0 1129.98   81.14
  -8   2   0 1125.56   76.47
  -8  -2   0  952.93   82.71
  -8   2   0 1172.60   66.13
  -8  -2   0 1212.02   87.95
  -8  -2   0 1280.66   88.20
   8  -2   0 1121.86   84.04
  -8   2   0 1257.80   88.18
   8  -2   0 1269.45   92.83
   8   2   0 1214.57   80.92
   9   2   0   91.98   18.93
   9   2   0   91.96   16.68
  -9   2   0   81.92   14.99
  -9  -2   0  105.08   21.21
  -9   2   0   95.49   23.31
   9  -2   0   88.14   15.99
  -9  -2   0   80.25   20.57
   9   2   0  125.35   18.29
  -9  -2   0   73.94   18.41
  -9  -2   0  106.47   22.88
   9  -2   0   80.32   18.04
  -9   2   0   80.73   19.15
  -9   2   0  123.83   23.15
  -9  -2   0  125.55   22.91
   9   2   0  122.33   17.89
   9   2   0  102.12   18.53
   9  -2   0  109.22   22.85
  -9   2   0   77.13   16.70
   9  -2   0  112.47   19.37
 -10   2   0   49.26   12.16
  10   2   0   38.01   13.00
 -10   2   0   45.14   16.65
  10  -2   0   42.96   13.33
 -10   2   0   43.11   12.86
 -10   2   0   21.75   10.75
 -10  -2   0   40.21   13.73
  10  -2   0   29.83    9.61
  10   2   0   55.34   13.13
  10  -2   0   40.71   14.54
  10   2   0   29.93   10.70
 -10  -2   0   37.51   13.88
 -10  -2   0   41.70   15.40
 -10  -2   0   32.94   13.57
 -10   2   0   46.56   15.30
 -10  -2   0   63.10   17.82
  10   2   0   58.38   13.64
  10   2   0   48.66   11.84
  10  -2   0   34.14   11.60
 -11  -2   0   25.06   12.52
 -11   2   0   38.87   14.30
 -11  -2   0   21.14   11.53
 -11   2   0   42.23   15.52
  11  -2   0   26.60   10.53
 -11  -2   0   22.38   11.19
 -11   2   0   37.72   11.66
  11  -2   0   16.51    9.66
  11   2   0   37.63   10.65
  11  -2   0   22.96    9.87
 -11  -2   0   17.66    9.66
 -11  -2   0   13.45    9.34
 -11   2   0   26.12   13.04
  11   2   0   32.23   11.40
  11   2   0   35.89   12.76
  11  -2   0   40.71   15.66
  11   2   0   29.78    9.85
  12  -2   0  556.82   62.80
 -12  -2   0  545.22   63.92
  12  -2   0  532.29   56.96
  12  -2   0  483.10   51.35
  12   2   0  661.24   52.54
  12   2   0  563.18   50.47
 -12   2   0  616.20   62.31
 -12   2   0  644.02   66.45
  12   2   0  462.67   53.98
 -12  -2   0  474.69   59.20
 -12   2   0  453.05   60.65
 -12  -2   0  502.42   61.71
 -12  -2   0  631.27   62.82
  12   2   0  477.56   51.05
 -12  -2   0  540.72   61.46
 -13  -2   0  209.21   37.51
  13   2   0  109.20   25.88
 -13  -2   0  193.71   37.02
  13  -2   0  105.41   25.45
 -13  -2   0  186.51   35.00
  13  -2   0  180.11   34.92
 -13   2   0  253.27   40.29
 -14  -2   0  818.06   87.68
 -14  -2   0  981.34   93.74
  14  -2   0  853.19   80.73
 -14   2   0  889.09  101.63
 -14  -2   0  966.55   92.12
 -14   2   0 1080.59   95.89
 -14   2   0  847.01   86.01
  14   2   0  765.33   78.63
 -15  -2   0  105.76   28.44
  15   2   0   33.12   15.34
 -15   2   0   89.24   26.65
 -15   2   0   80.37   24.04
 -15  -2   0   87.24   26.06
 -15   2   0   55.31   24.10
  15  -2   0   65.69   20.31
 -15  -2   0   65.07   23.07
 -16  -2   0  217.12   42.62
 -16   2   0  299.03   50.76
 -16  -2   0  219.19   43.00
  16  -2   0  188.75   36.11
 -16   2   0  214.40   48.12
  16   2   0  128.36   30.64
 -16  -2   0  198.32   42.88
 -17   2   0   -6.41   11.15
  17   2   0   -4.08   11.22
 -17  -2   0   -5.07    6.23
  17  -2   0   -4.04   12.16
 -17  -2   0   10.04   10.68
 -17   2   0   10.87   11.57
 -17  -2   0   31.92   19.62
  18  -2   0   92.61   26.44
 -18   2   0  133.61   36.82
 -18  -2   0  109.71   32.57
 -18  -2   0  119.27   34.63
 -18   2   0  129.69   37.78
  18   2   0  115.15   29.69
 -18  -2   0   93.57   29.79
 -19  -2   0    6.03   18.17
  19  -2   0    4.36   11.99
 -19   2   0   13.03   13.87
 -19   2   0    6.12   16.83
 -19  -2   0    5.35   11.39
  19   2   0   22.12   14.39
   0   3   0    7.49    3.23
   0  -3   0    6.22    3.02
   0  -3   0    0.48    0.60
   0   3   0   17.61    3.46
   0   3   0   23.98    4.42
   0  -3   0    0.89    1.09
   0  -3   0    0.53    0.93
   0   3   0   10.69    3.91
   0   3   0    3.54    2.43
   0   3   0    0.67    0.83
   0   3   0    1.97    1.61
   0  -3   0    0.97    1.69
   0   3   0    1.06    1.13
   0  -3   0    7.19    2.90
  -1   3   0 2945.97  164.85
   1   3   0 3073.56  168.23
  -1  -3   0 3032.09  163.23
   1   3   0 3086.82  165.78
   1  -3   0 3177.60  169.84
   1  -3   0 3197.35  174.10
   1  -3   0 3111.38  165.08
   1   3   0 3288.31  170.55
  -1   3   0 3050.02  172.54
   1   3   0 3181.57  162.14
   1   3   0 3067.69  164.88
   1   3   0 3117.12  167.89
  -1   3   0 3064.93  168.59
  -1  -3   0 3096.00  168.75
  -1  -3   0 3243.50  165.83
  -1  -3   0 3154.57  169.12
  -1   3   0 3198.34  164.98
  -1  -3   0 3165.62  163.11
   1  -3   0 3000.57  164.83
  -1   3   0 3109.70  168.53
  -1  -3   0 3191.09  167.40
  -1  -3   0 3225.11  167.82
   1  -3   0 3044.55  168.01
  -1  -3   0 3136.80  164.80
   1  -3   0 3158.77  162.65
  -1   3   0 3255.42  162.79
   1   3   0 3150.84  166.35
   1   3   0 3197.56  163.14
   1   3   0 3237.58  165.00
  -1  -3   0 3210.85  164.15
   2  -3   0   59.38   12.07
  -2   3   0   60.34    9.61
  -2  -3   0   63.26    9.64
  -2   3   0   57.29    7.71
   2   3   0   52.94    9.50
  -2  -3   0   63.59    8.08
  -2  -3   0   66.64    7.96
  -2  -3   0   60.54    7.58
   2   3   0   59.62    9.21
   2  -3   0   63.07    8.64
   2  -3   0   61.20    7.24
   2   3   0   57.56    8.93
   2  -3   0   64.16    7.60
   2   3   0   59.81    7.25
   2  -3   0   59.71    9.53
  -2  -3   0   63.74    6.78
  -2  -3   0   58.18    8.45
   2   3   0   73.49    8.51
  -2  -3   0   65.58   10.10
  -2   3   0   77.09    9.21
  -2   3   0   67.54    8.14
  -2   3   0   53.09    9.24
  -2  -3   0   54.13    9.05
   2  -3   0   63.68   10.24
   2   3   0   64.56    9.65
  -2   3   0   60.49    9.84
  -2   3   0   52.00    7.31
  -2   3   0   64.17   12.01
  -2  -3   0   71.76    8.70
   2  -3   0   57.89    7.53
  -2  -3   0   58.26    8.66
   2   3   0   62.74    7.67
  -2  -3   0   59.66   10.33
   3   3   0 7895.02  393.96
  -3  -3   0 7784.03  397.71
   3  -3   0 7836.12  397.93
  -3   3   0 7651.30  393.90
   3   3   0 7680.13  394.66
   3  -3   0 7259.92  407.66
  -3  -3   0 7571.33  395.57
   3  -3   0 7464.39  397.94
  -3   3   0 7713.07  398.35
  -3   3   0 7423.79  395.79
   3   3   0 7581.92  393.62
  -3   3   0 7480.44  397.48
  -3  -3   0 7810.10  401.82
  -3   3   0 7938.66  396.21
   3   3   0 7950.26  390.32
  -3   3   0 7753.45  396.30
   3  -3   0 7598.42  393.33
  -3   3   0 7515.24  390.31
   3   3   0 7719.77  394.36
  -3  -3   0 7882.91  396.30
   3   3   0 7768.65  399.77
   3  -3   0 7247.70  394.20
  -3  -3   0 7900.43  399.06
  -3  -3   0 7903.24  396.00
   3   3   0 8060.47  399.43
  -3   3   0 7537.77  405.11
   3  -3   0 7532.08  390.94
  -3  -3   0 8070.21  399.62
  -3  -3   0 7845.01  393.48
   3   3   0 7668.53  399.42
   4  -3   0    9.73    5.36
   4  -3   0    4.78    2.22
  -4   3   0    6.87    3.18
  -4  -3   0   10.41    3.70
   4   3   0    7.69    4.18
   4   3   0    6.89    2.83
  -4  -3   0   10.02    4.34
   4  -3   0    8.41    3.89
   4  -3   0    6.89    3.44
  -4  -3   0    8.27    4.12
   4   3   0    6.79    2.32
  -4   3   0   15.83    5.36
  -4   3   0    8.84    4.09
   4   3   0   10.14    3.94
  -4  -3   0    7.81    3.39
  -4   3   0    8.43    5.08
  -4   3   0    3.44    2.84
   4   3   0    5.08    3.08
   4   3   0    8.71    4.34
   4  -3   0    6.93    3.46
  -4   3   0    5.50    3.33
   4   3   0   11.13    4.28
  -4  -3   0    3.70    3.05
   4   3   0   12.96    5.60
  -4  -3   0    6.54    3.95
   4  -3   0    2.70    2.23
  -4  -3   0    3.32    2.74
   5  -3   0 2898.45  171.89
   5   3   0 3061.62  164.21
   5   3   0 2913.21  170.76
  -5  -3   0 3307.91  178.54
   5   3   0 3012.08  177.00
   5   3   0 2922.15  172.50
   5  -3   0 3218.62  162.50
   5   3   0 3062.81  172.71
   5  -3   0 2899.52  170.36
   5  -3   0 3189.19  172.52
  -5   3   0 2968.88  166.80
  -5  -3   0 3107.24  170.52
   5   3   0 3143.33  174.88
  -5  -3   0 3221.64  175.91
  -5   3   0 3076.20  175.11
  -5  -3   0 3048.71  174.25
   5  -3   0 3449.40  188.08
   5   3   0 3170.70  181.27
  -5   3   0 3057.82  170.89
  -5   3   0 3233.44  175.27
   5   3   0 3245.01  162.19
   5  -3   0 3340.75  170.37
  -5  -3   0 3212.55  175.07
  -5  -3   0 3013.76  165.98
  -5  -3   0 2989.15  176.51
  -5   3   0 3041.49  181.14
   6  -3   0   73.70   17.56
  -6  -3   0   82.00   10.68
   6  -3   0   84.71   14.85
   6   3   0   89.76    9.53
   6  -3   0  124.40   16.52
  -6  -3   0   99.30   16.66
   6  -3   0   74.34   11.94
   6   3   0   99.23   16.00
   6   3   0   64.96   15.60
  -6  -3   0   65.20   14.51
  -6   3   0   81.23   11.11
  -6  -3   0   72.64   14.64
  -6   3   0   97.58   16.64
  -6   3   0   75.87   15.07
  -6   3   0   84.17   16.84
   6   3   0   66.35   13.63
  -6  -3   0   94.42    9.23
   6   3   0   79.82   13.91
   6   3   0   80.92    9.56
   6   3   0   60.85   13.08
  -6  -3   0   66.52   12.70
   6  -3   0   79.07   13.70
  -6  -3   0   96.71   17.61
  -6   3   0   79.66   13.26
  -7  -3   0  785.22   62.13
  -7   3   0  825.60   62.48
  -7   3   0  735.31   54.24
  -7  -3   0  686.45   56.10
  -7  -3   0  655.76   60.72
   7  -3   0  754.29   52.06
   7   3   0  744.61   44.91
  -7   3   0  673.77   60.75
   7   3   0  779.97   59.05
   7  -3   0  725.28   58.39
  -7  -3   0  804.12   44.73
   7  -3   0  846.24   57.82
   7   3   0  733.27   65.82
  -7   3   0  774.64   61.83
  -7  -3   0  811.65   62.03
   7   3   0  797.23   46.62
  -7   3   0  716.21   47.91
   7   3   0  682.48   55.30
   7  -3   0  824.74   69.99
   7  -3   0  701.79   55.58
  -7  -3   0  694.23   46.77
  -7  -3   0  772.29   63.64
   7   3   0  759.32   59.36
  -8  -3   0    9.71    5.87
  -8   3   0    4.60    5.69
   8  -3   0   11.89    7.33
   8  -3   0   30.36    9.02
   8   3   0   14.97    4.48
  -8  -3   0   12.60    7.61
  -8   3   0   11.06    7.22
   8   3   0   25.87    8.82
   8   3   0   16.26    7.52
   8   3   0   12.30    6.51
  -8  -3   0    8.71    6.02
  -8   3   0    9.01    6.81
  -8   3   0   13.06    5.95
  -8  -3   0   13.96    4.16
  -8   3   0    8.40    3.44
  -8  -3   0   15.10    3.66
  -8  -3   0   18.25    8.88
   8  -3   0    7.93    3.98
   8  -3   0   10.37    5.65
  -8  -3   0   20.33    9.39
   8  -3   0    8.07    4.99
   9   3   0 4345.97  224.25
   9   3   0 4045.96  238.65
  -9  -3   0 4660.08  250.12
  -9  -3   0 3817.94  240.54
  -9   3   0 3858.13  242.12
  -9  -3   0 4157.63  251.76
  -9  -3   0 3996.38  249.66
  -9   3   0 4461.23  251.36
   9  -3   0 4017.37  237.83
   9  -3   0 4924.62  240.95
   9  -3   0 4521.95  259.85
  -9   3   0 4184.43  233.09
   9  -3   0 4357.31  227.94
   9   3   0 3858.60  237.15
  -9  -3   0 4662.95  249.96
  -9   3   0 4730.17  251.20
   9  -3   0 3952.21  241.58
   9   3   0 3893.62  241.20
  10  -3   0  121.99   20.73
 -10  -3   0  143.74   26.37
 -10   3   0  157.16   28.23
  10  -3   0   96.63   20.95
 -10   3   0  137.31   20.34
  10  -3   0  143.26   29.49
  10   3   0  154.18   23.78
 -10   3   0  137.80   24.05
  10  -3   0  121.61   21.41
  10   3   0  154.82   25.91
 -10  -3   0  133.58   25.77
 -10   3   0  159.74   27.39
 -10  -3   0  101.34   23.88
 -10  -3   0  105.76   21.73
 -10   3   0   99.60   24.70
 -10  -3   0  102.75   23.87
  10   3   0  131.67   21.81
  11  -3   0 4155.26  247.86
 -11  -3   0 3441.04  228.98
 -11   3   0 4235.80  242.05
  11   3   0 3398.03  221.43
  11   3   0 3765.32  223.09
  11  -3   0 4769.65  228.72
 -11  -3   0 4414.36  243.93
  11  -3   0 3232.91  224.91
 -11  -3   0 3664.78  240.12
  11   3   0 4779.10  226.82
 -11   3   0 3916.14  244.45
  11   3   0 3422.29  227.25
 -11  -3   0 4427.48  239.89
 -11  -3   0 3648.49  238.77
 -11   3   0 4577.87  241.64
 -11   3   0 3429.17  216.56
  11  -3   0 3396.04  221.21
  12   3   0    2.98    5.18
 -12  -3   0   -6.43    8.84
 -12  -3   0    3.58    6.21
 -12   3   0   10.18    6.13
 -12   3   0   18.35   11.05
  12  -3   0   -4.03    0.03
  12  -3   0    2.95    3.63
  12  -3   0   -2.41    6.63
  12   3   0    4.58    3.98
  12   3   0   12.10    6.56
 -12  -3   0    3.22    3.96
 -12   3   0   -3.30   12.18
  12   3   0    2.45    5.23
 -12  -3   0    3.87    4.76
 -12   3   0   -7.91    9.72
 -13  -3   0   10.61    7.53
 -13  -3   0    7.84    8.35
  13  -3   0   -4.29    0.13
  13   3   0    3.20    5.57
 -13  -3   0   12.53   10.27
 -13   3   0   -4.01    4.93
  13   3   0   11.89    7.73
  13  -3   0    3.17    3.90
 -14   3   0    8.75    9.32
  14  -3   0   40.99   19.39
 -14  -3   0   30.54   14.84
  14  -3   0   13.53   11.00
 -14  -3   0   22.40   13.49
  14   3   0   -3.43    7.30
 -14  -3   0   12.74   11.68
 -15  -3   0 1115.34  104.64
 -15  -3   0  939.24   93.47
  15   3   0  909.89   89.08
  15  -3   0  968.44   90.07
 -15   3   0 1220.28  108.35
 -15  -3   0 1150.71  105.02
 -16  -3   0    9.93   10.58
 -16   3   0   12.80   13.64
 -16   3   0    5.12    8.91
  16  -3   0   11.33    9.30
 -16  -3   0   21.67   13.06
 -16  -3   0   14.95   12.25
  16   3   0    3.85    6.70
  17  -3   0 1461.69  122.38
 -17   3   0 1706.63  143.14
 -17  -3   0 1405.95  126.13
  17   3   0 1348.45  119.40
 -17   3   0 1424.04  143.19
 -17  -3   0 1828.83  145.30
 -17  -3   0 1546.13  136.20
 -18   3   0    6.61    8.12
 -18  -3   0   -5.67    9.85
 -18  -3   0    5.38    6.61
  18  -3   0   -4.12    7.16
  18   3   0   -4.25    7.38
 -18   3   0    5.85    7.19
  19  -3   0  328.50   52.20
 -19   3   0  465.85   72.50
 -19  -3   0  439.17   69.20
 -19  -3   0  424.46   64.93
 -19   3   0  311.98   61.27
  19   3   0  383.45   55.84
   0   4   0 8710.21  462.99
   0   4   0 9156.27  456.09
   0   4   0 9273.35  464.72
   0  -4   0 9146.13  460.65
   0   4   0 9068.03  461.05
   0   4   0 9048.21  456.89
   0  -4   0 8708.13  456.77
   0  -4   0 8781.62  462.94
   0  -4   0 9236.52  465.76
   0   4   0 9208.19  458.22
   0   4   0 8506.81  463.59
   0  -4   0 8708.58  466.18
   0   4   0 8743.89  460.27
   0   4   0 9126.76  457.37
   0  -4   0 9126.93  458.29
   1   4   0  913.10   62.35
   1   4   0  922.61   54.77
  -1  -4   0  911.79   56.22
  -1   4   0  887.96   60.65
  -1   4   0  893.47   63.96
  -1   4   0  887.67   61.70
  -1   4   0  926.83   61.33
   1  -4   0  863.74   59.49
  -1  -4   0  917.49   61.06
  -1   4   0  952.09   54.41
  -1  -4   0  860.65   59.79
  -1   4   0  974.20   56.88
   1   4   0  983.86   57.84
   1  -4   0  932.90   57.44
   1   4   0  998.90   57.42
   1   4   0  998.72   56.58
   1   4   0  920.77   58.89
   1   4   0  917.78   60.13
  -1  -4   0  890.58   55.98
  -1   4   0  900.82   57.39
   1  -4   0  980.98   54.59
   1   4   0  932.22   54.21
  -1  -4   0  898.92   56.94
  -1  -4   0  943.52   62.25
  -1  -4   0  915.30   59.50
  -1  -4   0  967.10   55.61
   1   4   0  894.70   60.17
   1  -4   0  917.11   66.20
   1  -4   0  975.25   57.19
   1  -4   0  888.61   62.06
  -2   4   0 2773.97  147.55
   2  -4   0 2809.54  147.97
  -2   4   0 2811.97  145.01
   2   4   0 2755.00  156.83
  -2  -4   0 2805.62  150.74
  -2  -4   0 2732.25  145.84
  -2   4   0 2725.05  145.69
  -2   4   0 2635.81  152.49
   2  -4   0 2786.57  148.77
  -2  -4   0 2628.26  148.08
  -2  -4   0 2579.23  148.23
   2   4   0 2678.21  151.67
  -2   4   0 2931.99  154.40
   2  -4   0 2734.63  142.97
  -2  -4   0 2711.15  153.71
   2   4   0 2627.90  153.37
  -2  -4   0 2788.73  145.99
   2   4   0 2770.86  150.47
  -2  -4   0 2753.13  144.39
  -2  -4   0 2741.98  152.75
   2  -4   0 2623.65  152.45
   2  -4   0 2749.25  162.40
   2   4   0 2880.66  151.05
  -2   4   0 2749.16  145.14
   2  -4   0 2734.92  154.50
  -2  -4   0 2696.65  145.36
   2   4   0 2874.80  143.78
   2  -4   0 2708.36  142.54
   2   4   0 2810.82  143.23
  -2   4   0 2754.94  148.52
  -2   4   0 2680.32  159.38
  -2  -4   0 2683.43  154.59
  -2  -4   0 2735.75  148.73
   2   4   0 2753.07  146.53
   3  -4   0  244.28   25.04
  -3   4   0  226.85   21.33
  -3  -4   0  214.52   24.79
   3  -4   0  221.04   29.50
   3   4   0  221.64   24.96
  -3  -4   0  246.29   22.21
   3  -4   0  253.63   24.64
   3  -4   0  221.21   19.10
  -3  -4   0  228.49   21.44
  -3  -4   0  228.52   18.76
  -3  -4   0  252.54   25.24
  -3   4   0  242.09   21.57
  -3   4   0  225.26   24.18
   3   4   0  248.75   20.10
  -3   4   0  201.40   26.70
  -3  -4   0  252.88   20.63
  -3  -4   0  247.75   22.89
  -3   4   0  240.37   21.56
  -3   4   0  254.53   25.22
   3   4   0  272.02   20.15
  -3  -4   0  244.43   23.95
  -3   4   0  249.20   24.05
   3  -4   0  226.49   19.68
   3   4   0  237.49   24.00
   3   4   0  248.95   22.90
  -3  -4   0  256.92   24.82
  -3   4   0  219.68   19.48
   3   4   0  248.44   24.65
   3   4   0  235.49   20.28
   3  -4   0  240.43   19.94
  -3  -4   0  261.78   22.28
   3   4   0  262.69   21.37
  -4  -4   0  180.41   17.57
  -4  -4   0  154.11   18.22
  -4  -4   0  166.67   18.93
  -4  -4   0  138.23   19.16
  -4  -4   0  134.18   20.01
   4   4   0  152.36   20.53
  -4   4   0  160.18   18.69
   4   4   0  148.40   16.61
  -4  -4   0  138.67   17.68
  -4  -4   0  152.49   19.78
   4   4   0  169.63   21.18
  -4   4   0  169.34   17.62
   4  -4   0  149.06   24.19
  -4   4   0  165.69   18.77
   4   4   0  141.64   19.22
   4   4   0  146.72   16.53
   4   4   0  157.73   14.44
  -4   4   0  173.11   20.63
   4   4   0  161.80   17.33
   4  -4   0  159.82   16.72
   4  -4   0  173.54   15.44
  -4   4   0  160.75   19.71
  -4   4   0  156.50   18.62
   4   4   0  130.37   16.30
   4  -4   0  176.05   17.91
  -4  -4   0  142.21   18.45
  -4   4   0  167.43   24.24
   4  -4   0  164.73   19.91
   5   4   0 1022.52   57.20
   5   4   0  889.58   62.50
   5   4   0 1015.04   72.68
  -5  -4   0  970.59   62.94
  -5   4   0  904.43   72.82
  -5   4   0  871.17   61.74
   5   4   0  988.75   69.45
   5  -4   0 1011.41   66.86
   5  -4   0  915.84   62.25
  -5   4   0  928.76   65.85
   5  -4   0  932.86   65.38
  -5  -4   0  985.50   68.40
   5  -4   0  911.53   63.45
   5  -4   0 1064.54   80.98
   5   4   0  947.34   64.63
   5  -4   0  972.51   57.42
  -5  -4   0  915.13   67.12
  -5   4   0  953.22   66.73
  -5  -4   0 1045.64   67.99
  -5   4   0 1021.56   63.00
  -5  -4   0  987.54   63.17
  -5  -4   0  950.47   66.55
   5   4   0  996.33   60.98
   5   4   0 1005.70   64.43
  -5  -4   0  960.73   69.42
   5   4   0  957.83   68.99
  -5   4   0  990.03   67.97
  -5   4   0  978.62   67.13
  -6   4   0 1654.81  105.59
   6   4   0 1683.66  106.57
  -6  -4   0 1653.39  100.34
   6   4   0 1808.95   95.61
  -6   4   0 1725.01  109.56
   6   4   0 1831.16  113.05
  -6  -4   0 1801.25  110.04
   6  -4   0 1914.24  108.66
  -6   4   0 1692.27  115.91
  -6  -4   0 1838.32  110.89
  -6  -4   0 1618.30  109.24
   6   4   0 1799.57  111.25
  -6  -4   0 1741.40  109.76
  -6  -4   0 1668.44  103.49
   6   4   0 1684.70   98.02
  -6  -4   0 1674.37  111.42
  -6   4   0 1629.87  100.58
   6  -4   0 1671.33  103.85
   6  -4   0 1934.02  124.86
  -6   4   0 1778.95  110.55
   6   4   0 1778.34  107.26
   6  -4   0 1781.81   95.81
   6   4   0 1649.48  114.37
   6   4   0 1653.84  104.13
   6  -4   0 1581.81  104.90
   6  -4   0 1720.96  105.13
  -6   4   0 1698.52  108.79
   7   4   0  743.94   67.12
   7   4   0  772.51   58.25
  -7   4   0  748.11   52.35
   7  -4   0  953.80   78.37
  -7   4   0  811.49   59.14
  -7  -4   0  780.43   65.25
   7  -4   0  837.62   48.93
   7   4   0  802.85   62.87
  -7  -4   0  890.21   65.21
   7  -4   0  719.08   58.99
  -7  -4   0  821.18   64.27
  -7  -4   0  800.79   53.02
  -7   4   0  701.44   64.66
   7   4   0  757.54   60.14
   7   4   0  816.10   61.74
   7   4   0  789.42   48.34
  -7   4   0  847.05   64.37
  -7   4   0  838.73   64.09
   7  -4   0  848.14   60.42
   7   4   0  743.74   49.26
  -7  -4   0  693.39   56.46
  -7  -4   0  778.94   64.03
   7  -4   0  676.97   56.00
   7  -4   0  794.32   57.11
  -8  -4   0 1163.91   72.66
  -8   4   0 1087.00   88.51
   8  -4   0 1309.11   70.04
   8   4   0  994.98   67.74
  -8  -4   0 1333.79   90.34
   8   4   0 1266.77   69.95
   8  -4   0 1210.10   81.77
   8  -4   0 1362.64   85.04
  -8  -4   0  979.05   86.57
  -8  -4   0 1224.78   90.56
   8  -4   0 1196.30   84.50
   8  -4   0 1289.72   79.81
   8   4   0 1078.23   82.68
   8   4   0 1162.20   94.12
  -8  -4   0 1018.96   79.50
   8   4   0 1119.14   80.73
   8   4   0 1183.17   85.48
  -8   4   0 1331.08   91.00
  -8   4   0 1241.24   81.86
   8  -4   0 1219.37   99.41
  -8   4   0 1209.93   73.30
  -8   4   0 1271.50   90.61
  -8  -4   0 1179.61   88.18
  -9  -4   0  814.25   75.47
  -9   4   0  828.25   64.42
  -9   4   0  905.72   75.95
   9  -4   0  795.09   65.42
   9   4   0  816.28   68.70
  -9  -4   0  993.90   75.88
   9  -4   0  926.47   84.65
   9   4   0  813.55   68.92
  -9   4   0  725.93   70.22
  -9  -4   0  950.99   76.75
   9   4   0  888.89   67.58
  -9   4   0  918.98   74.92
  -9  -4   0  893.55   76.05
   9  -4   0 1023.04   65.13
   9  -4   0  812.25   68.67
  -9  -4   0  820.40   67.10
   9  -4   0 1070.18   71.48
  10  -4   0    9.70    5.96
  10   4   0    2.09    3.63
  10  -4   0    6.17    5.06
 -10  -4   0   -3.23    0.09
 -10  -4   0    3.04    3.73
 -10   4   0    5.32    5.66
  10  -4   0    3.87    6.73
 -10  -4   0    2.75    5.86
 -10   4   0    6.07    6.46
  10   4   0    4.98    4.33
 -10   4   0    1.83    2.26
  10   4   0   -2.31    2.85
  10  -4   0    2.06    3.58
 -10  -4   0    2.30    3.99
 -10  -4   0    5.90    6.28
 -10   4   0   -2.81    7.73
  11   4   0    8.15    6.69
  11  -4   0    2.65    3.27
 -11  -4   0    9.86    8.08
 -11  -4   0   10.67    7.58
 -11  -4   0    6.69    7.13
 -11  -4   0    5.14    5.48
  11   4   0    7.26    5.96
 -11  -4   0    9.00    8.25
  11   4   0    4.54    6.25
 -11   4   0    7.38    7.87
 -11   4   0   13.56    9.32
 -11   4   0    7.78    5.35
  11  -4   0    8.27    8.81
 -11   4   0   21.65   11.41
  11  -4   0    4.43    5.46
 -12   4   0 1121.89   94.31
 -12  -4   0  942.67   89.90
 -12  -4   0 1126.88   90.21
 -12  -4   0 1127.66   93.81
  12  -4   0  982.96   82.54
  12  -4   0  926.87   76.23
 -12   4   0  948.06   91.20
  12  -4   0  946.51   94.61
  12   4   0  869.43   75.32
 -12   4   0  877.75   72.21
 -12  -4   0  922.99   80.55
  12   4   0  874.23   76.07
 -12   4   0 1245.69   95.05
  12   4   0  921.87   80.94
  13  -4   0  448.88   60.36
  13   4   0  297.90   42.37
  13   4   0  359.64   42.50
 -13  -4   0  302.28   42.85
  13  -4   0  347.97   45.20
 -13   4   0  396.88   53.97
 -13  -4   0  346.44   51.78
 -13  -4   0  414.53   53.83
 -14   4   0  620.72   73.08
 -14  -4   0  699.54   77.02
  14  -4   0  734.22   81.72
  14   4   0  524.86   61.02
 -14  -4   0  592.47   63.95
  14  -4   0  506.78   59.73
 -14  -4   0  644.70   73.13
 -15   4   0  358.22   54.82
  15   4   0  257.41   41.45
  15  -4   0  245.69   40.52
 -15  -4   0  325.47   51.88
 -15  -4   0  328.16   53.03
  15  -4   0  320.56   53.99
 -15  -4   0  273.30   42.86
 -16  -4   0   -5.00   10.65
 -16   4   0   -5.21    9.06
  16   4   0   -3.83    8.15
 -16  -4   0   -5.10    0.21
  16  -4   0   -3.69   10.15
  17   4   0   -4.02    8.55
 -17  -4   0    5.32   11.32
 -17  -4   0   16.07   14.72
 -17   4   0    5.58    6.86
  17  -4   0    3.90    9.58
 -17   4   0    6.61    8.13
 -18   4   0   60.27   26.23
 -18   4   0   82.64   30.95
  18  -4   0   72.94   23.59
 -18  -4   0  104.68   31.20
 -18  -4   0  108.48   33.81
  18   4   0   33.50   18.13
 -19   4   0  143.71   40.91
  19   4   0   73.82   25.48
  19  -4   0  108.97   29.07
 -19  -4   0   84.65   31.89
   0   5   0    3.88    2.52
   0   5   0    1.32    2.81
   0   5   0    2.02    2.15
   0   5   0    2.85    1.96
   0   5   0    1.38    2.94
   0   5   0    2.45    1.74
   0   5   0   -1.13    0.04
   0  -5   0   -1.52    2.64
   0   5   0    4.27    3.03
   0  -5   0   -1.26    2.19
   0  -5   0    6.57    4.04
   0   5   0   -0.87    1.52
   0  -5   0    4.47    2.46
   0  -5   0    0.80    1.39
   0  -5   0    2.16    2.30
   1  -5   0    2.74    2.25
   1  -5   0    1.00    1.74
  -1  -5   0    3.66    2.21
   1   5   0    4.23    2.46
   1   5   0    2.92    2.01
   1   5   0    4.50    3.20
   1   5   0    3.75    2.58
  -1  -5   0    5.48    2.97
   1  -5   0    1.25    1.54
   1   5   0    4.23    2.55
  -1   5   0    7.03    3.42
   1   5   0    4.52    2.72
  -1   5   0    1.34    1.65
   1  -5   0   -1.89    3.28
  -1   5   0    1.36    2.37
  -1   5   0    3.26    2.12
  -1  -5   0    1.18    2.05
  -1   5   0    9.43    3.57
  -1  -5   0    2.66    2.31
   1  -5   0    3.58    2.16
  -1   5   0    1.04    1.28
   1  -5   0    4.63    3.28
  -1  -5   0    0.92    1.14
  -1   5   0    1.40    1.72
   1   5   0   -1.29    2.24
  -1   5   0   -1.61    1.98
   1   5   0    2.50    2.18
   1   5   0    1.13    1.39
  -1  -5   0   12.54    5.68
  -2  -5   0  857.74   60.20
  -2  -5   0  805.19   52.37
  -2  -5   0  854.00   49.05
  -2   5   0  768.41   57.15
   2   5   0  828.48   46.19
   2  -5   0  797.01   57.50
   2  -5   0  802.20   65.83
  -2   5   0  815.43   48.74
   2  -5   0  812.37   45.71
   2   5   0  842.41   46.42
   2   5   0  805.64   54.40
   2  -5   0  802.41   52.98
  -2   5   0  812.29   58.95
  -2  -5   0  819.11   48.68
  -2  -5   0  793.36   58.55
   2  -5   0  756.39   52.77
  -2  -5   0  816.45   50.77
  -2   5   0  820.18   49.00
  -2  -5   0  763.59   56.67
  -2   5   0  717.27   59.61
   2  -5   0  842.56   60.87
  -2   5   0  906.55   54.49
  -2  -5   0  747.76   54.92
  -2   5   0  723.40   60.98
  -2   5   0  781.45   49.65
   2   5   0  879.91   62.75
   2   5   0  771.09   56.17
  -2  -5   0  824.62   53.71
  -2  -5   0  854.07   55.71
  -2  -5   0  820.98   50.99
  -2   5   0  850.48   53.87
   2   5   0  830.66   55.39
   2   5   0  760.43   57.45
   2   5   0  804.90   51.03
   3   5   0 1074.97   71.08
  -3   5   0 1098.53   66.51
  -3   5   0 1050.83   78.82
  -3  -5   0 1112.96   66.30
  -3  -5   0 1036.49   70.41
  -3   5   0 1045.46   73.01
   3   5   0 1120.17   63.57
  -3   5   0 1213.57   69.05
  -3  -5   0 1115.89   66.13
  -3   5   0 1035.68   65.56
  -3  -5   0 1119.70   66.35
   3  -5   0 1069.09   74.40
   3  -5   0 1050.22   61.91
  -3   5   0 1071.74   65.89
  -3   5   0 1085.72   63.69
  -3  -5   0 1117.20   73.42
   3   5   0 1179.05   66.82
  -3  -5   0 1070.66   74.39
   3  -5   0 1030.85   62.28
   3   5   0 1022.19   70.34
  -3  -5   0 1061.55   62.09
  -3  -5   0  985.24   71.82
   3   5   0 1104.37   74.26
   3  -5   0 1066.15   72.17
   3   5   0 1035.59   69.87
   3  -5   0 1103.01   83.75
  -3  -5   0 1057.68   64.94
   3  -5   0 1104.51   66.28
  -3  -5   0 1053.77   67.95
   3   5   0 1050.76   62.62
  -3   5   0 1058.72   73.37
  -3   5   0 1077.56   71.91
  -3  -5   0 1034.02   67.65
   4   5   0 1870.57  105.23
   4   5   0 1809.97  107.44
  -4   5   0 1811.71  105.82
   4   5   0 1848.99  101.89
  -4  -5   0 1770.24  109.94
  -4  -5   0 1841.51  107.57
  -4  -5   0 1860.96  112.73
  -4   5   0 1911.88  113.83
  -4   5   0 1764.35  102.09
  -4  -5   0 1718.41  106.52
  -4  -5   0 1721.38  103.23
   4  -5   0 1707.18  101.73
   4  -5   0 1699.83  110.32
   4   5   0 1812.35  113.10
  -4  -5   0 1682.50  106.38
   4  -5   0 1816.70  103.32
   4   5   0 1772.20  103.01
  -4  -5   0 1834.04  111.83
   4  -5   0 1776.38  102.56
  -4   5   0 1833.08  107.45
   4  -5   0 1895.62  127.02
  -4   5   0 1853.02  109.95
   4   5   0 1981.06  104.78
   4   5   0 1899.24  113.39
  -4   5   0 1806.36  120.21
   4   5   0 1878.68  112.07
  -4   5   0 1761.99  111.69
  -4  -5   0 1870.69   99.97
   4  -5   0 1920.11  114.23
  -4   5   0 1894.98  107.26
  -4  -5   0 1832.01  115.11
  -4  -5   0 1817.99  108.63
  -5  -5   0  288.85   30.73
   5  -5   0  282.58   22.93
  -5   5   0  259.46   28.69
  -5  -5   0  267.45   30.11
   5  -5   0  248.40   36.28
  -5   5   0  264.10   25.38
  -5   5   0  257.04   27.65
  -5   5   0  234.55   28.31
   5   5   0  245.02   25.19
  -5  -5   0  267.68   27.85
   5   5   0  258.44   25.22
  -5  -5   0  278.91   25.42
   5   5   0  285.85   26.51
   5   5   0  227.11   28.76
  -5  -5   0  297.14   28.48
  -5  -5   0  268.85   28.01
  -5   5   0  261.49   33.65
   5  -5   0  251.08   23.94
   5   5   0  272.72   25.32
  -5   5   0  227.33   25.53
   5   5   0  255.71   29.44
  -5  -5   0  211.47   29.01
   5   5   0  268.58   21.91
  -5  -5   0  225.67   26.62
   5  -5   0  279.22   29.89
   5   5   0  263.74   30.94
  -5   5   0  260.51   27.75
   5  -5   0  267.94   25.64
   6  -5   0  750.12   57.21
   6   5   0  777.80   54.43
   6   5   0  794.19   66.86
  -6   5   0  852.01   64.13
   6   5   0  760.03   58.15
   6  -5   0  873.19   77.43
  -6  -5   0  804.14   61.95
  -6  -5   0  913.16   64.05
   6  -5   0  749.13   55.66
   6  -5   0  889.29   63.01
  -6   5   0  888.04   63.96
  -6  -5   0  698.34   55.02
   6   5   0  823.75   64.82
   6   5   0  836.64   57.91
   6   5   0  856.15   65.76
  -6  -5   0  825.46   63.64
  -6   5   0  813.32   69.42
  -6  -5   0  801.90   62.51
   6  -5   0  872.57   52.22
   6   5   0  841.17   51.25
  -6   5   0  746.09   59.98
  -6   5   0  789.15   56.63
  -6  -5   0  780.33   57.40
  -6  -5   0  880.32   66.28
  -6  -5   0  794.02   66.47
  -6   5   0  853.23   63.71
   6   5   0  799.15   58.81
  -6   5   0  862.10   58.52
  -7  -5   0   10.02    6.55
   7  -5   0   14.15    4.47
   7  -5   0   17.20   10.38
   7   5   0   15.00    6.42
  -7   5   0   12.23    6.66
  -7  -5   0   14.26    7.11
  -7  -5   0   27.55   10.20
  -7   5   0   21.03    9.71
  -7   5   0   12.90    5.53
  -7  -5   0   52.63   11.24
   7  -5   0   17.03    6.97
   7  -5   0   11.64    5.41
   7   5   0   20.63    7.65
  -7   5   0   14.72    7.34
   7  -5   0   14.22    6.94
   7   5   0   15.15    6.57
   7   5   0   13.71    4.44
   7   5   0   12.93    7.04
  -7   5   0    8.13    6.15
  -7   5   0    5.60    3.90
   7  -5   0   14.84    6.44
  -7  -5   0    8.25    5.71
  -7   5   0   12.34    6.17
  -7  -5   0   14.48    5.87
   7   5   0   11.27    4.76
   7   5   0   10.48    7.23
   8  -5   0   27.85    8.92
  -8   5   0   26.69   10.41
   8   5   0   27.58    6.11
   8   5   0   32.68   12.71
   8  -5   0   33.37   15.17
   8   5   0   28.43    6.92
  -8   5   0   26.94   10.03
   8  -5   0   24.64    8.42
  -8   5   0   13.67    8.99
   8  -5   0   26.58    9.42
   8   5   0   35.75   10.33
   8   5   0   25.30    9.88
  -8   5   0   32.40   11.80
   8  -5   0   45.70   12.23
  -8  -5   0   40.87   12.85
  -8  -5   0   16.84    6.99
  -8  -5   0   26.23   10.24
  -8  -5   0   21.92    7.03
   8   5   0   29.68    9.81
  -8  -5   0   34.80   11.83
   8   5   0   15.62    7.32
  -8   5   0   24.08    8.91
  -8  -5   0   23.40   10.19
  -8   5   0   29.83    7.90
  -9  -5   0  198.70   32.21
  -9  -5   0  184.73   29.71
   9   5   0  254.17   29.67
   9   5   0  198.58   28.28
  -9  -5   0  188.56   30.11
   9   5   0  165.38   27.42
  -9   5   0  271.05   35.47
  -9   5   0  171.93   30.21
   9  -5   0  274.49   43.06
  -9   5   0  212.72   30.67
   9  -5   0  210.72   28.25
  -9  -5   0  215.60   32.27
  -9   5   0  214.84   32.55
   9   5   0  235.77   36.62
  -9  -5   0  187.46   26.04
   9  -5   0  233.35   27.92
   9  -5   0  210.59   26.86
  -9   5   0  222.09   28.11
   9  -5   0  204.23   28.27
 -10   5   0  961.93   84.03
 -10   5   0  973.34   75.98
 -10  -5   0  951.01   76.45
  10  -5   0  925.16   78.36
 -10  -5   0 1007.29   85.65
 -10  -5   0 1186.46   88.90
 -10  -5   0 1165.30   90.85
  10  -5   0 1043.54   77.53
 -10   5   0 1218.47   90.92
 -10   5   0 1087.87   85.75
  10   5   0 1009.74   77.09
  10   5   0  889.77   77.88
 -10   5   0 1113.96   89.86
  10  -5   0 1311.58   85.14
  10   5   0  972.73   81.19
  10  -5   0 1180.82  102.53
 -10  -5   0  929.07   87.21
  11   5   0  290.64   36.39
  11  -5   0  334.77   37.82
 -11  -5   0  438.85   49.20
 -11  -5   0  331.08   45.09
 -11  -5   0  308.10   45.42
 -11   5   0  302.24   35.56
  11   5   0  287.74   38.65
  11  -5   0  280.02   37.78
  11   5   0  271.13   37.58
 -11  -5   0  340.99   39.45
 -11   5   0  436.71   49.83
 -11   5   0  364.37   47.16
  11  -5   0  374.93   54.23
  12   5   0  639.87   61.19
  12  -5   0  693.94   78.96
  12   5   0  536.61   54.74
 -12  -5   0  554.25   57.15
 -12  -5   0  732.82   69.35
 -12  -5   0  623.03   67.79
  12  -5   0  555.84   54.85
  12   5   0  550.75   59.21
 -12   5   0  663.94   70.47
 -12  -5   0  599.95   68.75
  12  -5   0  605.67   60.63
 -13   5   0  108.87   27.57
 -13  -5   0   85.25   26.02
  13   5   0   99.40   22.22
  13   5   0   87.78   21.88
 -13  -5   0   76.16   24.01
  13  -5   0  106.02   30.70
 -13  -5   0   92.25   21.40
  13  -5   0   60.74   18.41
  14  -5   0   10.64   14.62
 -14   5   0    4.56    5.62
  14   5   0    3.37    5.87
  14   5   0   11.68    8.03
  14  -5   0   12.94    8.90
 -14  -5   0    4.36    5.36
 -14  -5   0   13.77   11.29
  15  -5   0  205.24   35.32
  15   5   0  175.41   34.08
  15  -5   0  222.37   47.08
 -15  -5   0  296.33   49.21
 -15  -5   0  210.21   42.58
 -15   5   0  246.78   46.65
  16   5   0  320.87   49.48
 -16   5   0  516.50   69.66
  16  -5   0  428.12   54.88
 -16  -5   0  471.49   66.49
 -16  -5   0  495.41   67.08
  17  -5   0  443.10   58.40
 -17  -5   0  648.50   78.85
  17   5   0  462.51   60.50
 -17   5   0  507.33   72.93
 -17  -5   0  509.62   72.34
  18  -5   0  247.90   42.65
 -18  -5   0  347.62   59.31
  18   5   0  218.38   41.48
 -18   5   0  359.46   61.32
 -18  -5   0  327.50   56.28
 -18   5   0  224.53   51.96
   0  -6   0 8572.36  429.85
   0   6   0 8264.72  435.27
   0  -6   0 8485.35  437.61
   0   6   0 8546.40  428.36
   0   6   0 8325.14  429.73
   0  -6   0 8316.36  435.25
   0   6   0 8467.90  442.13
   0   6   0 8104.00  432.92
   0   6   0 7960.68  437.87
   0   6   0 8554.39  431.80
   0  -6   0 8203.28  430.94
   0  -6   0 8571.91  444.97
   0  -6   0 8628.50  443.12
   0   6   0 7887.02  438.26
   0   6   0 8169.72  430.21
   1   6   0   21.57    8.29
   1  -6   0   10.96    4.51
  -1  -6   0   10.82    4.65
   1   6   0   10.73    4.61
  -1   6   0   19.77    7.26
   1  -6   0   19.29    7.09
   1  -6   0    9.70    4.51
  -1  -6   0   30.13    7.27
  -1  -6   0   26.11    6.07
   1  -6   0   11.19    6.10
  -1   6   0   12.63    5.85
  -1   6   0   14.55    6.73
   1   6   0   13.96    4.94
   1  -6   0    8.70    3.60
   1   6   0   13.58    4.59
  -1   6   0   15.83    5.38
   1  -6   0    8.97    6.78
  -1   6   0   13.39    4.26
   1   6   0    9.14    4.99
   1   6   0   20.98    5.51
   1   6   0    5.93    4.12
  -1   6   0   11.42    4.97
  -1  -6   0    5.56    3.87
  -1   6   0   14.16    4.66
  -1   6   0   13.59    6.63
  -1  -6   0    9.33    5.44
  -1  -6   0   12.03    6.01
  -1  -6   0    9.06    5.49
   1   6   0   24.15    6.64
  -2  -6   0 2824.49  158.24
   2   6   0 2597.14  155.07
  -2   6   0 2651.91  139.81
  -2  -6   0 2661.03  153.89
   2  -6   0 2649.41  136.47
   2   6   0 2428.58  152.08
   2  -6   0 2651.57  149.07
  -2  -6   0 2577.92  149.64
  -2  -6   0 2652.96  155.83
  -2   6   0 2542.55  160.27
  -2  -6   0 2607.78  147.98
  -2   6   0 2668.79  144.60
   2   6   0 2612.12  150.16
   2   6   0 2742.66  136.85
  -2   6   0 2523.85  157.85
   2   6   0 2788.24  146.20
   2  -6   0 2736.38  166.69
   2   6   0 1966.31  153.20
  -2   6   0 2622.25  149.27
   2  -6   0 2724.46  159.60
  -2  -6   0 2628.05  138.69
  -2  -6   0 2629.22  145.72
   2  -6   0 2546.55  153.60
  -2   6   0 2725.18  148.77
   2  -6   0 2702.45  149.60
  -2  -6   0 2853.42  136.81
   2   6   0 2760.70  149.52
  -2   6   0 2536.20  139.25
  -2  -6   0 2648.76  152.61
  -2   6   0 2590.52  154.62
  -2  -6   0 2627.10  139.55
  -2  -6   0 2650.46  146.42
  -2   6   0 2590.74  156.40
  -3  -6   0   22.76    8.55
   3   6   0   38.01    9.51
  -3  -6   0   39.92    7.45
   3   6   0   29.09    8.78
  -3   6   0   44.45    8.25
   3   6   0   26.47    9.14
  -3   6   0   38.39   10.94
   3   6   0   25.15    9.82
   3   6   0   41.26   10.07
   3   6   0   51.76    7.18
   3  -6   0   30.66    9.90
   3  -6   0   53.27   10.50
  -3  -6   0   51.66   11.89
   3   6   0   43.69    8.55
  -3  -6   0   48.16   10.76
  -3  -6   0   28.15    7.69
  -3  -6   0   39.77    8.84
  -3  -6   0   28.94    7.93
  -3   6   0   32.09    8.07
  -3  -6   0   34.63    7.15
  -3  -6   0   49.96    8.55
   3  -6   0   27.63   11.42
  -3   6   0   31.19   11.45
  -3   6   0   30.24    9.16
  -3   6   0   38.53    7.71
  -3  -6   0   36.68    7.55
  -3   6   0   50.94    9.70
   3   6   0   41.77    6.71
   3  -6   0   48.67    6.79
  -3   6   0   33.50   11.14
  -3   6   0   37.29   10.64
   3  -6   0   40.00   10.58
   3  -6   0   37.68    8.38
  -3  -6   0   40.76   11.27
  -3   6   0   38.94    7.55
  -4   6   0  277.77   26.05
   4   6   0  316.94   26.52
   4  -6   0  332.99   25.24
  -4   6   0  329.97   25.89
   4  -6   0  333.32   28.01
  -4   6   0  297.27   31.23
  -4  -6   0  335.43   29.54
  -4  -6   0  378.55   25.75
   4  -6   0  316.44   25.37
   4  -6   0  344.26   33.98
  -4  -6   0  336.94   27.82
  -4   6   0  262.98   35.29
  -4   6   0  293.73   28.30
  -4  -6   0  341.92   34.21
  -4   6   0  339.84   30.01
  -4   6   0  322.43   29.24
   4   6   0  303.85   33.96
   4   6   0  329.15   33.41
   4   6   0  310.84   30.65
   4   6   0  325.87   28.31
   4   6   0  341.06   33.57
   4   6   0  275.44   24.99
  -4  -6   0  302.21   33.99
  -4  -6   0  258.45   30.09
  -4  -6   0  309.43   28.63
   4  -6   0  350.49   43.72
  -4  -6   0  283.94   25.86
  -4   6   0  303.75   33.60
  -4  -6   0  325.43   34.02
  -4  -6   0  286.49   29.04
   4  -6   0  295.21   33.89
  -4  -6   0  286.52   28.85
   4   6   0  329.60   25.79
  -4   6   0  258.64   31.38
   5   6   0  191.89   19.96
  -5  -6   0  203.16   23.37
  -5   6   0  157.06   27.12
  -5  -6   0  174.04   22.68
   5   6   0  184.06   18.61
  -5  -6   0  181.29   22.30
  -5   6   0  161.88   22.33
  -5   6   0  222.42   23.09
   5  -6   0  188.94   25.88
   5   6   0  205.33   21.98
  -5   6   0  219.20   24.67
  -5  -6   0  193.82   24.66
   5  -6   0  163.45   18.50
   5   6   0  127.07   22.88
  -5  -6   0  181.52   17.21
   5  -6   0  172.00   19.48
   5   6   0  163.59   21.13
  -5  -6   0  176.99   26.38
   5   6   0  203.05   21.36
  -5   6   0  205.64   26.50
   5   6   0  201.22   25.90
   5   6   0  180.63   25.74
   5  -6   0  194.22   32.91
  -5  -6   0  193.52   20.55
  -5  -6   0  166.92   24.04
  -5   6   0  188.73   23.15
  -5  -6   0  204.28   26.65
   5  -6   0  185.27   19.24
  -5   6   0  172.69   18.40
  -5  -6   0  200.33   23.67
  -5   6   0  210.51   27.18
  -6   6   0 2903.65  193.02
  -6   6   0 3334.45  185.00
  -6  -6   0 2857.49  188.35
   6   6   0 3192.02  187.64
  -6   6   0 3180.93  187.88
  -6   6   0 3034.59  183.97
   6   6   0 3115.45  170.81
   6   6   0 3171.78  176.27
   6   6   0 3195.25  178.27
  -6  -6   0 3479.82  185.61
  -6  -6   0 3231.74  187.39
   6  -6   0 3017.97  176.21
   6  -6   0 3283.45  187.13
   6   6   0 3077.92  176.56
  -6   6   0 3142.22  177.43
  -6  -6   0 3252.95  181.34
   6   6   0 3214.18  189.88
  -6   6   0 3015.87  179.38
  -6  -6   0 3012.69  186.58
  -6  -6   0 3393.46  185.31
  -6  -6   0 3197.03  176.43
   6  -6   0 3246.07  207.29
  -6  -6   0 3008.64  182.17
   6   6   0 2865.57  176.31
   6  -6   0 3323.14  172.59
   6   6   0 3314.97  192.25
  -6   6   0 3495.96  186.39
   6  -6   0 3158.30  174.54
   7   6   0   -2.69    0.09
  -7  -6   0    4.31    4.59
  -7   6   0    2.84    4.94
  -7  -6   0   -2.04    4.35
  -7   6   0    2.17    3.77
   7  -6   0    2.79    2.97
   7   6   0   11.41    5.17
   7   6   0    3.35    4.61
  -7   6   0    1.51    2.63
   7   6   0    6.61    4.54
  -7  -6   0    2.56    3.15
  -7  -6   0    2.02    2.48
   7  -6   0    3.17    3.38
   7   6   0    0.89    1.10
  -7  -6   0    4.25    4.52
   7  -6   0   -2.03    3.52
   7   6   0    2.28    2.81
   7   6   0   10.31    5.12
  -7   6   0    5.82    4.00
   7  -6   0    3.82    6.64
  -7   6   0    1.98    2.44
  -7   6   0   -2.09    4.45
  -7  -6   0    4.85    3.44
  -7  -6   0    4.32    3.54
  -7   6   0    4.46    3.88
   7   6   0    4.79    4.16
  -7  -6   0    4.75    5.05
   8  -6   0 2859.06  175.51
  -8  -6   0 3350.58  190.87
   8   6   0 3091.33  189.94
  -8   6   0 2838.44  192.01
  -8   6   0 3391.22  191.01
  -8   6   0 3121.08  183.44
  -8   6   0 3049.00  187.58
   8   6   0 3051.32  177.93
  -8  -6   0 3132.24  177.16
  -8  -6   0 3349.67  189.27
  -8  -6   0 2761.36  189.01
  -8  -6   0 3042.61  190.39
   8  -6   0 3332.66  213.17
   8  -6   0 3259.34  184.58
  -8  -6   0 2825.88  183.78
   8   6   0 3006.14  180.86
  -8  -6   0 3116.81  177.79
   8  -6   0 2861.33  178.33
   8   6   0 3087.21  196.24
  -8   6   0 3256.30  178.68
  -8   6   0 3382.43  192.11
  -8   6   0 3106.37  175.48
  -9   6   0   24.03   10.91
   9   6   0   16.93   10.22
  -9  -6   0   14.82    8.96
   9  -6   0   22.84    8.87
   9   6   0    8.66    6.00
  -9  -6   0   13.82    9.02
  -9   6   0   26.94    9.40
   9  -6   0   19.59    8.22
  -9  -6   0   12.84    6.81
  -9  -6   0   22.88    9.91
  -9  -6   0    7.75    7.14
   9  -6   0   13.05   10.72
   9   6   0   10.71    7.40
   9  -6   0   17.66    8.18
   9  -6   0   35.69   11.27
  -9   6   0   15.11    9.13
   9   6   0    9.34    6.54
  -9   6   0    8.55    7.04
  -9   6   0   20.82    9.63
  -9   6   0   19.30    8.37
 -10   6   0  356.71   45.86
 -10   6   0  391.39   45.19
  10   6   0  277.71   36.75
  10  -6   0  414.79   43.05
  10  -6   0  307.83   35.38
  10  -6   0  425.39   58.81
  10  -6   0  301.06   37.35
 -10  -6   0  314.45   43.94
 -10   6   0  333.86   38.21
 -10  -6   0  311.85   41.38
 -10  -6   0  323.15   36.55
  10   6   0  372.40   44.04
 -10  -6   0  486.35   49.69
  10   6   0  346.07   48.41
 -10  -6   0  382.47   46.50
  11  -6   0   24.47   14.74
 -11  -6   0    3.43    5.96
 -11  -6   0    4.52    3.93
  11   6   0    5.82    5.06
 -11   6   0   -3.57    8.77
 -11   6   0    2.28    3.97
 -11   6   0    9.09    6.45
 -11  -6   0   14.47    9.94
  11  -6   0    2.12    6.38
  11  -6   0    2.53    3.12
  11   6   0    2.64    4.59
 -12  -6   0 1605.31  130.80
 -12   6   0 1886.19  129.52
 -12   6   0 1997.05  139.45
 -12  -6   0 1810.09  133.29
  12   6   0 1651.88  122.25
  12  -6   0 1890.95  150.53
  12  -6   0 1534.44  117.42
  12   6   0 1479.50  117.50
  13  -6   0   11.85    8.92
  13   6   0    9.27    7.60
  13  -6   0   -5.43    9.44
 -13  -6   0    8.58    9.14
 -13   6   0    4.29    9.14
  13   6   0    3.10    3.81
 -13   6   0   -3.46    6.02
 -13  -6   0    4.10    8.72
  14  -6   0 1684.92  131.77
 -14  -6   0 2192.58  155.53
 -14   6   0 2034.36  154.76
 -14   6   0 2009.77  143.63
 -14  -6   0 1931.32  151.93
  14   6   0 1659.59  133.40
  14  -6   0 2160.98  168.63
  14   6   0 1921.63  136.22
 -15   6   0   27.06   13.46
  15   6   0    7.06    7.55
  15  -6   0   16.63   10.83
 -15  -6   0   28.56   15.49
  15  -6   0    5.95    7.34
 -15   6   0   25.23   15.20
 -15  -6   0   24.68   14.88
 -16   6   0  306.33   55.04
  16  -6   0  235.80   39.49
  16   6   0  263.67   42.64
 -16  -6   0  388.38   59.22
  16  -6   0  283.98   55.42
 -16  -6   0  288.45   51.83
 -16   6   0  267.96   44.57
 -17   6   0   59.45   20.95
 -17  -6   0   60.00   26.02
 -17  -6   0   33.14   18.04
  17  -6   0   18.36   13.65
 -18   6   0  194.83   38.25
  18  -6   0   99.01   26.43
   0   7   0    1.29    1.59
   0  -7   0    3.02    3.71
   0   7   0    3.42    2.43
   0   7   0   10.13    4.31
   0   7   0    1.06    1.85
   0  -7   0    1.11    1.93
   0   7   0    1.78    2.19
   0   7   0    1.22    1.50
   0  -7   0    1.72    2.11
   0   7   0   -2.03    0.08
   0  -7   0    2.32    2.85
   0   7   0   -1.60    1.97
   1  -7   0  546.60   50.43
   1   7   0  493.95   40.65
  -1  -7   0  500.04   40.85
   1   7   0  519.98   38.53
  -1   7   0  445.01   43.98
  -1  -7   0  550.03   49.67
  -1   7   0  487.11   42.70
   1   7   0  510.30   41.27
   1  -7   0  512.05   45.45
   1  -7   0  563.99   44.17
   1  -7   0  552.15   39.57
  -1  -7   0  520.71   40.98
  -1   7   0  575.34   46.95
   1  -7   0  520.14   41.51
  -1   7   0  521.78   48.31
   1  -7   0  555.67   54.31
  -1   7   0  576.82   40.38
  -1   7   0  530.03   38.13
  -1  -7   0  559.27   45.82
  -1   7   0  576.69   42.41
   1   7   0  539.80   49.66
   1   7   0  529.44   46.05
   1   7   0  545.24   40.82
   1   7   0  462.68   37.93
  -1  -7   0  560.63   50.74
  -1   7   0  519.53   48.48
  -1  -7   0  476.88   45.03
   1   7   0  476.69   44.74
   2   7   0 1706.49  112.85
  -2  -7   0 1623.15  107.26
  -2  -7   0 1628.55  101.34
   2   7   0 1421.30  102.94
  -2   7   0 1540.98  108.15
  -2  -7   0 1739.58   98.39
  -2   7   0 1577.78  110.67
   2  -7   0 1666.33  101.07
  -2   7   0 1701.78  110.34
  -2  -7   0 1579.21  109.46
  -2   7   0 1741.46   96.83
  -2   7   0 1712.09   95.83
   2   7   0 1682.71  101.25
  -2  -7   0 1630.63  100.19
   2  -7   0 1639.52  118.90
  -2   7   0 1557.86  100.82
  -2   7   0 1814.91  101.58
   2   7   0 1691.81   97.25
   2  -7   0 1662.74  101.47
  -2  -7   0 1658.23  106.06
   2   7   0 1596.18  106.99
  -2   7   0 1470.00  104.75
   2  -7   0 1662.62  112.29
  -2  -7   0 1593.81  106.00
   2   7   0 1759.57  103.12
   2  -7   0 1615.94  105.90
  -3  -7   0  876.33   59.29
  -3  -7   0  798.47   61.28
  -3  -7   0  863.05   67.34
  -3  -7   0  854.19   53.95
  -3  -7   0  891.04   57.67
   3  -7   0  838.95   61.11
   3  -7   0  851.17   49.61
   3  -7   0  899.18   70.82
   3   7   0  868.35   50.16
  -3   7   0  875.33   55.94
  -3  -7   0  935.43   70.25
   3   7   0  907.71   63.88
   3  -7   0  903.91   66.65
  -3  -7   0  866.77   60.90
  -3   7   0  879.24   60.66
   3   7   0  907.06   68.79
   3   7   0  877.56   63.71
   3  -7   0  961.00   61.62
  -3  -7   0  866.69   53.23
  -3   7   0  735.55   62.99
   3   7   0  846.03   70.92
  -3  -7   0  847.78   56.02
  -3   7   0  885.56   68.89
   3   7   0  910.07   58.21
  -3  -7   0  856.24   65.69
  -3   7   0  805.62   70.38
   3  -7   0 1040.00   83.65
  -3  -7   0  845.26   62.48
  -3   7   0  818.53   70.58
  -3   7   0  848.68   54.47
  -3   7   0  912.77   70.54
   3   7   0  795.98   62.95
  -3   7   0  836.46   59.79
   4   7   0 2386.01  143.23
   4  -7   0 2461.90  165.56
   4   7   0 2479.19  137.44
  -4  -7   0 2318.86  135.30
  -4  -7   0 2496.68  136.65
  -4  -7   0 2348.27  149.16
  -4  -7   0 2341.59  137.68
  -4   7   0 2548.56  138.58
  -4  -7   0 2374.06  144.51
  -4   7   0 2299.56  156.11
   4   7   0 2543.24  136.86
  -4  -7   0 2510.94  132.67
  -4   7   0 2306.14  133.08
  -4   7   0 2235.07  144.00
  -4   7   0 2112.57  152.03
   4  -7   0 2384.73  137.65
  -4  -7   0 2517.56  148.67
  -4   7   0 2469.76  140.25
   4  -7   0 2340.89  130.30
  -4   7   0 2102.33  146.44
  -4  -7   0 2280.23  140.03
  -4  -7   0 2342.20  139.67
   4   7   0 2294.62  148.95
  -4  -7   0 2441.51  147.43
  -4   7   0 2609.28  152.17
   4   7   0 2461.04  146.18
   4   7   0 2507.23  132.06
  -4   7   0 2455.99  137.87
  -4  -7   0 2472.80  136.92
   4   7   0 2477.24  145.84
   4  -7   0 2590.04  153.54
   4  -7   0 2317.90  145.73
  -5   7   0  470.37   54.03
  -5   7   0  627.84   48.49
  -5   7   0  596.34   46.58
  -5  -7   0  542.99   53.03
   5   7   0  542.97   41.92
  -5  -7   0  591.12   47.08
  -5  -7   0  592.77   46.80
   5  -7   0  550.37   40.95
   5   7   0  607.81   52.25
  -5  -7   0  560.12   47.33
   5  -7   0  667.38   56.97
  -5  -7   0  621.97   44.65
   5  -7   0  609.00   44.35
  -5   7   0  642.52   55.53
  -5  -7   0  566.28   51.09
  -5   7   0  576.55   42.91
   5   7   0  587.07   45.04
  -5  -7   0  575.18   51.24
   5   7   0  609.98   53.51
  -5  -7   0  541.20   46.73
   5   7   0  589.58   48.07
   5   7   0  614.23   43.13
   5  -7   0  591.05   65.08
   5  -7   0  558.48   40.47
   5   7   0  555.95   54.73
  -5   7   0  575.94   49.76
  -5   7   0  613.40   53.67
  -5  -7   0  554.13   51.68
   6   7   0  559.92   54.91
   6   7   0  590.14   53.37
  -6  -7   0  519.31   47.74
  -6   7   0  488.62   55.63
   6   7   0  567.72   41.54
  -6  -7   0  567.32   52.66
  -6  -7   0  598.65   51.44
   6   7   0  586.73   47.06
  -6  -7   0  579.05   53.11
  -6   7   0  533.48   52.66
  -6   7   0  591.93   49.68
  -6  -7   0  571.01   49.30
   6  -7   0  553.11   43.28
  -6  -7   0  544.57   47.54
  -6   7   0  645.03   52.11
  -6  -7   0  570.79   44.40
   6  -7   0  638.16   56.28
   6  -7   0  528.26   41.79
   6   7   0  586.33   55.49
  -6   7   0  589.05   46.82
   6   7   0  624.88   46.32
  -6  -7   0  537.48   53.87
  -6   7   0  571.70   52.50
   6  -7   0  616.36   68.01
  -7  -7   0  144.40   22.56
  -7   7   0  133.93   22.89
  -7   7   0  137.34   20.71
   7   7   0  153.80   20.42
  -7   7   0  144.42   23.60
  -7  -7   0  137.23   25.53
  -7  -7   0  174.88   26.74
  -7  -7   0  182.43   26.14
   7   7   0  147.94   25.20
  -7   7   0  122.17   22.78
   7   7   0  187.53   28.81
  -7  -7   0  122.84   23.09
   7   7   0  145.24   17.00
  -7   7   0  143.37   20.22
  -7  -7   0  145.23   19.60
   7  -7   0  169.77   26.23
  -7  -7   0  142.30   22.74
   7   7   0  150.10   26.74
   7  -7   0  105.05   28.23
   7   7   0  127.78   19.64
   7  -7   0  131.82   18.93
  -7   7   0  105.98   24.58
  -8   7   0  196.54   30.03
   8  -7   0  173.91   37.08
  -8  -7   0  258.26   33.01
   8   7   0  121.99   27.09
  -8   7   0  166.20   26.05
  -8   7   0  192.25   29.81
  -8   7   0  156.28   29.92
  -8  -7   0  213.32   29.59
   8   7   0  175.99   24.54
  -8  -7   0  198.94   24.27
  -8  -7   0  194.64   30.57
  -8   7   0  174.55   23.59
  -8  -7   0  166.36   24.08
   8  -7   0  210.39   29.63
   8   7   0  215.37   32.26
  -8   7   0  210.32   25.43
   8  -7   0  165.60   23.29
  -8  -7   0  161.91   29.22
  -9   7   0 1011.03   76.65
   9  -7   0  833.81   69.17
   9   7   0  953.43   81.23
  -9  -7   0  776.88   78.01
   9  -7   0 1084.80  101.59
  -9  -7   0 1056.68   82.57
  -9   7   0  998.13   80.81
   9  -7   0 1035.03   78.00
   9   7   0  965.90   73.25
  -9  -7   0  869.93   79.63
  -9  -7   0  871.03   75.17
  -9  -7   0  937.98   69.21
   9   7   0  849.02   82.98
  10  -7   0 1651.35  112.59
  10   7   0 1709.13  123.11
 -10   7   0 1663.49  121.54
  10   7   0 1531.62  127.33
 -10  -7   0 1622.84  124.43
  10  -7   0 1643.68  140.96
 -10  -7   0 1996.86  129.50
 -10   7   0 1585.34  113.98
 -11   7   0  369.69   47.11
 -11  -7   0  368.33   49.84
  11   7   0  380.14   47.69
 -11  -7   0  414.06   51.72
  11  -7   0  407.13   61.62
  11  -7   0  317.98   39.54
  12  -7   0  336.25   42.17
 -12  -7   0  370.71   52.46
 -12  -7   0  391.00   51.76
 -12   7   0  353.65   47.52
  12  -7   0  350.31   58.99
  12   7   0  320.11   44.68
  13  -7   0    2.86    4.97
 -13  -7   0    4.32    5.32
  13   7   0    3.34    4.11
  13  -7   0   -5.82   12.39
 -13   7   0    3.56    7.59
 -14   7   0   18.78   11.32
  14   7   0    6.83    7.30
  14  -7   0   30.37   18.30
 -14  -7   0   13.99   11.48
 -15  -7   0   44.80   19.58
  15  -7   0   56.87   27.07
 -15   7   0   86.81   24.91
 -16  -7   0  571.44   76.31
 -16   7   0  676.69   73.32
  16  -7   0  516.87   80.22
 -17  -7   0  189.96   43.31
  17  -7   0  208.78   50.50
 -17   7   0  167.79   36.25
   0  -8   0  332.09   32.32
   0  -8   0  310.66   38.80
   0   8   0  350.69   31.95
   0   8   0  337.12   30.52
   0   8   0  366.15   40.70
   0   8   0  342.00   37.30
   0   8   0  366.21   31.08
   0  -8   0  335.59   34.97
   0  -8   0  372.09   32.06
   0   8   0  324.32   31.95
   0  -8   0  321.42   35.98
   0   8   0  324.02   35.06
   0  -8   0  390.53   43.73
  -1  -8   0 1113.71   86.00
   1   8   0 1189.98   86.86
  -1   8   0 1127.75   72.15
   1   8   0 1236.06   76.21
   1   8   0 1110.66   74.68
  -1  -8   0 1129.67   74.60
   1  -8   0 1061.02   79.39
   1   8   0 1073.36   70.77
  -1  -8   0 1081.04   80.21
  -1  -8   0 1144.90   74.32
   1  -8   0 1126.67   71.45
   1   8   0 1091.46   80.30
  -1   8   0 1071.42   77.21
   1  -8   0 1062.63   74.08
  -1   8   0 1116.76   70.63
  -1  -8   0 1084.88   84.11
  -1   8   0 1147.83   79.09
  -1   8   0 1132.87   74.67
   1  -8   0 1131.34   77.35
   1   8   0 1039.21   79.22
  -1   8   0 1181.42   86.08
  -1   8   0 1040.95   79.83
   1  -8   0 1081.53   86.41
  -1  -8   0 1105.75   79.08
   1  -8   0 1153.20   91.33
   1   8   0 1081.07   72.48
  -1   8   0 1061.79   71.66
  -2   8   0  127.72   21.72
   2   8   0  133.04   16.78
  -2  -8   0  136.56   19.08
   2   8   0  111.67   22.24
  -2  -8   0  133.74   21.23
   2   8   0  125.24   18.23
   2  -8   0  115.14   22.62
  -2  -8   0  126.94   23.07
  -2  -8   0  155.15   17.90
  -2  -8   0  111.27   20.23
   2  -8   0   98.67   17.01
   2  -8   0  146.88   22.76
   2  -8   0  127.18   18.58
  -2   8   0  116.61   20.76
  -2   8   0  111.42   15.36
   2  -8   0  154.04   28.82
  -2  -8   0  130.60   21.90
  -2  -8   0  119.55   17.70
  -2   8   0   93.60   19.82
   2   8   0  142.52   22.55
   2   8   0  100.05   19.31
   2   8   0  115.65   18.33
  -2   8   0  117.09   17.47
  -2   8   0  115.37   18.23
  -2   8   0  130.21   15.76
   3  -8   0  243.97   38.55
  -3  -8   0  201.01   28.87
   3   8   0  186.98   26.34
   3  -8   0  257.24   30.95
  -3   8   0  211.31   31.64
   3  -8   0  248.38   26.96
   3  -8   0  232.39   32.78
  -3  -8   0  204.96   24.81
   3   8   0  208.94   26.54
  -3   8   0  215.16   31.74
   3   8   0  232.81   23.90
  -3  -8   0  231.78   24.67
   3  -8   0  223.76   26.29
   3   8   0  217.01   26.56
  -3   8   0  212.48   30.95
  -3  -8   0  250.04   32.99
  -3   8   0  233.35   31.65
   3   8   0  236.59   33.82
   3   8   0  231.74   31.01
  -3  -8   0  237.83   27.72
  -3   8   0  216.94   28.91
  -3  -8   0  259.19   29.88
  -3  -8   0  258.19   30.85
  -3   8   0  238.66   26.30
  -3   8   0  228.36   26.03
   4  -8   0    4.16    4.45
  -4   8   0   14.20    5.80
   4   8   0   13.73    6.83
   4   8   0    4.82    4.21
   4   8   0    7.61    4.70
  -4  -8   0   13.80    7.49
  -4   8   0    8.29    5.90
  -4  -8   0    9.61    4.45
  -4  -8   0   14.91    7.42
  -4   8   0   37.27   13.19
  -4   8   0   12.11    7.89
   4  -8   0    8.61    5.01
  -4   8   0    4.54    3.74
   4   8   0    5.53    4.56
  -4   8   0   17.17    8.54
  -4  -8   0   14.38    6.14
  -4  -8   0    5.63    4.64
  -4   8   0   14.11    7.44
   4  -8   0    7.51    6.54
  -4  -8   0    9.46    7.14
  -4  -8   0    9.62    5.23
   4  -8   0   10.43    7.18
   4   8   0    8.99    4.48
  -5  -8   0  579.94   52.08
   5   8   0  478.67   50.60
  -5   8   0  409.39   43.94
  -5  -8   0  499.96   40.26
  -5  -8   0  490.59   43.89
  -5  -8   0  486.56   50.45
   5   8   0  475.75   44.75
  -5   8   0  447.79   39.52
  -5   8   0  554.11   52.85
  -5   8   0  565.58   44.97
  -5  -8   0  483.88   43.17
  -5   8   0  371.97   50.57
   5   8   0  499.77   48.81
  -5  -8   0  507.32   47.97
   5   8   0  537.88   40.85
  -5   8   0  506.23   55.09
   5  -8   0  557.91   50.65
  -5   8   0  459.11   48.84
   5  -8   0  515.00   62.89
   5   8   0  537.75   49.41
   5  -8   0  553.39   54.10
   5  -8   0  559.54   43.09
  -5  -8   0  597.14   53.05
  -6  -8   0  171.74   20.33
  -6   8   0   92.80   24.58
   6   8   0  148.36   25.86
  -6  -8   0  168.62   26.18
   6   8   0  153.48   26.96
  -6   8   0  127.56   19.50
  -6   8   0  159.59   26.58
  -6  -8   0  114.44   19.75
   6   8   0  123.84   22.69
  -6  -8   0  138.56   21.28
  -6   8   0  107.33   19.96
  -6  -8   0  146.08   24.27
   6  -8   0  138.51   25.42
  -6   8   0  122.64   23.17
  -6  -8   0  157.41   25.08
  -6  -8   0  152.24   26.49
  -6   8   0   98.15   23.62
   6  -8   0  150.61   33.30
   6   8   0  151.46   18.29
   6   8   0  139.11   21.08
  -7   8   0 1382.77  106.34
  -7   8   0 1680.55  101.90
   7   8   0 1552.44  100.89
   7   8   0 1650.91  116.13
  -7  -8   0 1531.23  103.41
  -7   8   0 1563.64  112.69
  -7  -8   0 1566.52  107.35
  -7  -8   0 1534.55  110.24
  -7  -8   0 1539.60  110.44
   7  -8   0 1692.64  135.09
  -7  -8   0 1527.07   97.23
  -7  -8   0 1606.10  105.49
  -7  -8   0 1519.06  112.91
   7  -8   0 1619.10  113.30
   7   8   0 1642.04  112.17
   7   8   0 1540.86  114.15
  -7   8   0 1409.51  101.46
  -8   8   0  635.03   59.25
   8  -8   0  692.38   63.29
  -8  -8   0  568.31   53.68
  -8  -8   0  656.40   62.62
   8  -8   0  663.23   78.82
  -8  -8   0  601.34   56.28
   8   8   0  580.55   61.88
  -8   8   0  746.64   65.79
   8   8   0  682.24   66.95
  -9   8   0 1004.78   82.31
  -9  -8   0  976.53   80.85
   9  -8   0 1122.39   87.39
  -9  -8   0 1002.82   87.50
  -9   8   0 1142.99   90.14
   9   8   0 1094.99   91.00
   9   8   0 1019.71   91.71
   9  -8   0 1029.17  105.93
  10  -8   0   10.75    9.34
  10   8   0    3.89    4.79
  10   8   0    9.96    7.07
 -10   8   0    6.26    7.70
 -10   8   0    5.23    5.57
 -10  -8   0    3.39    4.18
 -11   8   0  198.89   34.04
 -11  -8   0  166.15   32.68
  11  -8   0  254.32   48.94
  11   8   0  147.54   30.25
 -12  -8   0  112.27   28.30
  12  -8   0  159.92   40.47
  12   8   0  127.03   27.95
 -12   8   0  178.56   32.94
  13   8   0  696.71   73.66
  13  -8   0  859.28   99.86
 -13   8   0  789.18   77.68
 -13  -8   0  687.82   78.06
  14   8   0  245.86   41.00
 -14   8   0  263.51   42.82
 -14  -8   0  229.79   44.15
  14  -8   0  270.11   56.71
  15   8   0  458.19   58.83
 -15   8   0  574.06   66.52
  15  -8   0  580.16   83.99
 -15  -8   0  517.10   69.72
  16  -8   0  130.86   40.17
 -16  -8   0  143.43   36.27
 -16   8   0  105.35   28.07
  17  -8   0   35.38   23.05
 -17   8   0   21.88   13.23
   0  -9   0    7.04    4.24
   0  -9   0    2.85    6.06
   0  -9   0   -1.93    3.36
   0   9   0    6.21    4.68
   0   9   0   -2.67    4.64
   0   9   0    2.08    2.55
   0  -9   0    3.00    3.69
   0  -9   0    4.86    3.45
   0   9   0   -2.19    5.38
   0  -9   0   -2.15    3.73
   1   9   0  141.12   23.48
  -1  -9   0  140.88   26.34
   1   9   0  135.07   18.93
  -1  -9   0  157.08   24.63
   1  -9   0  149.58   27.31
  -1  -9   0  123.07   18.51
   1  -9   0   88.76   23.15
  -1   9   0  112.89   21.46
  -1   9   0  165.06   20.37
   1  -9   0  128.46   22.43
  -1  -9   0  122.15   24.32
  -1   9   0  140.65   25.12
   1   9   0  145.34   23.64
   1  -9   0  137.90   18.24
   1   9   0  160.66   21.32
   1   9   0  120.27   18.87
   1  -9   0  100.57   17.57
  -1   9   0  159.04   21.04
  -1  -9   0  153.76   23.38
  -1   9   0  148.69   22.42
   1   9   0  164.19   27.54
  -1  -9   0  137.27   20.01
   1  -9   0  148.16   22.17
  -2  -9   0  177.31   23.06
   2  -9   0  162.52   28.38
   2  -9   0  163.19   22.64
  -2  -9   0  151.71   21.29
  -2  -9   0  164.63   26.38
   2   9   0  129.65   23.05
  -2   9   0  193.01   23.73
  -2  -9   0  169.30   26.28
  -2   9   0  151.37   22.47
   2   9   0  198.62   28.31
   2  -9   0  140.29   22.05
  -2  -9   0  137.60   23.55
   2   9   0  172.74   22.73
   2  -9   0  146.75   30.31
  -2   9   0  207.56   30.90
   2   9   0  163.06   28.22
   2  -9   0  179.95   26.44
  -2   9   0  173.82   26.12
  -2  -9   0  189.21   30.15
   2   9   0  169.23   23.24
   3   9   0  411.05   45.87
  -3   9   0  417.46   40.31
  -3  -9   0  440.07   46.16
   3  -9   0  473.48   58.70
  -3  -9   0  502.28   51.73
   3   9   0  434.09   50.35
   3   9   0  501.95   44.75
   3   9   0  418.07   43.18
   3  -9   0  420.89   40.55
   3  -9   0  472.96   42.26
  -3   9   0  410.08   47.44
  -3  -9   0  482.50   43.17
  -3  -9   0  465.64   46.42
   3   9   0  422.99   41.52
  -3   9   0  377.27   46.42
   3  -9   0  389.87   43.41
  -3  -9   0  494.23   42.30
  -3   9   0  494.04   42.00
  -3   9   0  405.72   44.05
   3  -9   0  514.74   53.68
   4   9   0    2.05    3.57
   4  -9   0   -2.95    0.14
  -4  -9   0    2.70    4.69
  -4  -9   0    1.76    3.05
   4   9   0    7.34    4.42
  -4  -9   0   12.36    7.45
   4  -9   0   12.38    8.78
   4   9   0    2.05    3.56
  -4  -9   0    2.32    4.04
   4   9   0    2.65    4.61
  -4   9   0   -2.74    4.76
  -4  -9   0    2.01    3.49
  -4   9   0    2.77    4.82
  -4   9   0    2.21    3.85
   4  -9   0   18.17    8.37
  -4   9   0    1.63    2.01
  -4   9   0   13.31    6.47
   4   9   0    8.44    5.80
   5  -9   0  565.77   55.36
   5  -9   0  591.97   61.20
  -5  -9   0  610.94   58.93
   5   9   0  627.04   57.41
   5   9   0  664.59   48.98
  -5   9   0  640.03   51.47
  -5  -9   0  605.49   55.09
  -5   9   0  662.92   62.18
  -5   9   0  561.48   53.88
  -5   9   0  575.30   63.52
  -5  -9   0  599.52   58.39
   5  -9   0  715.17   76.62
   5   9   0  594.59   55.26
   5   9   0  603.79   59.75
  -5  -9   0  657.75   59.14
   5   9   0  619.02   53.86
  -5   9   0  563.47   57.83
  -5  -9   0  576.59   51.01
  -6   9   0   10.96    7.63
   6   9   0   16.57    6.13
  -6  -9   0    1.96    3.42
   6   9   0   17.01    8.45
   6   9   0   10.77    7.41
   6   9   0    5.86    4.81
  -6  -9   0   11.09    7.63
   6   9   0   35.93   13.27
  -6   9   0   10.41    5.65
  -6  -9   0    7.37    5.07
  -6  -9   0    2.61    3.22
  -6   9   0   10.97    7.54
  -6   9   0    3.71    6.46
   6  -9   0   -4.68    8.15
  -6  -9   0    7.29    5.99
  -6   9   0    8.56    7.02
   6  -9   0   12.01    8.26
   7   9   0    3.01    3.72
  -7   9   0    4.04    4.98
   7  -9   0   12.12    8.34
  -7   9   0   16.43    8.91
  -7   9   0   10.70    6.97
   7   9   0   12.66    8.71
   7  -9   0    9.89    8.60
  -7  -9   0    5.32    5.67
  -7  -9   0   15.36    8.33
  -7   9   0    8.80    7.22
   7   9   0    5.26    5.60
  -7  -9   0    6.22    6.25
  -8   9   0  230.65   35.48
  -8  -9   0  250.96   31.80
   8   9   0  185.84   33.66
   8  -9   0  214.03   44.39
   8  -9   0  223.54   34.97
  -8   9   0  212.03   32.34
   8   9   0  241.51   37.77
  -8  -9   0  191.51   31.95
   9  -9   0  449.58   50.95
  -9  -9   0  404.71   49.27
  -9   9   0  344.81   43.68
   9   9   0  435.86   52.68
   9  -9   0  372.37   61.53
  -9   9   0  411.63   49.94
   9   9   0  374.42   51.66
  -9  -9   0  392.94   43.13
 -10  -9   0   27.30   11.05
  10  -9   0   28.77   17.36
  10   9   0   51.89   18.39
 -10  -9   0   17.21   10.42
  10   9   0    7.17    7.71
 -10   9   0   28.21   12.06
 -10   9   0   46.41   15.82
  11   9   0  485.65   63.59
  11   9   0  599.29   65.04
 -11   9   0  515.03   59.42
 -11  -9   0  493.41   60.24
  11  -9   0  590.45   79.99
  12   9   0    7.59    9.35
 -12   9   0   25.55   12.71
  12  -9   0   37.74   20.47
 -12  -9   0    8.08    8.62
 -13   9   0   15.28   10.53
  13  -9   0   26.18   19.72
  13   9   0   19.37   11.69
 -13  -9   0   13.05   10.73
 -14  -9   0   32.84   16.64
  14   9   0  118.02   27.97
  14  -9   0  101.41   35.41
 -14   9   0   83.68   24.22
  15  -9   0  314.72   64.04
  15   9   0  321.35   49.46
 -15   9   0  369.46   52.76
 -15  -9   0  286.06   51.16
 -16   9   0   -4.31    7.49
  16  -9   0    7.21    8.86
   0 -10   0  144.13   21.77
   0  10   0  145.07   24.99
   0 -10   0  117.67   22.63
   0  10   0  156.46   25.06
   0 -10   0  145.73   20.20
   0 -10   0  153.47   29.88
   0  10   0  147.58   21.58
   0  10   0  167.73   29.64
   0 -10   0  143.61   23.78
   0 -10   0  143.95   28.45
  -1 -10   0 2299.34  156.42
  -1  10   0 2227.57  155.69
  -1 -10   0 2627.07  158.59
   1 -10   0 2664.12  175.92
  -1 -10   0 2387.95  149.95
   1 -10   0 2577.25  170.27
   1  10   0 2844.09  153.42
  -1 -10   0 2602.79  150.28
   1 -10   0 2621.78  156.14
   1  10   0 2405.29  157.97
  -1  10   0 2444.71  165.30
  -1  10   0 2429.64  155.14
   1 -10   0 2403.78  157.30
   1 -10   0 2589.24  152.18
   1  10   0 2548.80  167.79
  -1  10   0 2661.43  151.84
   1  10   0 2354.15  157.16
   1 -10   0 2593.09  147.36
  -1 -10   0 2745.74  172.11
  -2 -10   0    2.44    3.01
  -2 -10   0    3.60    3.84
   2  10   0    5.16    5.50
  -2  10   0    4.13    4.40
   2 -10   0    1.99    4.23
  -2 -10   0    5.39    4.42
  -2 -10   0   12.52    8.60
  -2 -10   0   11.60    7.55
  -2  10   0    5.98    6.37
   2 -10   0   13.01    7.99
  -2  10   0    1.76    3.06
   2 -10   0    2.37    4.12
   2 -10   0    1.88    2.32
   2  10   0    2.32    4.03
   2  10   0    3.17    3.91
   2 -10   0    7.87    8.38
   3 -10   0   37.07   11.14
   3  10   0   46.50   14.76
  -3  10   0   43.65   14.95
   3 -10   0   36.03   12.30
   3 -10   0   50.73   18.82
  -3 -10   0   25.32   10.93
  -3  10   0   63.42   17.89
   3  10   0   15.98    8.14
   3  10   0   42.92   15.82
  -3 -10   0   44.93   11.90
  -3  10   0   39.53   11.19
  -3 -10   0   44.06   11.86
  -3  10   0   46.82   12.59
  -3 -10   0   27.82   12.15
   3 -10   0   42.53   15.15
  -4  10   0   18.33    9.98
  -4  10   0   21.91    8.45
   4 -10   0    9.88    8.16
   4  10   0   34.81   13.37
  -4  10   0   23.88    8.80
   4 -10   0   14.72    8.59
   4  10   0   11.22    7.36
  -4 -10   0   29.82   10.52
  -4 -10   0   28.50    9.95
  -4  10   0   15.45    9.36
   4  10   0   21.48    7.66
  -4 -10   0   24.35   11.87
   4 -10   0   22.57   13.62
  -5  10   0 1477.87  110.89
   5  10   0 1474.03   92.89
   5  10   0 1440.48  102.60
   5  10   0 1315.81   97.69
  -5 -10   0 1371.70  106.87
  -5 -10   0 1440.52  101.32
   5 -10   0 1561.61  130.19
  -5 -10   0 1370.26   96.16
   5 -10   0 1506.24  113.60
  -5  10   0 1302.83  105.71
   5  10   0 1395.36  108.06
  -6 -10   0   12.52    7.26
  -6  10   0    6.29    7.74
  -6 -10   0   17.65   10.23
  -6  10   0    9.11    7.48
   6 -10   0    5.06    6.24
   6  10   0   13.00    8.00
   6 -10   0   13.37    9.20
  -6 -10   0    7.61    5.42
   6  10   0    4.32    5.33
   7 -10   0 3196.54  198.73
  -7  10   0 2840.98  189.34
  -7 -10   0 2818.19  179.37
   7 -10   0 3203.62  221.89
  -7 -10   0 3001.41  188.60
  -7 -10   0 3141.39  191.54
   7  10   0 2908.53  194.81
  -7  10   0 3143.65  195.87
  -8  10   0  165.80   30.37
  -8 -10   0  185.79   31.31
  -8 -10   0  189.71   28.22
   8 -10   0  153.11   30.40
   8 -10   0  207.32   45.05
  -8  10   0  181.12   32.93
   8  10   0  250.85   38.49
  -9 -10   0  409.83   45.62
   9 -10   0  556.08   75.55
  -9  10   0  386.53   48.52
  -9  10   0  448.96   54.26
  -9 -10   0  440.94   52.60
   9 -10   0  494.38   56.61
   9  10   0  445.24   55.70
  10 -10   0   61.22   26.44
  10  10   0   77.45   22.76
 -10 -10   0  101.74   24.42
 -10  10   0  122.94   27.66
  11  10   0  386.61   54.91
  11 -10   0  491.65   74.47
 -11 -10   0  439.58   56.82
 -11  10   0  500.34   58.80
  12 -10   0   26.46   19.96
 -12  10   0   34.22   14.84
 -12 -10   0   28.51   14.22
  12  10   0   20.38   13.33
 -13 -10   0 1188.84  111.86
  13  10   0 1241.10  111.73
 -13  10   0 1588.96  119.83
  13 -10   0 1248.55  134.88
 -14  10   0  213.45   39.48
  14  10   0  146.59   33.42
  14 -10   0  141.97   42.52
 -14 -10   0  122.01   31.96
  15  10   0  367.74   54.69
  15 -10   0  497.84   81.45
 -15  10   0  395.63   56.46
 -15 -10   0  400.21   60.73
   0  11   0    2.52    3.10
   0 -11   0   -3.56    6.18
   0  11   0    1.88    4.01
   0  11   0    6.69    7.12
   0 -11   0   -1.98    3.44
   1 -11   0   10.75    9.86
   1 -11   0    3.98    4.92
   1  11   0    8.00    6.57
   1 -11   0   10.06    6.56
  -1  11   0    4.79    5.12
  -1  11   0   26.56   12.25
   1  11   0   17.02   11.08
  -1 -11   0   10.58    8.68
   1  11   0   20.85    8.41
   1 -11   0    2.27    4.86
  -1  11   0    9.41    5.68
  -1 -11   0   21.59    8.71
  -2  11   0 2142.49  138.23
   2 -11   0 2427.42  159.15
  -2 -11   0 2200.64  134.64
  -2  11   0 2495.14  156.87
   2  11   0 1923.50  141.47
  -2 -11   0 2168.06  152.68
   2 -11   0 2094.37  134.99
  -2 -11   0 2007.05  132.69
   2 -11   0 2146.51  161.48
   2  11   0 2160.05  153.38
  -3 -11   0  192.07   26.20
  -3 -11   0  183.03   26.26
   3 -11   0  162.17   25.01
  -3 -11   0  192.87   33.92
  -3  11   0  184.20   33.05
   3 -11   0  151.55   34.96
  -3  11   0  183.23   26.46
   3  11   0  134.29   27.35
   3 -11   0  213.67   36.92
   3  11   0  162.77   32.31
  -3  11   0  175.22   32.22
   4  11   0 3815.58  208.33
  -4 -11   0 3438.18  211.40
  -4  11   0 3697.84  229.02
  -4  11   0 3215.43  222.59
   4 -11   0 3815.75  248.33
   4 -11   0 3819.97  232.99
   4  11   0 3565.71  224.11
  -4 -11   0 3598.32  227.55
  -4 -11   0 3639.43  210.26
  -5 -11   0    3.34    4.11
  -5  11   0    3.42    5.94
   5 -11   0    3.66    6.37
  -5  11   0   -3.37    5.86
  -5 -11   0   -2.44    4.24
   5  11   0   10.67    5.78
  -5 -11   0   -2.12    3.69
   5  11   0    3.34    5.80
   6 -11   0  589.76   64.76
   6  11   0  489.02   59.26
  -6  11   0  434.98   55.16
  -6 -11   0  552.31   51.93
  -6 -11   0  587.16   61.49
  -6  11   0  650.52   65.76
  -6 -11   0  521.84   54.14
   6 -11   0  582.36   77.21
  -7 -11   0   70.94   20.12
   7 -11   0   92.61   24.77
   7  11   0   66.39   20.57
  -7 -11   0   65.16   16.05
  -7  11   0   86.28   22.24
   7 -11   0   79.80   29.09
  -7  11   0   63.12   20.06
  -7 -11   0   60.04   16.85
  -8 -11   0  271.54   39.39
   8  11   0  220.17   39.67
   8 -11   0  328.83   59.10
  -8  11   0  384.81   48.84
  -8  11   0  250.17   39.05
   8 -11   0  321.81   46.32
   9 -11   0  211.52   48.23
   9 -11   0  245.03   41.08
  -9  11   0  280.87   42.56
   9  11   0  292.83   45.38
  -9 -11   0  249.15   39.12
  10  11   0 1168.33  104.69
 -10  11   0 1170.96  101.66
  10 -11   0 1341.33  131.01
 -10 -11   0 1063.97   97.07
 -11 -11   0   42.04   17.22
  11  11   0   80.85   24.17
 -11  11   0   80.89   22.92
  11 -11   0   67.03   29.87
  12  11   0  716.84   78.63
 -12  11   0  695.07   75.26
  12 -11   0  771.52   98.73
 -12 -11   0  586.16   71.38
  13 -11   0    7.19   15.30
 -13  11   0    8.19    8.72
 -13 -11   0    4.38    5.38
  13  11   0   -4.41    0.11
  14  11   0   66.87   22.74
 -14 -11   0   37.42   18.36
 -14  11   0   59.12   21.56
   0 -12   0  243.78   31.88
   0  12   0  295.94   38.32
   0  12   0  298.05   44.11
   0 -12   0  286.65   44.50
  -1  12   0   23.43   10.72
   1  12   0   48.73   17.91
  -1 -12   0   38.95   16.65
  -1 -12   0   29.94   10.62
   1 -12   0   39.48   16.87
   1 -12   0   35.06   11.52
  -1  12   0   25.58   13.55
   1  12   0   20.20   10.74
  -2 -12   0   61.96   15.73
  -2  12   0   86.61   19.51
   2  12   0  103.15   26.10
  -2  12   0  113.80   27.06
   2 -12   0   91.18   25.24
  -2 -12   0  111.74   27.16
   2 -12   0   96.63   19.45
   2  12   0   88.42   21.33
   2 -12   0  106.77   29.43
  -3 -12   0    6.48    5.31
   3 -12   0    4.63    4.93
  -3 -12   0   -3.81    6.62
  -3  12   0    3.68    4.52
   3  12   0    9.66    7.92
   3 -12   0    4.94   10.52
   3  12   0    3.93    4.83
   3 -12   0   -7.95    9.78
  -3  12   0    7.48    7.96
   3  12   0    2.09    2.57
   4  12   0   70.70   15.65
  -4 -12   0   63.83   15.65
  -4 -12   0   63.77   21.38
  -4  12   0   77.97   22.13
   4  12   0   74.74   20.72
  -4  12   0   59.52   19.67
   4 -12   0   55.88   20.49
   4 -12   0   57.75   22.59
   5 -12   0    5.54   11.84
   5  12   0   35.87   15.31
  -5  12   0   18.37   11.11
  -5  12   0   22.43   12.21
   5 -12   0   28.04   14.81
  -5 -12   0   25.86   13.67
  -5 -12   0   25.53   10.92
   6 -12   0  208.96   38.54
  -6 -12   0  232.17   38.86
  -6  12   0  180.86   35.13
   6  12   0  249.24   40.60
  -6 -12   0  211.43   32.45
   6 -12   0  226.71   48.63
  -6  12   0  244.00   39.52
   7 -12   0   -4.04    7.02
   7 -12   0   -6.10    7.49
   7  12   0    7.93    9.74
  -7  12   0   -3.80    6.61
  -7 -12   0    5.91    5.13
  -7  12   0   -3.60    6.26
   8  12   0  165.37   34.07
   8 -12   0  120.50   37.25
  -8  12   0  134.90   30.43
  -8 -12   0  161.42   29.46
  -8  12   0  117.46   27.55
   8 -12   0  166.59   34.61
  -9 -12   0   30.48   13.24
   9 -12   0   39.46   22.91
   9  12   0   21.43   12.99
  -9  12   0   39.00   15.96
   9 -12   0   24.51   14.27
  10  12   0   -4.43    5.45
 -10  12   0   -3.98    6.91
  10 -12   0    6.82    8.39
 -10 -12   0   14.46    9.94
 -11 -12   0   42.46   16.51
  11  12   0   22.74   13.78
 -11  12   0   36.57   15.87
  11 -12   0   28.14   21.24
 -12  12   0  361.05   53.30
  12 -12   0  406.58   73.21
 -12 -12   0  329.59   50.73
  12  12   0  426.22   59.88
 -13 -12   0   91.81   26.59
  13  12   0   60.99   22.64
 -13  12   0   76.70   23.71
   0 -13   0    4.66    5.72
   0  13   0   -2.94    7.23
   0  13   0    4.02    6.99
   0 -13   0    4.30    7.47
   1 -13   0   12.95   10.64
  -1 -13   0   12.80   11.75
  -1  13   0    4.01    8.56
   1  13   0   16.35   12.33
   1 -13   0   21.31    9.68
  -1 -13   0   18.46    9.00
   1  13   0   21.68   10.79
  -1  13   0   16.78    9.75
  -2 -13   0 1368.53  101.71
  -2  13   0 1624.38  125.12
   2  13   0 1361.07  111.53
   2 -13   0 1527.68  126.33
   2  13   0 1578.29  125.71
   2 -13   0 1506.01  105.40
  -2  13   0 1348.39  118.34
  -2 -13   0 1689.34  129.21
  -3  13   0   12.05   12.09
  -3 -13   0    4.17    7.26
   3  13   0    9.09    6.26
  -3  13   0    4.04    4.98
   3  13   0   29.72   14.77
   3 -13   0    4.34    7.55
   3  13   0   17.25   10.39
   4  13   0 2138.22  152.16
  -4  13   0 2246.71  159.42
   4 -13   0 2015.74  169.84
  -4 -13   0 2359.37  162.40
   4 -13   0 2174.70  161.11
  -4  13   0 1779.78  149.15
   5  13   0   -3.84    4.72
  -5  13   0    3.96    4.87
  -5 -13   0   12.15   12.19
   5 -13   0    5.92   10.28
  -5  13   0   12.21   10.00
   5 -13   0    4.35    7.56
   6 -13   0  154.82   40.75
   6 -13   0  104.50   29.47
  -6 -13   0  127.25   30.36
   6  13   0  112.76   28.24
  -6  13   0  147.25   32.39
  -6  13   0  117.53   28.34
   7 -13   0    4.37    7.60
  -7  13   0   11.64    9.54
   7 -13   0   19.35   15.86
  -7  13   0    4.11    7.15
   7  13   0    4.22    7.34
   8 -13   0  783.05   99.25
   8 -13   0  662.05   77.65
  -8  13   0  784.61   81.12
   8  13   0  723.10   80.04
  -9 -13   0   31.04   13.45
   9  13   0   41.10   18.65
  -9  13   0   12.52   10.32
   9 -13   0   13.83   17.04
  10 -13   0 1530.90  155.02
  10  13   0 1547.83  133.24
 -10 -13   0 1560.84  124.25
 -10  13   0 1696.95  132.99
 -11  13   0   21.36   12.88
  11 -13   0   22.04   18.07
  11  13   0   14.45   11.86
 -11 -13   0    7.78    8.31
 -12 -13   0  362.68   52.81
   0  14   0   40.67   15.59
   0 -14   0   88.69   27.63
   0  14   0   47.96   20.21
  -1 -14   0 1697.71  138.76
   1  14   0 1648.93  135.44
   1  14   0 1472.26  120.12
  -1  14   0 1694.23  135.85
   1 -14   0 1856.16  142.77
  -2  14   0   73.63   24.89
   2  14   0   98.56   21.42
   2  14   0   93.71   23.88
   2 -14   0  121.94   31.96
   2 -14   0  103.53   21.68
   2  14   0   94.13   27.44
  -2  14   0   95.90   26.71
  -2 -14   0  142.53   33.80
  -3  14   0    8.64    9.20
   3 -14   0    4.70   10.00
  -3 -14   0   -4.54    9.67
  -3  14   0    8.69    9.25
   3  14   0    3.66    7.79
  -4  14   0    8.72    7.58
  -4 -14   0    4.49    7.80
   4  14   0    3.86    8.22
   4 -14   0    9.38    9.99
  -4  14   0   -4.28    5.26
   5 -14   0  821.40   88.66
  -5 -14   0  829.26   86.88
  -5  14   0  761.72   82.52
   5 -14   0  894.22  103.76
   5  14   0  784.68   82.40
  -5  14   0  874.61   88.12
  -6  14   0   26.30   15.27
  -6  14   0    8.37   10.34
   6 -14   0   18.73   14.13
  -6 -14   0   26.02   15.11
   6  14   0   34.18   16.63
   6 -14   0   26.16   19.71
  -7  14   0 1341.49  118.06
  -7  14   0 1352.46  120.59
   7 -14   0 1499.42  128.36
   7 -14   0 1598.15  150.33
   7  14   0 1500.91  125.72
   8 -14   0    7.03   12.23
   8 -14   0    9.39   10.00
   8  14   0   23.31   14.04
  -8  14   0    4.42    5.44
  -9  14   0  265.31   45.73
   9 -14   0  203.79   52.75
 -10  14   0    8.91    9.49
   0  15   0    4.71    8.19
   0 -15   0   -5.04   12.40
   1  15   0    4.75    8.25
   1 -15   0   -5.06   13.89
  -1  15   0   -4.68    8.14
   1  15   0    2.78    5.91
   1  15   0   -3.47    6.03
  -1  15   0   -4.66    8.09
  -1 -15   0   15.05   12.33
  -2  15   0   13.88   11.38
   2 -15   0   10.10   10.76
   2  15   0    3.66    6.37
  -2  15   0    4.64    5.71
   2  15   0   14.38   11.79
  -2 -15   0    9.94   10.58
  -3  15   0   -4.58    7.96
   3  15   0    7.71    8.21
  -3 -15   0   -4.91   14.78
  -3  15   0    9.28    9.88
   3 -15   0   -5.05   13.89
  -4 -15   0   -4.85    8.42
  -4  15   0    4.64    8.06
   4 -15   0    5.03    8.75
  -4  15   0    9.06   11.14
   4  15   0    4.06   11.17
  -5 -15   0    4.76    8.28
  -5  15   0    4.66    9.92
  -5  15   0    8.97    9.55
   5  15   0    8.56    9.11
   5 -15   0   -5.02   12.35
  -6  15   0    4.66    8.09
  -6  15   0   -4.43    7.70
   6  15   0    8.97    9.55
   6 -15   0   -5.00   13.74
  -7  15   0   27.89   15.16
   7 -15   0   14.97   12.32
   7 -15   0   35.61   21.47
   8 -15   0   -4.98   18.38
   0  16   0    6.05    6.44
   0  16   0   -5.02    8.72
   1  16   0  990.38  106.14
  -1  16   0 1132.11  111.05
   1  16   0 1209.76   93.69
   2  16   0   -3.82    6.63
   2  16   0    5.09    6.26
  -2  16   0   -4.96   13.62
  -3  16   0   -4.93    8.58
   3  16   0    4.02    4.94
 -19   0   1    5.21    6.41
  19   0  -1   -4.60    9.79
 -19   0   1    6.33    7.78
 -19   0   1   -5.77    7.10
 -18   0   1   -6.00   18.05
 -18   0   1    5.13    6.31
 -18   0   1   -5.72    0.08
 -17   0   1    5.64    6.93
 -17   0   1   11.29    9.81
  17   0  -1   -4.24    9.03
 -16   0   1   -5.28   15.90
 -16   0   1    5.52    9.60
  16   0  -1    4.05    7.04
 -16   0   1   14.70   12.04
 -15   0   1    4.96    6.10
 -15   0   1    5.37    6.61
  15   0  -1    3.85    4.74
 -15   0   1    4.75    5.84
  14   0  -1   -3.68    6.40
 -14   0   1   -4.57    7.94
 -14   0   1    5.18    9.00
 -14   0   1    4.59    5.64
 -13   0   1    9.89   10.52
  13   0  -1    2.16    2.65
  13   0  -1   -3.46    7.36
 -13   0   1   -4.26    9.07
 -12   0   1    3.50    7.45
  12   0  -1   -2.02    3.52
 -12   0   1    3.90    6.78
 -12   0   1    4.24    7.36
  12   0  -1   -3.22    5.60
  12   0  -1    2.76    4.80
  12   0  -1   -2.62    7.21
 -11   0   1    3.57    7.60
  11   0  -1   -2.53    4.40
  11   0  -1   -3.01    3.70
  11   0  -1   -1.89    2.32
 -11   0   1   -4.00    6.95
 -11   0   1   -6.47   11.25
  11   0  -1   -2.46    6.76
  10   0  -1    2.76    3.39
 -10   0   1   -1.46    2.54
 -10   0   1    3.74    4.60
 -10   0   1   -3.25    5.64
  10   0  -1   -1.75    3.04
  10   0  -1    2.29    3.98
 -10   0   1   -2.98    0.05
  10   0  -1   -2.30    2.83
  -9   0   1    2.72    5.80
   9   0  -1    2.14    2.63
  -9   0   1   -3.44    5.98
   9   0  -1    2.53    4.39
   9   0  -1    2.05    2.52
  -9   0   1    2.91    6.19
  -9   0   1    2.87    3.05
   9   0  -1    1.60    3.41
   8   0  -1   -2.29    2.82
   8   0  -1   -1.95    2.39
   8   0  -1    1.46    1.79
  -8   0   1    2.59    4.50
   8   0  -1   -1.81    3.15
  -8   0   1    2.46    3.02
  -8   0   1    2.78    2.96
   7   0  -1    1.55    4.28
   7   0  -1   12.35    6.14
  -7   0   1    7.96    4.62
   7   0  -1    8.19    5.63
   7   0  -1    3.92    3.23
  -7   0   1   13.14    7.62
  -7   0   1    4.58    5.64
   6   0  -1    1.16    1.43
  -6   0   1    6.21    3.74
   6   0  -1    2.91    1.07
   6   0  -1   -1.58    1.95
   6   0  -1    2.55    2.22
  -6   0   1    1.93    2.37
  -6   0   1    1.98    2.44
   6   0  -1    1.80    2.22
  -6   0   1    5.16    3.17
   5   0  -1    3.02    2.48
  -5   0   1   -1.10    1.35
  -5   0   1    3.38    2.40
   5   0  -1    1.57    1.93
  -5   0   1    1.70    2.96
  -5   0   1   -1.66    2.04
  -4   0   1   -1.42    0.05
   4   0  -1    5.11    2.77
   4   0  -1    5.55    3.34
  -4   0   1    1.39    1.71
   4   0  -1    1.35    2.35
  -4   0   1    2.96    2.10
  -4   0   1    1.83    1.95
   4   0  -1   -1.22    0.05
  -3   0   1    1.64    2.25
  -3   0   1    1.15    1.42
   3   0  -1    1.83    1.96
   3   0  -1    1.05    1.82
  -3   0   1    4.42    3.33
   3   0  -1    4.52    3.11
  -3   0   1    2.20    2.02
   3   0  -1    5.57    2.57
  -2   0   1    0.56    0.69
   2   0  -1    3.44    2.07
  -2   0   1    1.74    1.86
  -2   0   1    1.26    1.10
   2   0  -1    1.08    1.15
   2   0  -1    4.26    2.57
  -2   0   1    1.59    1.31
   1   0  -1    2.67    1.33
  -1   0   1    0.80    0.86
   1   0  -1    1.61    0.99
   1   0  -1    0.48    0.83
  -1   0   1    2.73    1.36
   1   0  -1    2.45    1.42
  -1   0   1    0.83    0.88
   0   0   1    0.93    0.76
   0   0   1    2.22    1.08
   0   0   1    0.41    1.01
   0   0  -1    2.32    1.22
   0   0  -1    0.78    0.96
   0   0   1    0.45    0.97
   0   0  -1    1.62    1.11
   0   0   1    1.62    1.11
   0   0  -1   -0.27    0.02
  -1   0  -1    1.67    1.53
  -1   0  -1    0.35    1.21
   1   0   1   11.59    2.15
   1   0   1    2.77    1.32
   1   0   1    1.18    1.26
  -1   0  -1   -0.57    0.71
   1   0   1    2.24    1.83
  -1   0  -1    4.82    1.41
  -1   0  -1    2.13    0.85
  -1   0  -1    1.11    1.18
  -1   0  -1    3.43    1.17
   1   0   1    4.31    1.66
  -1   0  -1    5.02    1.95
   1   0   1    2.29    1.39
   1   0   1    1.75    1.44
  -1   0  -1    6.99    1.82
  -2   0  -1    1.06    1.31
  -2   0  -1    0.73    0.90
   2   0   1    0.86    1.06
  -2   0  -1    1.21    0.73
   2   0   1    3.33    1.21
   2   0   1    3.19    1.85
  -2   0  -1   -0.83    1.02
   2   0   1    4.06    2.02
   2   0   1    2.98    1.57
   2   0   1    2.93    2.01
   2   0   1    1.23    0.68
  -2   0  -1    0.83    2.04
  -2   0  -1    6.36    2.08
  -2   0  -1    2.19    1.51
   2   0   1   -0.87    1.07
   3   0   1    4.48    2.70
  -3   0  -1    2.26    1.85
  -3   0  -1    1.27    0.96
  -3   0  -1    1.13    1.96
   3   0   1    6.53    2.78
  -3   0  -1    5.15    2.38
  -3   0  -1    2.21    2.03
   3   0   1    2.07    1.15
   3   0   1    1.44    1.53
  -3   0  -1    3.38    2.40
  -3   0  -1    1.59    0.78
   3   0   1    1.18    0.89
  -3   0  -1    1.06    1.85
  -3   0  -1    7.38    3.19
   3   0   1    3.16    2.90
   4   0   1    0.92    1.13
   4   0   1    4.32    1.74
  -4   0  -1    5.78    3.14
   4   0   1    0.94    1.16
  -4   0  -1    7.67    2.48
  -4   0  -1    4.49    3.38
  -4   0  -1    2.94    2.41
  -4   0  -1    7.20    4.34
   4   0   1    1.35    1.11
  -4   0  -1    0.90    1.56
  -4   0  -1    1.19    2.08
   4   0   1   -1.25    0.08
   5   0   1    0.60    1.05
   5   0   1    1.09    1.34
   5   0   1    1.62    1.99
  -5   0  -1   -1.23    0.03
   5   0   1    1.19    2.06
  -5   0  -1    1.17    2.04
   5   0   1    0.51    0.89
  -5   0  -1   -1.84    0.03
  -5   0  -1    2.44    2.60
  -5   0  -1    1.44    1.77
   6   0   1    8.29    2.94
   6   0   1    3.72    3.96
  -6   0  -1    3.01    3.21
  -6   0  -1    1.76    3.05
   6   0   1    9.05    4.49
   6   0   1    1.98    3.44
   6   0   1   11.47    5.29
  -6   0  -1   -1.49    2.59
  -6   0  -1    2.26    2.79
  -6   0  -1    1.46    1.80
   6   0   1    3.02    1.86
  -6   0  -1    4.39    3.60
  -7   0  -1    2.69    4.68
  -7   0  -1    3.50    3.04
  -7   0  -1   12.39    6.72
   7   0   1   13.52    6.23
   7   0   1   -2.11    0.08
  -7   0  -1    5.47    2.48
   7   0   1    1.49    2.59
   7   0   1    0.91    1.12
   7   0   1    2.29    2.10
  -7   0  -1   -1.63    2.83
  -7   0  -1    1.78    2.19
  -7   0  -1    5.19    4.25
   8   0   1    7.05    5.78
  -8   0  -1    2.37    4.13
  -8   0  -1   -1.99    2.44
   8   0   1    2.11    2.60
  -8   0  -1   -1.77    0.04
   8   0   1    1.94    2.38
   8   0   1    1.69    2.08
  -8   0  -1    6.25    5.43
  -8   0  -1   -2.04    0.04
  -8   0  -1   -2.07    3.60
  -8   0  -1    2.49    1.62
   8   0   1    1.76    1.88
   9   0   1    2.18    2.68
   9   0   1   -1.89    0.04
   9   0   1    1.21    2.11
  -9   0  -1    3.55    4.37
   9   0   1    3.98    2.73
  -9   0  -1    2.33    4.96
   9   0   1    2.59    3.19
  -9   0  -1    2.38    2.92
  -9   0  -1   -2.23    0.04
  -9   0  -1   -1.90    0.04
 -10   0  -1    2.97    5.16
 -10   0  -1   -2.70    4.69
  10   0   1   -2.83    0.04
 -10   0  -1    2.50    4.34
  10   0   1    2.06    2.54
 -10   0  -1    8.01    6.03
  10   0   1    4.86    4.23
  10   0   1    4.40    3.03
 -10   0  -1    3.97    4.87
  10   0   1   -1.36    1.67
 -10   0  -1    2.62    4.56
 -11   0  -1   -4.37    0.11
 -11   0  -1   -3.24    5.62
 -11   0  -1    8.71    6.18
 -11   0  -1    2.75    4.77
  11   0   1    8.97    6.16
  11   0   1    5.31    4.62
 -11   0  -1    3.01    3.70
 -12   0  -1   -3.19    0.14
 -12   0  -1   -4.75    5.83
  12   0   1    5.80    7.13
 -12   0  -1   -3.35    0.14
 -12   0  -1   -3.01    5.24
 -12   0  -1   -3.51    8.62
 -13   0  -1    6.91    6.00
  13   0   1   -3.14    5.47
 -13   0  -1   15.28   12.52
 -13   0  -1   -3.68    6.40
 -14   0  -1    7.42    7.90
 -14   0  -1    4.03    4.96
  14   0   1   13.40    9.21
 -14   0  -1    5.42    6.67
 -15   0  -1   -3.96    0.21
 -15   0  -1   -4.38    7.61
 -15   0  -1   -5.69    0.21
  15   0   1   -3.55    4.37
 -16   0  -1   -4.19    0.10
 -16   0  -1    4.76    5.86
  16   0   1    3.78    4.64
  17   0   1   -3.96    8.42
 -17   0  -1    5.13    8.92
 -17   0  -1    6.11    7.51
 -18   0  -1   12.53   10.90
  18   0   1    8.25   11.34
 -18   0  -1    5.50    9.56
 -19   0  -1    5.86   10.18
  19   0   1    4.27    7.42
 -19   0  -1   -6.36    0.03
 -20   1   1   18.11   14.87
 -19   1   1   90.44   31.05
  19  -1  -1  123.40   31.76
  19   1  -1  129.26   32.57
 -19  -1   1   80.49   28.52
 -19   1   1  114.67   36.30
 -19  -1   1  157.39   42.03
 -18  -1   1 1424.89  133.67
 -18   1   1 1369.09  128.57
 -18   1   1 1388.78  137.19
 -18  -1   1 1559.00  137.29
  18   1  -1 1438.70  125.00
 -18  -1   1 1818.64  150.28
  18  -1  -1 1376.75  123.66
 -18   1   1 1857.59  152.48
  17  -1  -1    8.43   10.37
 -17  -1   1   15.75   12.91
 -17   1   1    9.75    8.48
 -17  -1   1   15.54   12.74
 -17   1   1   11.81   12.57
 -17   1   1   -5.67   13.95
 -17  -1   1   11.23   13.80
  17   1  -1   12.75   11.69
  16  -1  -1  991.27   94.90
 -16  -1   1 1027.47  105.43
 -16   1   1 1134.44  114.03
 -16  -1   1 1288.00  116.52
 -16  -1   1  960.85  102.70
  16   1  -1  901.99   91.73
 -16   1   1 1156.27  111.40
 -16   1   1  957.83   99.82
 -15   1   1  224.56   47.27
 -15  -1   1  269.17   48.44
 -15  -1   1  227.10   44.51
 -15  -1   1  252.33   47.02
  15   1  -1  193.18   36.84
  15  -1  -1  222.36   38.94
 -15   1   1  338.70   53.27
 -14  -1   1    4.75    5.84
  14  -1  -1   -3.67    7.80
  14   1  -1    3.69    7.86
 -14  -1   1    9.40   10.01
 -14  -1   1    4.58    9.74
 -14   1   1   -4.61   13.89
 -13   1   1  196.75   38.51
  13  -1  -1  137.64   29.03
  13   1  -1  159.67   26.13
  13  -1  -1  181.82   27.38
 -13  -1   1  157.08   35.50
  13   1  -1  208.80   28.31
  13   1  -1  180.14   33.00
 -13  -1   1  158.17   35.30
 -13  -1   1  174.26   36.08
  12   1  -1 1614.25  122.12
  12  -1  -1 1874.86  126.77
  12   1  -1 1419.11  112.83
 -12  -1   1 1748.59  136.05
  12  -1  -1 1914.09  114.72
 -12  -1   1 1866.37  131.66
 -12  -1   1 1774.38  136.86
 -12  -1   1 1751.25  137.11
  12   1  -1 1982.76  114.74
  12   1  -1 1402.24  109.04
  12  -1  -1 1447.86  113.54
 -12   1   1 1565.93  129.31
  12  -1  -1 1443.59  119.05
 -12  -1   1 1792.38  134.35
 -12   1   1 1928.23  133.18
 -12   1   1 1426.09  128.71
  11   1  -1   75.42   16.86
 -11   1   1   82.41   22.26
  11   1  -1   68.93   16.89
 -11   1   1   51.93   17.24
  11  -1  -1   66.42   18.39
  11  -1  -1   41.59   14.16
  11   1  -1   69.41   19.19
  11   1  -1   57.40   14.97
  11  -1  -1   35.99   13.69
 -11  -1   1  103.58   24.66
 -11  -1   1  119.70   25.67
  11   1  -1   86.99   16.92
 -11  -1   1   97.16   26.06
  11  -1  -1   77.97   16.22
 -11  -1   1   59.40   19.74
 -11   1   1   58.32   20.53
 -10   1   1 2913.09  179.28
 -10   1   1 2734.70  176.29
 -10  -1   1 3151.28  197.77
  10  -1  -1 3366.44  191.76
 -10   1   1 3210.90  199.01
  10  -1  -1 2689.08  181.00
 -10  -1   1 3445.85  198.19
  10  -1  -1 3362.32  180.53
  10   1  -1 2741.73  186.89
  10   1  -1 2624.69  180.73
  10  -1  -1 2748.55  186.53
  10   1  -1 3190.84  181.02
 -10   1   1 3391.40  197.56
  10   1  -1 3501.05  180.97
 -10  -1   1 3086.83  204.56
   9   1  -1 1047.12   69.19
   9   1  -1 1009.06   69.17
  -9  -1   1  900.45   84.61
  -9   1   1  887.45   67.65
   9   1  -1  807.96   69.10
   9  -1  -1  762.09   71.47
  -9   1   1  943.83   79.03
  -9  -1   1  925.76   80.10
   9  -1  -1  938.57   50.54
  -9   1   1  887.16   68.35
   9  -1  -1 1037.20   69.52
  -9   1   1  934.18   80.56
  -9  -1   1  872.50   59.43
   9  -1  -1  824.11   69.69
   9  -1  -1 1027.81   77.30
  -9  -1   1 1099.60   82.80
   9   1  -1  769.31   71.73
   8   1  -1  731.41   52.66
  -8   1   1  584.86   50.24
   8   1  -1  573.17   53.28
   8  -1  -1  688.73   52.10
  -8   1   1  615.03   52.47
   8  -1  -1  534.58   51.93
  -8  -1   1  616.97   44.95
  -8   1   1  719.52   63.05
   8  -1  -1  686.60   38.34
   8  -1  -1  632.98   57.63
  -8  -1   1  682.13   66.94
  -8  -1   1  653.12   61.32
  -8  -1   1  700.18   61.61
   8   1  -1  742.05   52.65
   8  -1  -1  710.83   58.73
   8   1  -1  557.54   55.63
  -8   1   1  683.97   61.14
  -7   1   1 4634.49  261.29
  -7  -1   1 4824.65  262.85
   7  -1  -1 4762.58  250.12
   7  -1  -1 4803.54  235.44
   7   1  -1 4228.16  255.73
  -7  -1   1 4723.43  263.03
   7  -1  -1 5187.47  259.01
  -7   1   1 4283.70  247.82
   7   1  -1 5017.58  249.12
  -7  -1   1 4609.27  269.98
  -7   1   1 4914.84  264.31
   7   1  -1 4947.48  249.67
   7   1  -1 3994.14  251.99
  -7   1   1 4278.17  252.06
   7   1  -1 5234.72  251.95
   7  -1  -1 3971.09  251.48
   7  -1  -1 4191.57  255.14
  -7  -1   1 4162.67  241.27
   6   1  -1  870.78   49.97
   6   1  -1  964.90   61.61
  -6   1   1  742.49   61.75
   6   1  -1  810.61   63.29
  -6   1   1  919.48   69.74
   6  -1  -1  995.51   67.22
   6   1  -1  874.48   66.87
  -6   1   1 1007.03   70.98
   6  -1  -1  938.74   61.44
  -6  -1   1  814.62   55.02
   6  -1  -1  778.24   62.41
   6  -1  -1  923.25   50.56
  -6  -1   1  925.69   69.80
  -6  -1   1 1008.87   71.10
  -6   1   1  874.86   60.82
   6   1  -1  939.40   61.45
   6   1  -1  999.76   59.02
   6  -1  -1  907.92   66.69
   5   1  -1  243.26   17.89
   5  -1  -1  239.30   24.78
  -5   1   1  205.93   26.24
  -5  -1   1  226.39   26.89
  -5  -1   1  230.01   19.72
  -5   1   1  203.39   24.03
   5   1  -1  245.07   22.39
  -5   1   1  227.07   26.79
  -5   1   1  229.05   22.64
   5  -1  -1  227.24   24.98
  -5  -1   1  249.55   28.11
   5  -1  -1  247.69   23.27
   5   1  -1  222.89   25.04
   5  -1  -1  212.08   25.42
   5  -1  -1  203.63   16.00
   5   1  -1  209.79   25.59
   5   1  -1  280.11   24.57
   4   1  -1 1989.94  103.50
  -4   1   1 1775.05  107.22
   4   1  -1 1968.41  105.73
   4  -1  -1 1969.58  108.48
   4  -1  -1 1830.81  113.11
   4  -1  -1 1900.22  112.10
   4   1  -1 2236.27  110.54
  -4   1   1 1960.41  114.91
   4  -1  -1 1887.16  100.32
  -4  -1   1 1905.06  114.73
  -4  -1   1 1769.21  103.15
  -4   1   1 1957.91  115.20
   4   1  -1 1739.99  112.41
  -4   1   1 1692.19  110.54
   4   1  -1 1838.17  111.42
  -4  -1   1 2016.52  115.44
   3  -1  -1   55.81    8.69
   3   1  -1   39.89    9.00
   3   1  -1   48.04    7.49
   3   1  -1   37.97    8.49
  -3  -1   1   48.97    6.90
   3  -1  -1   47.55    9.25
  -3  -1   1   61.85   10.93
   3  -1  -1   65.06    7.24
  -3   1   1   61.82   10.82
   3  -1  -1   53.58   10.31
  -3   1   1   43.66    9.39
  -3  -1   1   63.85   10.87
   3   1  -1   50.70    7.41
  -3   1   1   46.85    8.09
  -2  -1   1 1910.06   97.29
   2  -1  -1 1757.41  101.22
  -2   1   1 1975.78   97.75
   2   1  -1 1702.43  101.11
   2  -1  -1 1851.92   98.85
  -2  -1   1 1718.98  101.52
   2   1  -1 1839.62   96.48
  -2   1   1 1687.13   98.45
  -2   1   1 1695.82  101.46
  -2  -1   1 1692.06   95.75
  -1   1   1 4285.50  223.81
  -1   1   1 4363.07  222.42
  -1  -1   1 4270.93  221.95
   1   1  -1 4311.97  222.32
   1   1  -1 4649.76  222.72
  -1   1   1 4304.31  222.13
   1  -1  -1 4415.31  224.00
   1  -1  -1 4192.61  221.90
   1  -1  -1 4410.59  222.71
   1   1  -1 4359.36  222.22
  -1   1   1 4276.03  222.65
   1  -1  -1 4485.12  222.47
  -1  -1   1 4242.90  222.12
  -1  -1   1 4248.10  221.86
   0  -1  -1  149.41   12.11
   0  -1  -1  159.54   12.55
   0   1   1  135.68   11.97
   0   1   1  153.46   14.36
   0  -1  -1  148.00   12.01
   0  -1  -1  159.50   12.37
   0  -1   1  143.53   12.17
   0   1   1  144.46   12.00
   0   1   1  126.24   11.37
   0   1  -1  156.88   12.25
   0   1  -1  145.80   11.39
   0   1   1  157.93   12.50
   0  -1  -1  136.67   11.75
   0   1   1  164.33   12.84
   0   1  -1  161.23   12.54
   0  -1   1  152.62   11.68
   0  -1  -1  150.53   12.41
   0  -1   1  152.46   11.56
   0  -1   1  152.92   12.44
   0   1  -1  157.59   12.12
   0  -1   1  147.24   13.98
   0  -1  -1  155.18   12.34
   0   1   1  144.59   12.23
   0   1  -1  154.85   13.92
   0   1   1  136.00   11.77
  -1   1  -1 2307.69  117.69
  -1   1  -1 2256.53  120.97
  -1  -1  -1 2138.12  120.84
   1   1   1 2302.86  119.73
  -1  -1  -1 2130.69  120.05
   1   1   1 2294.22  118.30
  -1   1  -1 2293.99  117.87
  -1   1  -1 2300.90  121.19
  -1  -1  -1 2325.71  118.74
  -1  -1  -1 2332.35  120.20
   1   1   1 2265.28  120.90
  -1   1  -1 2298.33  120.89
   1   1   1 2232.90  120.44
  -1  -1  -1 2268.57  117.79
   1   1   1 2175.87  119.12
   1  -1   1 2283.28  117.47
   1   1   1 2247.37  120.19
  -1  -1  -1 2272.21  119.66
   1   1   1 2272.47  121.28
  -1  -1  -1 2345.67  119.48
   1   1   1 2256.16  118.61
   1   1   1 2275.19  119.97
   1  -1   1 2285.40  124.59
   1  -1   1 2233.62  121.19
  -1   1  -1 2128.02  123.58
   1  -1   1 2166.99  120.89
   1  -1   1 2265.36  117.66
  -1  -1  -1 2277.49  120.79
   2   1   1 1733.40  104.47
  -2  -1  -1 1922.88  102.64
  -2  -1  -1 1821.07  104.50
  -2   1  -1 1848.53  104.59
  -2   1  -1 1789.34   99.47
   2   1   1 1931.46  102.54
   2  -1   1 1770.64  107.71
  -2   1  -1 1737.64  104.05
  -2   1  -1 1787.03   98.61
   2  -1   1 1769.79   97.18
  -2  -1  -1 1898.21   99.10
   2  -1   1 1867.89  104.88
  -2  -1  -1 1797.49  101.08
  -2   1  -1 1710.62  107.57
   2   1   1 1845.51  100.85
  -2   1  -1 1787.37  106.30
  -2  -1  -1 1837.43  101.99
   2   1   1 1894.92  102.63
   2   1   1 1945.83  100.53
   2   1   1 1775.45   98.98
  -2  -1  -1 1951.18  101.24
  -2   1  -1 2065.74  101.02
   2  -1   1 1948.32  100.51
  -2  -1  -1 1935.10  100.79
  -2   1  -1 1762.52  107.09
  -2   1  -1 1916.28   96.73
   2  -1   1 1887.89  100.93
  -3  -1  -1  516.33   37.27
  -3   1  -1  528.39   36.18
   3   1   1  528.45   38.09
  -3  -1  -1  549.33   33.70
   3  -1   1  507.85   37.13
  -3   1  -1  525.36   41.92
   3   1   1  559.63   36.56
   3   1   1  481.05   34.93
  -3   1  -1  502.11   41.77
  -3   1  -1  555.03   37.90
  -3   1  -1  523.62   33.51
   3  -1   1  524.56   31.00
   3  -1   1  539.57   43.39
  -3   1  -1  583.46   36.95
  -3  -1  -1  496.44   39.44
  -3  -1  -1  560.86   36.60
   3  -1   1  478.93   34.89
  -3  -1  -1  586.70   36.91
  -3  -1  -1  507.67   36.03
   3   1   1  522.53   37.93
  -3  -1  -1  524.48   37.98
  -3   1  -1  548.61   43.33
  -3   1  -1  458.99   38.59
  -3   1  -1  516.95   36.34
   3   1   1  492.83   32.91
  -3   1  -1  508.96   30.30
   4  -1   1 1911.97   97.31
   4   1   1 1713.19  102.73
  -4   1  -1 1774.37  114.38
  -4  -1  -1 1788.00  106.03
   4   1   1 1821.48  104.15
   4  -1   1 1757.33  102.51
   4  -1   1 1935.34  113.43
  -4   1  -1 1729.79  101.37
  -4   1  -1 1674.27  104.78
  -4   1  -1 1692.14  109.09
   4  -1   1 1650.82  106.45
  -4  -1  -1 1946.18  104.81
   4   1   1 1881.78  107.80
  -4   1  -1 1716.40   96.00
   4   1   1 1723.88   98.54
  -4   1  -1 1944.99  102.83
   4   1   1 1903.67  107.92
  -4  -1  -1 1871.84  103.82
  -4  -1  -1 1690.83  102.45
  -4  -1  -1 1854.59  104.12
  -4   1  -1 1896.71  104.15
  -4  -1  -1 1802.39   99.37
  -4  -1  -1 1741.86  106.47
  -4   1  -1 1836.85  104.06
  -5  -1  -1 2848.40  177.14
  -5   1  -1 3202.94  172.66
  -5  -1  -1 3099.70  168.16
   5   1   1 3235.08  175.18
  -5   1  -1 2918.48  176.38
  -5   1  -1 3254.95  169.51
   5  -1   1 3089.53  160.58
  -5   1  -1 3246.14  165.69
   5  -1   1 3311.73  166.75
   5   1   1 2954.88  167.08
  -5   1  -1 3390.13  175.60
   5  -1   1 3160.77  184.09
  -5   1  -1 3002.17  178.77
  -5  -1  -1 3188.45  177.96
  -5  -1  -1 2812.36  172.57
  -5  -1  -1 2944.03  171.74
  -5  -1  -1 3346.61  175.16
  -5  -1  -1 3412.51  175.90
   5   1   1 3039.26  173.38
  -5   1  -1 3008.06  187.87
   5   1   1 3142.29  172.90
   5   1   1 3279.90  181.11
   5  -1   1 3127.73  173.17
  -5   1  -1 3491.42  175.77
   5   1   1 3108.05  178.89
   5  -1   1 3054.62  171.43
  -6  -1  -1  213.03   24.73
   6  -1   1  235.67   25.20
  -6   1  -1  198.69   23.97
  -6  -1  -1  185.54   24.80
  -6   1  -1  195.87   30.84
   6   1   1  186.87   22.87
  -6   1  -1  216.81   19.66
  -6   1  -1  196.99   25.85
  -6   1  -1  165.54   23.89
  -6  -1  -1  209.36   24.77
  -6   1  -1  223.44   25.06
   6  -1   1  210.26   19.38
   6   1   1  182.55   18.90
   6   1   1  181.33   21.60
   6  -1   1  187.89   22.01
   6   1   1  212.76   27.55
   6  -1   1  218.68   29.06
  -6  -1  -1  197.01   21.84
   6  -1   1  214.89   15.59
  -6   1  -1  187.72   23.07
  -6  -1  -1  220.48   27.50
  -6  -1  -1  179.72   22.91
  -6   1  -1  228.28   19.38
  -7  -1  -1 3166.45  187.09
   7  -1   1 2972.85  190.52
  -7  -1  -1 3163.41  196.03
   7  -1   1 3520.42  183.81
   7  -1   1 3318.48  189.87
  -7   1  -1 3297.12  212.94
  -7   1  -1 3106.37  191.39
   7   1   1 3118.08  191.62
  -7  -1  -1 3543.09  194.67
   7   1   1 3827.88  185.40
   7   1   1 3071.95  188.57
  -7  -1  -1 3571.95  174.49
   7   1   1 3347.98  182.99
   7  -1   1 3391.97  176.46
   7  -1   1 3537.66  204.08
  -7   1  -1 3548.88  195.83
  -7   1  -1 3193.27  194.81
  -7   1  -1 3633.29  195.80
  -7  -1  -1 3231.93  193.76
  -7  -1  -1 3516.53  194.67
   7   1   1 3378.51  201.80
  -7   1  -1 3472.35  178.91
  -7   1  -1 3082.33  196.13
  -7  -1  -1 3247.18  199.35
  -8  -1  -1 1470.79   76.60
   8  -1   1 1366.57   93.58
  -8   1  -1 1478.32  100.09
  -8   1  -1 1454.28   80.62
   8  -1   1 1480.87   81.45
  -8  -1  -1 1342.35   76.05
   8   1   1 1340.78  104.25
  -8   1  -1 1543.18  100.17
  -8   1  -1 1527.38  101.20
   8  -1   1 1422.02  105.01
  -8  -1  -1 1352.95  100.44
  -8   1  -1 1381.11  101.69
  -8  -1  -1 1392.08   91.45
   8   1   1 1673.37   90.24
  -8   1  -1 1361.89   97.15
  -8  -1  -1 1558.97  101.08
   8  -1   1 1388.65   96.65
  -8  -1  -1 1623.57  101.06
  -8  -1  -1 1335.22   97.74
   8   1   1 1414.20   87.23
   8   1   1 1353.91   96.49
   8   1   1 1408.10   94.61
  -8  -1  -1 1344.47  103.77
   8  -1   1 1615.57   89.67
  -8   1  -1 1590.55  119.07
   9   1   1  417.70   33.22
   9  -1   1  323.16   25.83
  -9  -1  -1  294.57   39.08
  -9  -1  -1  296.16   31.97
   9  -1   1  273.63   33.16
  -9   1  -1  323.99   37.99
   9  -1   1  357.57   43.78
   9   1   1  284.54   33.69
  -9  -1  -1  317.05   38.51
   9   1   1  325.26   37.44
  -9   1  -1  361.15   42.65
  -9   1  -1  328.01   39.08
  -9  -1  -1  419.36   43.19
  -9  -1  -1  361.02   39.53
  -9  -1  -1  329.92   43.18
   9  -1   1  322.60   37.11
  -9   1  -1  353.27   39.17
  -9   1  -1  352.19   49.75
   9   1   1  300.22   29.11
   9  -1   1  396.60   32.72
  -9   1  -1  306.08   36.41
  10   1   1 2134.30  125.37
 -10  -1  -1 2432.63  144.84
 -10   1  -1 2049.46  144.67
 -10  -1  -1 2083.82  141.90
  10   1   1 1954.98  132.95
 -10  -1  -1 2021.17  144.08
 -10   1  -1 1936.27  137.97
  10  -1   1 1966.13  133.28
  10   1   1 2027.01  137.63
 -10   1  -1 2398.86  143.69
 -10  -1  -1 2113.92  142.60
 -10   1  -1 2221.53  164.13
 -10   1  -1 1933.42  135.46
  10  -1   1 2417.19  129.58
  10   1   1 2439.38  128.58
  10  -1   1 2231.91  149.25
 -10   1  -1 2211.25  143.98
  10  -1   1 1831.52  135.11
 -10  -1  -1 2108.01  150.59
 -11  -1  -1 1362.43   97.63
 -11   1  -1 1219.08  113.76
 -11  -1  -1 1330.75   98.81
  11   1   1 1214.74   79.05
 -11   1  -1 1411.53  101.96
 -11   1  -1 1166.98   98.39
  11  -1   1 1059.42   85.58
 -11   1  -1 1201.80   94.22
 -11  -1  -1 1154.22   94.54
  11   1   1 1083.35   90.14
 -11   1  -1 1245.78   95.29
  11  -1   1 1046.17   88.89
  11  -1   1 1331.84  103.01
  11   1   1 1160.29   87.38
 -11  -1  -1 1109.42  101.73
 -11  -1  -1 1213.79   98.59
 -12   1  -1  529.48   57.50
 -12  -1  -1  465.88   53.95
  12   1   1  350.79   45.56
 -12  -1  -1  468.89   60.80
 -12   1  -1  434.37   51.24
 -12  -1  -1  460.55   54.73
 -12   1  -1  489.98   68.07
 -12   1  -1  457.03   55.86
  12  -1   1  403.09   48.14
  12  -1   1  500.70   58.22
 -12  -1  -1  433.16   53.71
 -13   1  -1 2719.79  175.39
 -13   1  -1 2773.71  196.95
 -13  -1  -1 2405.03  179.11
  13  -1   1 2059.31  157.53
 -13  -1  -1 2810.49  175.07
 -13   1  -1 2285.02  163.18
  13   1   1 2292.03  160.91
 -13  -1  -1 2406.69  167.33
 -14   1  -1  530.09   75.49
 -14   1  -1  407.72   55.10
 -14  -1  -1  506.41   68.50
  14   1   1  458.57   55.49
 -14  -1  -1  601.34   65.82
 -14  -1  -1  717.31   72.69
  14  -1   1  515.49   58.31
 -14   1  -1  579.15   66.27
 -15   1  -1  950.85   89.86
 -15  -1  -1  762.95   82.63
  15   1   1  659.83   71.68
 -15   1  -1  757.66   77.82
  15  -1   1  730.47   74.13
 -15   1  -1  898.61  100.59
 -15  -1  -1  758.62   79.88
 -15  -1  -1  695.57   85.67
 -16  -1  -1  952.96   95.49
 -16   1  -1  922.27  108.71
 -16   1  -1 1232.13  108.96
  16   1   1  976.68   92.01
 -16  -1  -1  949.48  104.76
 -16  -1  -1 1224.09  109.02
  16  -1   1  995.24   92.34
  17  -1   1  134.22   30.35
 -17   1  -1   90.04   32.99
 -17  -1  -1  131.14   36.10
 -17  -1  -1  102.24   29.92
  17   1   1  102.82   26.68
 -17   1  -1  154.95   36.83
 -17  -1  -1   63.63   22.93
 -18   1  -1  327.85   61.87
  18   1   1  304.89   48.03
  18  -1   1  279.41   46.29
 -18  -1  -1  322.49   58.95
 -18   1  -1  348.38   58.68
 -18  -1  -1  388.63   61.16
 -19  -1  -1  703.62   91.58
 -19  -1  -1  898.32   99.11
  19   1   1  722.17   79.22
 -19   1  -1  655.37   92.78
 -19   1  -1  912.51  101.20
  19  -1   1  698.31   78.30
 -19  -2   1  653.67   83.22
 -19  -2   1  858.67   99.33
 -19   2   1  871.78  100.42
  19  -2  -1  565.88   71.88
  19   2  -1  665.07   78.58
 -19   2   1  539.02   81.55
  18   2  -1   84.38   26.37
 -18   2   1   67.54   26.33
 -18   2   1   60.76   26.06
  18  -2  -1   52.29   20.98
 -18  -2   1   71.30   28.46
 -18  -2   1   54.54   22.46
 -17   2   1   60.41   24.88
  17   2  -1   85.09   26.38
 -17  -2   1  122.64   32.96
 -17   2   1   74.34   26.53
  17  -2  -1   41.79   19.54
 -17  -2   1   90.33   29.65
 -17   2   1   70.86   24.20
  16  -2  -1  183.77   36.44
 -16   2   1  285.92   51.03
  16   2  -1  154.37   33.84
 -16  -2   1  238.52   45.70
 -16  -2   1  193.99   39.76
 -16  -2   1  206.32   44.25
 -15  -2   1 2043.47  155.24
 -15  -2   1 1867.47  151.07
 -15  -2   1 1774.61  143.26
 -15   2   1 2118.18  157.36
  15  -2  -1 1589.55  132.55
  15   2  -1 1623.62  134.17
  14  -2  -1  176.27   33.96
 -14  -2   1  272.23   46.85
  14   2  -1  211.74   37.21
 -14  -2   1  231.18   41.04
 -14   2   1  360.79   52.50
 -14  -2   1  259.05   46.02
  13  -2  -1 1664.39  133.79
 -13  -2   1 2162.16  152.96
  13   2  -1 1719.01  126.05
 -13  -2   1 1741.95  140.74
 -13  -2   1 1957.19  151.78
  13  -2  -1 2062.85  145.17
  13   2  -1 2223.41  129.42
  13   2  -1 1632.14  133.38
 -13   2   1 2133.71  152.61
  12  -2  -1   80.78   21.93
 -12  -2   1   88.69   26.24
 -12  -2   1   88.06   23.32
  12  -2  -1   63.75   15.77
  12  -2  -1   69.41   18.02
 -12   2   1   88.20   24.94
 -12   2   1  107.19   26.11
 -12   2   1   68.63   16.13
 -12   2   1   99.01   24.51
  12   2  -1   73.61   18.12
 -12  -2   1   77.02   21.86
  12   2  -1   83.39   17.62
 -12  -2   1   78.63   23.50
  12  -2  -1  114.66   24.75
  12   2  -1   64.58   19.02
 -12  -2   1   64.38   22.10
  12   2  -1   76.97   17.96
 -11  -2   1    3.37    4.15
 -11  -2   1    3.98    6.93
  11   2  -1    9.58    6.59
 -11  -2   1   14.32    9.85
  11  -2  -1    6.51    6.94
 -11  -2   1    6.52    6.94
 -11   2   1   10.49    6.32
  11   2  -1    5.97    7.35
  11  -2  -1    4.13    4.41
 -11   2   1    3.60    6.27
  11  -2  -1    8.84    8.11
  11  -2  -1    4.86    5.99
 -11  -2   1   16.02   11.01
 -11   2   1   13.12    9.88
  11   2  -1    7.88    5.42
  11   2  -1    7.39    6.06
  10   2  -1   54.55   12.12
 -10  -2   1   45.69   15.80
  10   2  -1   77.69   17.41
  10  -2  -1  114.00   23.85
  10   2  -1   63.54   17.96
 -10  -2   1   54.17   17.28
 -10   2   1  150.29   27.35
 -10  -2   1   55.47   19.04
 -10   2   1   67.35   15.15
  10  -2  -1   89.99   19.83
  10   2  -1  105.83   18.28
  10   2  -1   78.20   17.29
  10  -2  -1   73.26   15.72
  10  -2  -1   54.17   14.54
 -10   2   1   60.81   14.96
 -10  -2   1   92.73   24.35
 -10  -2   1   29.35   13.11
 -10   2   1  127.61   26.58
  -9  -2   1 1174.45   90.85
   9   2  -1 1101.23   83.85
   9   2  -1 1037.41   85.51
  -9   2   1 1292.83   94.21
  -9   2   1  905.56   77.89
  -9   2   1 1253.54   95.20
   9  -2  -1 1205.24   67.16
   9   2  -1 1239.09   77.66
   9  -2  -1  942.34   80.02
   9  -2  -1 1373.61   84.25
   9   2  -1  996.37   81.18
   9  -2  -1 1242.41   92.78
  -9  -2   1 1181.75   98.99
   9   2  -1 1394.43   84.02
  -9  -2   1 1196.92   91.65
  -9  -2   1 1044.22   90.25
  -9  -2   1 1156.28   97.16
   9  -2  -1 1019.56   85.20
  -9   2   1 1099.86   79.37
  -9  -2   1 1061.91   68.54
   9   2  -1 1292.17   77.15
   8   2  -1 1088.53   67.89
   8  -2  -1  838.55   72.40
  -8  -2   1 1104.39   83.79
   8   2  -1 1044.38   56.75
  -8  -2   1 1066.81   88.69
  -8   2   1 1080.69   84.40
   8  -2  -1 1071.27   61.89
  -8  -2   1  979.05   79.14
  -8   2   1 1179.83   85.19
  -8  -2   1 1115.20   85.22
   8   2  -1 1209.54   75.69
   8  -2  -1  917.59   76.79
   8   2  -1  959.91   78.23
  -8   2   1  935.11   70.99
   8   2  -1 1158.81   71.21
   8   2  -1  929.37   74.23
  -8  -2   1  957.50   62.42
   8  -2  -1 1105.98   74.38
   8  -2  -1 1106.72   83.39
  -7  -2   1 2834.57  165.63
   7   2  -1 3031.05  182.62
  -7  -2   1 3435.16  189.88
   7   2  -1 3515.83  170.03
   7   2  -1 3107.05  171.75
  -7   2   1 3125.85  187.76
  -7   2   1 2776.91  174.29
   7  -2  -1 3338.65  166.40
   7   2  -1 2747.47  177.91
  -7  -2   1 3024.74  181.91
   7  -2  -1 2739.31  177.45
   7  -2  -1 3606.50  190.25
   7  -2  -1 3337.11  178.54
   7   2  -1 3153.44  162.37
  -7   2   1 3275.35  188.18
  -7  -2   1 3252.33  188.32
   7  -2  -1 2838.82  180.63
  -7  -2   1 3112.78  193.76
  -6   2   1  805.19   60.96
  -6  -2   1  699.02   62.19
   6   2  -1  743.16   44.41
  -6  -2   1  645.58   43.82
   6   2  -1  612.08   52.16
  -6   2   1  796.20   60.24
   6  -2  -1  619.69   53.95
   6  -2  -1  795.85   53.78
   6  -2  -1  808.06   60.40
   6   2  -1  630.82   54.39
   6   2  -1  739.55   47.70
  -6  -2   1  783.94   60.27
   6  -2  -1  614.02   51.91
  -6  -2   1  643.19   53.24
  -6  -2   1  794.43   61.04
  -6   2   1  654.76   50.55
   6   2  -1  670.98   42.28
   6  -2  -1  698.61   44.17
   5   2  -1  105.61   15.82
   5   2  -1   75.07   14.43
  -5   2   1   94.16   13.99
  -5   2   1   93.30   16.35
  -5  -2   1  102.31   14.74
   5   2  -1   85.48   10.28
   5  -2  -1   82.71   10.25
  -5  -2   1   91.12   10.67
  -5  -2   1   82.63   17.02
   5   2  -1   97.64   11.81
   5  -2  -1   70.65   13.37
   5  -2  -1   73.40   14.26
  -5  -2   1   87.05   15.89
   5  -2  -1  110.17   15.16
  -5   2   1   90.99   16.27
   5  -2  -1   96.33   16.42
  -5  -2   1   96.69   16.89
  -4   2   1 1656.89   99.80
   4   2  -1 1478.58   95.84
   4   2  -1 1653.14   90.61
   4  -2  -1 1496.72   95.65
   4  -2  -1 1671.14   95.57
  -4  -2   1 1711.89   93.30
  -4  -2   1 1594.87  102.63
   4  -2  -1 1597.62   99.07
   4  -2  -1 1511.29   96.56
  -4   2   1 1532.09   94.44
  -4  -2   1 1664.05   99.77
  -4   2   1 1648.83   89.26
  -4  -2   1 1560.84   92.09
   4   2  -1 1499.91   97.39
   4   2  -1 1637.76   89.86
  -4  -2   1 1666.03   88.55
  -4   2   1 1585.16   99.73
   4  -2  -1 1542.77   88.72
  -4  -2   1 1623.85   99.60
  -3  -2   1  162.11   20.07
   3   2  -1  206.91   16.64
  -3   2   1  185.18   19.94
  -3   2   1  182.72   18.68
  -3  -2   1  176.94   15.11
  -3  -2   1  173.83   14.64
   3  -2  -1  162.61   15.38
  -3  -2   1  181.40   20.12
   3  -2  -1  174.64   18.80
  -3   2   1  154.45   18.95
   3   2  -1  209.10   18.49
   3  -2  -1  193.56   19.00
  -3  -2   1  173.45   19.36
  -3  -2   1  198.60   19.16
   3  -2  -1  174.20   19.52
  -3   2   1  189.39   16.04
   3   2  -1  161.10   19.13
  -3   2   1  149.31   16.87
   3   2  -1  171.64   19.09
   2  -2  -1  177.23   18.03
  -2  -2   1  196.51   15.87
  -2   2   1  194.32   16.64
  -2   2   1  195.85   19.06
   2  -2  -1  196.11   16.81
   2  -2  -1  193.12   16.20
  -2   2   1  175.92   18.57
   2   2  -1  170.64   18.23
  -2   2   1  205.44   16.44
   2   2  -1  180.40   18.60
  -2  -2   1  203.46   16.17
   2  -2  -1  179.52   18.33
   2   2  -1  215.82   16.73
   2  -2  -1  207.37   18.49
  -2  -2   1  222.51   20.77
  -2  -2   1  181.27   18.43
   2  -2  -1  212.44   19.41
  -2  -2   1  213.16   19.71
  -2   2   1  181.04   17.68
   2   2  -1  237.83   20.53
  -1  -2   1 1907.82  106.69
  -1  -2   1 2062.22  106.16
  -1  -2   1 2087.52  109.09
  -1   2   1 1992.46  109.39
   1  -2  -1 1980.67  104.32
  -1   2   1 1990.60  107.11
  -1   2   1 1916.44  106.58
   1   2  -1 1922.10  104.38
   1   2  -1 2090.16  113.13
   1  -2  -1 2073.51  106.73
  -1   2   1 1931.60  103.16
  -1  -2   1 2064.85  105.97
   1   2  -1 1747.15  106.67
  -1  -2   1 2069.28  113.29
  -1   2   1 1939.12  104.57
  -1   2   1 1968.10  108.77
  -1  -2   1 2070.47  104.58
   1  -2  -1 2002.29  108.10
   1   2  -1 1937.80  105.99
   1  -2  -1 1895.76  106.86
  -1   2   1 2074.43  106.56
  -1   2   1 2022.83  104.81
   1  -2  -1 1652.61  105.92
   1  -2  -1 2133.47  110.01
  -1  -2   1 2024.87  104.57
  -1  -2   1 2040.72  105.60
   0   2  -1   16.75    4.38
   0  -2   1   28.03    6.69
   0   2   1   18.05    4.08
   0   2   1   20.53    3.83
   0  -2  -1   25.64    4.79
   0  -2   1   15.15    3.80
   0   2   1   23.92    4.63
   0   2  -1   23.83    6.44
   0   2   1   13.85    4.19
   0   2   1   18.65    4.16
   0  -2  -1   15.15    3.71
   0  -2   1   14.56    3.29
   0   2   1   20.23    2.87
   0  -2  -1   17.45    4.16
   0   2  -1   20.32    4.11
   0   2  -1   18.34    3.49
   0  -2  -1   21.78    3.73
   0   2  -1   27.94    6.67
   0   2  -1   12.71    4.12
   0  -2   1   20.38    3.70
   0  -2   1   20.31    3.80
   0  -2   1   19.48    5.18
   0  -2  -1   14.87    4.09
   0   2  -1   17.91    3.94
   0   2   1   24.36    4.56
   0   2  -1   11.66    3.01
   0  -2  -1   26.69    4.21
   0   2   1   28.78    5.50
   0  -2  -1   22.47    2.99
   0   2  -1   21.91    3.88
   0  -2  -1   16.20    3.88
   0   2   1   25.59    4.17
   1   2   1  957.77   53.35
  -1   2  -1  948.52   52.54
   1   2   1  852.92   52.80
  -1   2  -1  911.67   61.26
   1  -2   1  954.56   53.45
  -1   2  -1  801.38   56.82
  -1   2  -1  932.82   51.05
  -1  -2  -1  922.63   52.51
   1   2   1  906.35   53.11
   1  -2   1  892.43   51.66
   1  -2   1  837.97   50.57
  -1   2  -1  890.91   52.36
  -1   2  -1  898.23   50.97
  -1  -2  -1  866.09   52.91
  -1   2  -1  956.10   59.23
   1   2   1  896.55   53.02
  -1  -2  -1  909.56   53.11
   1  -2   1  922.54   59.36
  -1  -2  -1  868.01   52.81
  -1  -2  -1  907.41   53.24
  -1  -2  -1  881.25   52.31
   1  -2   1  816.52   59.78
  -1  -2  -1  831.58   52.81
   1   2   1  866.75   53.41
  -1  -2  -1  869.22   54.85
   1  -2   1  943.12   59.18
  -1  -2  -1  929.46   48.18
   1   2   1  887.01   55.54
  -1   2  -1  870.75   51.58
  -2   2  -1 1116.54   64.99
  -2   2  -1 1089.48   69.29
   2   2   1 1135.62   67.36
   2   2   1 1204.88   66.18
  -2  -2  -1 1150.85   69.68
   2  -2   1 1114.28   77.45
  -2   2  -1 1246.50   66.68
   2  -2   1 1164.82   66.08
  -2  -2  -1 1158.15   68.75
  -2  -2  -1 1155.08   71.05
  -2   2  -1 1145.05   66.27
  -2  -2  -1 1262.84   66.35
   2  -2   1 1128.28   66.74
  -2   2  -1 1182.73   61.88
  -2   2  -1 1152.32   66.24
   2   2   1 1229.11   68.68
  -2   2  -1 1288.49   74.23
   2   2   1 1034.21   69.37
  -2  -2  -1 1212.33   68.91
   2  -2   1 1204.30   73.51
  -2  -2  -1 1202.66   68.10
   2  -2   1 1044.95   74.83
   2   2   1 1234.80   69.02
  -2  -2  -1 1093.68   68.30
  -2   2  -1 1132.01   76.74
   2   2   1 1186.32   69.36
  -2   2  -1 1150.29   75.61
  -2  -2  -1 1205.76   66.94
   3  -2   1   50.77    9.74
  -3   2  -1   52.30   11.80
  -3  -2  -1   43.90    7.59
  -3  -2  -1   66.02   11.04
  -3  -2  -1   45.92    7.94
  -3   2  -1   52.82    8.54
   3   2   1   55.78    9.28
  -3   2  -1   58.06    8.73
   3   2   1   57.40   10.01
   3   2   1   45.31    7.75
  -3  -2  -1   56.89    8.17
  -3  -2  -1   61.24    9.89
  -3  -2  -1   48.69    7.31
   3  -2   1   66.37   13.80
  -3   2  -1   70.15   10.98
  -3  -2  -1   50.68    8.19
  -3   2  -1   59.05    8.22
   3   2   1   57.22    9.28
  -3   2  -1   45.56   11.05
  -3  -2  -1   53.27    9.18
  -3   2  -1   56.16    9.10
   3   2   1   45.93    7.81
   3  -2   1   57.56    8.45
  -3   2  -1   36.18    6.08
  -3   2  -1   46.30    9.46
  -3  -2  -1   50.96    8.89
  -4   2  -1 6140.52  322.78
   4  -2   1 6029.92  327.02
   4   2   1 6295.16  330.57
   4   2   1 6254.44  327.77
  -4  -2  -1 6200.21  322.45
  -4  -2  -1 6495.13  327.05
  -4   2  -1 7034.78  330.24
   4  -2   1 6412.85  323.55
   4   2   1 6292.79  326.67
  -4  -2  -1 6351.19  331.50
  -4  -2  -1 6683.10  329.34
  -4   2  -1 6859.92  330.08
  -4  -2  -1 6239.58  330.52
  -4   2  -1 5987.80  338.96
  -4   2  -1 6401.37  328.81
  -4  -2  -1 5888.91  330.05
   4  -2   1 6137.09  330.01
   4   2   1 6399.34  333.50
   4   2   1 6106.90  330.98
   4  -2   1 6312.56  342.10
  -4  -2  -1 6546.65  329.68
  -4   2  -1 5666.42  330.11
   5   2   1 1535.71   91.50
   5  -2   1 1518.10   91.04
  -5  -2  -1 1656.96   94.70
  -5   2  -1 1389.52   95.12
   5   2   1 1486.37   97.97
  -5  -2  -1 1559.27   84.12
  -5   2  -1 1592.93   94.31
   5   2   1 1491.30   89.07
   5   2   1 1569.23   96.35
  -5  -2  -1 1454.65   95.21
  -5   2  -1 1439.61  100.27
   5  -2   1 1492.61   92.05
  -5  -2  -1 1538.69   90.23
  -5   2  -1 1685.48   95.04
   5   2   1 1548.30   94.67
   5  -2   1 1551.50   87.26
   5   2   1 1481.76   92.13
  -5  -2  -1 1515.97   95.05
  -5  -2  -1 1638.93   94.76
  -5   2  -1 1567.20   89.87
  -5  -2  -1 1440.59   87.52
  -5   2  -1 1465.64   85.76
   5  -2   1 1445.11  103.43
  -5  -2  -1 1428.62   93.99
  -6  -2  -1   53.37   12.20
   6  -2   1   59.80   11.32
  -6  -2  -1   40.71    9.02
  -6  -2  -1   46.10    6.85
   6   2   1   34.53    9.34
  -6   2  -1   61.66   14.50
  -6   2  -1   47.38   12.51
  -6   2  -1   53.54    8.86
  -6  -2  -1   46.51    8.84
  -6  -2  -1   57.32   12.09
   6   2   1   49.04   10.44
  -6  -2  -1   42.30   10.46
   6  -2   1   56.71    9.45
  -6  -2  -1   50.85   11.84
   6  -2   1   50.59   10.78
   6   2   1   69.35   14.18
  -6   2  -1   59.80    9.63
   6   2   1   48.50   11.47
   6   2   1   56.13   13.71
  -6   2  -1   42.02   10.55
  -6   2  -1   47.83   11.16
   6   2   1   39.53    8.77
  -6  -2  -1   43.39   11.15
   6  -2   1   53.35   14.80
  -7  -2  -1 2492.54  157.16
  -7  -2  -1 2488.27  145.99
   7  -2   1 2654.99  136.75
  -7  -2  -1 2376.11  157.96
  -7   2  -1 2611.96  161.19
   7   2   1 2798.35  161.99
  -7  -2  -1 2493.40  157.89
   7  -2   1 2609.14  154.09
   7   2   1 2500.57  154.21
   7   2   1 2520.60  152.15
   7  -2   1 2576.65  152.31
  -7  -2  -1 2621.84  138.96
  -7  -2  -1 2732.32  156.73
   7   2   1 2629.86  164.59
  -7   2  -1 2761.56  144.58
   7  -2   1 3006.63  149.41
   7  -2   1 2672.50  168.39
  -7  -2  -1 2774.18  157.64
  -7   2  -1 2593.96  161.78
  -7  -2  -1 2697.61  150.32
   7   2   1 2700.05  148.91
  -7   2  -1 2741.97  157.30
  -7   2  -1 2387.96  144.17
  -7   2  -1 2817.18  158.21
  -8   2  -1 1712.78  124.54
  -8   2  -1 2006.64  124.83
   8  -2   1 2059.00  135.40
   8  -2   1 1738.79  118.50
  -8  -2  -1 1950.85  123.54
  -8  -2  -1 1767.65  110.00
   8  -2   1 1908.42  101.33
  -8  -2  -1 1922.91  101.52
  -8  -2  -1 1942.54  122.35
  -8   2  -1 2113.03  124.95
   8   2   1 1854.98  117.56
   8  -2   1 2237.83  114.90
  -8   2  -1 1700.87  122.71
   8   2   1 1930.47  131.43
   8   2   1 1891.74  112.56
  -8  -2  -1 1717.55  122.60
  -8  -2  -1 1892.80  123.87
   8  -2   1 1782.77  116.48
  -8   2  -1 1917.54  106.10
  -8   2  -1 1819.11  120.11
  -8  -2  -1 2000.41  127.03
   8   2   1 1791.66  119.58
  -8   2  -1 1798.71  109.64
   9   2   1   13.13    6.54
   9  -2   1    2.15    2.69
  -9   2  -1    2.43    6.01
  -9   2  -1    9.14    6.30
  -9  -2  -1    7.99    5.69
  -9  -2  -1   73.93   16.85
  -9   2  -1   13.10    5.60
  -9   2  -1   15.70    7.81
   9  -2   1   15.94    8.77
  -9   2  -1   22.29    9.64
  -9   2  -1   16.39    8.89
  -9  -2  -1    2.62    5.59
  -9  -2  -1   12.45    7.51
   9  -2   1   15.45    6.24
   9  -2   1   12.22    3.47
   9   2   1   19.63    8.49
   9   2   1   12.37    8.51
  -9  -2  -1   53.69   14.29
   9  -2   1    5.60    4.62
   9   2   1   30.56    8.59
  10  -2   1 2126.75  142.26
 -10  -2  -1 1721.29  128.70
 -10   2  -1 1954.85  115.56
 -10  -2  -1 1721.53  127.55
 -10   2  -1 1757.54  125.94
 -10   2  -1 2060.09  156.67
  10  -2   1 2105.15  118.09
 -10   2  -1 1787.69  131.43
 -10   2  -1 1765.73  125.04
  10   2   1 1792.71  114.23
  10  -2   1 1748.88  120.24
 -10   2  -1 2016.73  131.85
  10  -2   1 1631.62  121.95
  10   2   1 1775.77  124.47
 -10   2  -1 2154.37  131.36
 -10  -2  -1 1929.90  129.72
  10   2   1 2135.18  117.08
  10   2   1 1764.26  120.32
 -10  -2  -1 1561.55  126.76
 -10  -2  -1 2117.68  130.84
  11  -2   1  776.43   65.97
 -11   2  -1  987.25   76.88
 -11   2  -1  898.12   94.19
 -11  -2  -1  722.03   72.70
 -11  -2  -1  820.03   74.58
 -11  -2  -1  840.06   74.82
  11   2   1  787.93   60.26
 -11   2  -1  742.63   68.87
 -11   2  -1  755.26   74.77
  11   2   1  765.74   68.97
 -11  -2  -1  832.97   72.61
  11  -2   1  880.76   82.33
  11   2   1  766.74   65.71
 -11   2  -1  879.10   76.50
  11  -2   1  740.67   68.43
 -11  -2  -1  754.26   75.03
 -11   2  -1  805.70   71.62
  12  -2   1  963.19   88.36
 -12   2  -1  947.66  101.35
 -12  -2  -1  857.94   79.90
  12   2   1  760.64   72.41
  12  -2   1  794.46   73.74
 -12  -2  -1  895.29   84.65
 -12   2  -1  866.96   80.49
 -12  -2  -1  939.76   82.14
 -12   2  -1  789.00   74.88
 -12   2  -1  804.86   79.12
 -13  -2  -1 1781.11  139.23
 -13  -2  -1 1898.11  146.58
  13   2   1 1849.92  134.70
 -13   2  -1 1896.90  164.11
 -13   2  -1 1973.53  143.97
  13  -2   1 1686.66  131.57
  13  -2   1 2161.45  152.90
 -13  -2  -1 2225.97  148.18
 -13   2  -1 1978.42  139.28
 -14  -2  -1  467.11   58.27
 -14  -2  -1  402.18   53.58
  14   2   1  310.47   44.62
 -14   2  -1  458.97   69.88
 -14  -2  -1  375.82   54.91
 -14   2  -1  448.95   57.02
  14  -2   1  319.98   45.49
 -15  -2  -1  266.89   45.23
 -15   2  -1  298.08   57.14
 -15   2  -1  272.24   46.07
  15  -2   1  211.76   37.28
 -15  -2  -1  278.36   45.25
 -15  -2  -1  236.87   45.07
  15   2   1  286.56   42.34
 -16  -2  -1 1134.83  113.58
 -16   2  -1 1481.37  122.99
 -16   2  -1 1284.52  130.99
 -16  -2  -1 1229.74  111.52
  16   2   1 1178.09  103.38
 -16  -2  -1 1528.20  124.09
  16  -2   1 1055.83  100.43
 -17  -2  -1  177.77   37.85
 -17  -2  -1  188.56   40.17
 -17   2  -1  119.79   38.07
 -17   2  -1  244.23   46.53
  17   2   1  130.08   29.82
 -17  -2  -1  105.16   31.03
  17  -2   1   90.28   25.02
  18  -2   1  604.37   68.34
 -18   2  -1  561.57   76.06
 -18   2  -1  533.13   81.59
 -18  -2  -1  543.11   71.28
 -18  -2  -1  556.45   75.71
 -18  -2  -1  473.44   70.33
  18   2   1  550.90   66.28
 -19  -2  -1  865.85  100.37
  19  -2   1  794.34   87.04
  19   2   1  975.89   94.07
 -19   2  -1 1153.64  115.15
 -19  -2  -1 1138.13  113.37
 -19   2  -1  821.15  107.46
  19  -3  -1   44.26   21.15
 -19   3   1   70.94   30.75
 -19  -3   1   31.19   23.07
 -19   3   1   25.15   17.37
  19   3  -1   27.43   16.96
 -19  -3   1   51.26   23.29
 -18   3   1   24.67   15.17
  18  -3  -1   12.80   10.50
 -18   3   1    6.22   10.82
 -18  -3   1   11.20    9.74
 -18  -3   1   23.89   16.42
  18   3  -1    4.40    7.67
 -17   3   1  296.53   55.03
  17   3  -1  282.12   45.21
  17  -3  -1  318.98   47.86
 -17  -3   1  185.75   43.90
 -17  -3   1  242.33   49.72
 -16   3   1   32.66   17.75
 -16  -3   1   26.45   15.98
  16  -3  -1   54.60   19.81
  16   3  -1   20.28   12.28
 -16  -3   1   15.88   13.07
 -15  -3   1  117.00   32.67
 -15  -3   1  148.65   31.60
 -15   3   1  219.77   43.20
 -15  -3   1  179.26   38.88
  15  -3  -1  131.63   29.74
  15   3  -1  119.64   28.17
  14   3  -1  161.26   28.21
  14  -3  -1  142.28   30.42
  14  -3  -1  114.06   30.31
 -14  -3   1  157.22   35.24
 -14  -3   1  120.83   27.48
 -14  -3   1  155.21   35.92
  14   3  -1  145.90   30.51
 -14   3   1  156.03   35.53
 -14   3   1  112.95   23.38
  13  -3  -1   -3.34    5.81
 -13  -3   1    6.80    5.91
 -13  -3   1    4.58    5.62
  13   3  -1    4.57    5.62
 -13   3   1    4.90    6.02
 -13   3   1    8.77    9.33
  13   3  -1    5.52    5.87
 -13  -3   1    4.30    5.29
  13   3  -1    3.42    5.95
  13  -3  -1   -4.13    0.12
 -12  -3   1  247.13   39.66
 -12   3   1  201.16   29.27
 -12   3   1  248.40   41.22
  12   3  -1  272.28   32.91
 -12   3   1  217.62   37.56
  12   3  -1  243.63   33.93
 -12  -3   1  217.83   34.93
  12  -3  -1  257.10   33.64
 -12  -3   1  225.02   39.78
  12   3  -1  236.12   36.58
 -12  -3   1  240.18   42.64
  12  -3  -1  205.95   34.16
  12  -3  -1  152.74   27.91
  12  -3  -1  251.38   41.28
  12   3  -1  205.44   31.32
 -11  -3   1  237.78   40.55
  11  -3  -1  288.95   34.54
  11   3  -1  254.02   34.65
 -11  -3   1  256.16   35.95
  11   3  -1  300.53   33.98
 -11   3   1  261.44   32.30
 -11  -3   1  216.08   36.13
 -11  -3   1  266.31   42.45
  11   3  -1  224.29   32.18
  11  -3  -1  264.27   40.99
  11  -3  -1  265.77   37.30
  11   3  -1  214.84   34.51
 -11  -3   1  326.17   44.95
 -11   3   1  289.54   42.66
 -11   3   1  264.80   39.74
  11  -3  -1  176.61   28.90
  10   3  -1   93.58   19.05
  10  -3  -1   40.18   13.89
 -10  -3   1   85.85   21.68
  10  -3  -1   63.71   18.67
 -10  -3   1   51.42   17.29
  10  -3  -1   66.57   15.62
 -10  -3   1   54.57   18.13
 -10   3   1   57.53   13.90
 -10  -3   1   81.54   22.42
 -10   3   1   76.11   19.67
  10   3  -1   54.92   15.32
  10   3  -1   87.54   19.83
  10   3  -1   64.97   12.79
  10  -3  -1   29.06   11.38
  10   3  -1   63.11   14.64
 -10  -3   1   64.93   16.51
 -10   3   1   63.13   18.95
  -9  -3   1 1091.17   95.84
   9  -3  -1 1198.25   73.36
  -9   3   1 1335.80   96.95
   9   3  -1 1288.28   73.72
  -9  -3   1 1319.11   96.34
   9  -3  -1 1148.35   85.20
  -9  -3   1 1156.50   97.74
   9  -3  -1 1252.87   97.85
   9   3  -1 1065.46   84.02
   9   3  -1 1262.15   78.47
   9  -3  -1 1364.61   87.85
   9  -3  -1 1078.34   87.43
  -9   3   1 1078.37   81.61
  -9  -3   1 1281.16   97.67
  -9  -3   1 1136.35   86.30
   9   3  -1 1086.09   88.34
  -9   3   1 1203.04   96.12
   9   3  -1 1085.42   87.24
   8   3  -1   59.18    8.91
  -8   3   1   57.38   15.83
   8  -3  -1   41.50   11.63
   8  -3  -1   32.99   11.43
  -8  -3   1   29.23   12.04
  -8  -3   1   43.27   14.83
   8   3  -1   50.00   13.91
  -8  -3   1   92.45   19.58
  -8   3   1   84.88   19.72
  -8   3   1   53.46   12.61
   8   3  -1   40.44   12.10
   8   3  -1   40.47   12.61
   8   3  -1   50.91    7.59
  -8  -3   1   38.74   11.16
   8  -3  -1   60.36   10.21
   8   3  -1   43.13    9.38
   8  -3  -1   76.71   18.65
  -8  -3   1   58.90    9.00
   8  -3  -1   57.21   13.24
  -8  -3   1   55.83   16.74
   7  -3  -1  194.54   23.97
  -7  -3   1  169.94   26.02
  -7   3   1  158.84   21.68
  -7   3   1  192.99   27.86
   7   3  -1  182.59   18.57
  -7  -3   1  171.96   27.59
   7  -3  -1  139.50   22.29
  -7  -3   1  185.61   28.43
   7  -3  -1  170.00   27.33
   7  -3  -1  164.71   18.14
   7   3  -1  156.95   23.94
  -7  -3   1  133.77   16.67
  -7  -3   1  131.98   19.72
  -7   3   1  175.94   26.36
   7   3  -1  182.53   15.28
   7   3  -1  159.02   15.69
  -7   3   1  167.38   16.51
   7   3  -1  167.54   23.03
   7  -3  -1  128.51   20.27
  -7  -3   1  141.18   24.34
  -7  -3   1  170.90   16.49
   7   3  -1  158.59   24.63
   6  -3  -1   19.56    7.18
  -6  -3   1   15.17    7.55
  -6  -3   1    8.89    6.13
   6   3  -1   13.96    6.95
  -6  -3   1   14.03    5.00
  -6  -3   1    5.89    4.85
  -6  -3   1   10.23    6.19
   6  -3  -1    2.30    4.04
   6   3  -1   11.93    4.07
  -6   3   1   33.21   10.48
   6  -3  -1   18.63    5.55
  -6  -3   1    7.20    3.94
  -6   3   1   11.64    3.85
   6   3  -1    8.85    5.36
   6  -3  -1   12.06    6.01
  -6   3   1   18.19    7.87
   6   3  -1   10.41    3.88
   6  -3  -1    6.06    4.20
  -6  -3   1   16.45    4.43
   6   3  -1   10.88    5.76
  -6   3   1   20.77    7.08
   5   3  -1  349.93   33.74
   5  -3  -1  314.67   30.49
  -5   3   1  339.91   34.51
   5  -3  -1  360.03   28.63
   5  -3  -1  367.93   38.36
  -5  -3   1  297.75   26.86
  -5   3   1  303.02   30.51
  -5  -3   1  344.96   34.40
   5   3  -1  299.80   30.43
   5  -3  -1  350.98   33.15
   5  -3  -1  354.09   32.38
  -5  -3   1  355.84   35.00
  -5  -3   1  324.19   34.81
   5   3  -1  325.39   26.40
   5   3  -1  331.11   26.93
  -5   3   1  400.39   37.13
  -5  -3   1  365.99   25.88
  -5  -3   1  350.64   29.84
   5   3  -1  327.30   35.00
  -5   3   1  368.92   32.81
  -5  -3   1  328.45   35.33
  -5   3   1  311.97   25.65
   4  -3  -1  915.73   64.83
  -4   3   1  968.75   65.48
   4   3  -1  943.93   65.92
   4  -3  -1 1039.60   62.13
  -4   3   1  933.52   59.26
   4  -3  -1  960.37   59.09
   4  -3  -1 1039.31   72.39
  -4  -3   1  931.69   57.73
  -4   3   1  999.20   65.57
  -4  -3   1  970.19   68.56
  -4   3   1 1056.30   69.04
  -4  -3   1 1007.18   68.29
   4   3  -1 1109.56   72.26
   4   3  -1  991.34   61.72
   4  -3  -1  871.45   62.86
  -4  -3   1  984.45   67.70
  -4  -3   1 1041.52   64.88
   4   3  -1  955.78   59.28
  -4   3   1 1039.27   68.17
   4   3  -1  975.91   65.02
  -4  -3   1 1031.53   67.81
  -4  -3   1  973.49   57.42
   4  -3  -1 1036.31   66.50
  -3  -3   1 3059.58  165.63
   3   3  -1 2879.97  163.52
  -3  -3   1 3364.69  160.19
  -3  -3   1 3162.61  165.89
  -3   3   1 2810.09  159.87
   3  -3  -1 3060.24  166.27
   3   3  -1 3108.22  156.91
   3   3  -1 2997.98  163.45
   3  -3  -1 2991.12  159.63
   3   3  -1 3134.10  170.20
  -3   3   1 3544.51  161.44
   3  -3  -1 2979.04  163.85
  -3   3   1 2971.31  165.43
   3  -3  -1 2674.29  160.37
  -3   3   1 2886.58  165.54
  -3   3   1 2652.77  162.90
   3  -3  -1 2763.83  163.64
  -3  -3   1 2880.99  164.35
   3  -3  -1 3244.44  171.16
   3   3  -1 2935.33  165.00
  -3  -3   1 3034.67  154.54
   3  -3  -1 2868.10  162.10
  -3  -3   1 2815.75  157.84
  -3  -3   1 2984.55  166.66
   3   3  -1 2961.36  159.12
   2   3  -1 1710.34   89.97
   2  -3  -1 1692.91   90.98
  -2  -3   1 1607.27   92.45
   2  -3  -1 1542.99   91.21
   2  -3  -1 1668.96   95.74
  -2  -3   1 1618.91   83.39
  -2  -3   1 1674.66   87.59
  -2   3   1 1592.86   90.08
   2  -3  -1 1473.40   91.22
  -2  -3   1 1660.06   93.54
   2   3  -1 1556.46   94.61
  -2  -3   1 1846.70   93.52
   2   3  -1 1638.26   94.01
   2   3  -1 1679.15   97.99
  -2  -3   1 1550.01   90.46
   2  -3  -1 1620.31   94.00
  -2  -3   1 1561.32   91.47
   2  -3  -1 1581.05   92.53
  -2  -3   1 1377.03   94.43
   2   3  -1 1567.78   92.40
  -2   3   1 1721.22   88.56
  -2   3   1 1437.61   90.32
   2   3  -1 1548.94   92.29
   2   3  -1 1398.76   91.58
   2   3  -1 1696.91   84.04
  -2   3   1 1453.61   91.22
  -2   3   1 1615.25   94.32
  -2   3   1 1594.33   95.38
  -2   3   1 1653.55   88.43
  -2  -3   1 1672.55   92.05
  -2  -3   1 1588.95   89.18
   1  -3  -1   61.81    7.24
  -1  -3   1   56.57    6.45
  -1  -3   1   46.96    7.15
   1  -3  -1   62.67    6.79
   1   3  -1   54.47    8.27
   1   3  -1   52.35    9.43
  -1  -3   1   46.91    5.95
  -1  -3   1   46.18    7.84
  -1   3   1   33.85    7.93
  -1   3   1   54.67    6.53
   1   3  -1   45.96    7.34
   1   3  -1   35.43    8.57
   1  -3  -1   51.65    7.44
   1  -3  -1   52.49    8.97
  -1  -3   1   45.08    8.22
   1  -3  -1   46.04    7.71
  -1   3   1   57.33   10.07
   1   3  -1   40.66    6.47
   1   3  -1   54.54    6.45
  -1  -3   1   51.70    6.23
   1   3  -1   59.30    9.06
  -1   3   1   47.39    7.57
   1   3  -1   46.74    7.27
   1   3  -1   52.90    4.86
  -1   3   1   58.11    8.67
   1   3  -1   47.99    9.43
  -1  -3   1   46.52    7.73
   1  -3  -1   70.09   10.06
  -1   3   1   37.77    7.08
  -1   3   1   51.18    6.29
  -1   3   1   50.55    6.53
  -1  -3   1   63.72   11.13
   1   3  -1   52.31    8.59
   0   3  -1    3.29    2.00
   0   3   1    8.80    3.24
   0  -3  -1    4.97    1.84
   0  -3  -1    6.28    3.13
   0   3  -1    8.96    2.69
   0  -3   1    7.62    2.35
   0   3  -1   14.51    5.62
   0   3   1    9.58    3.27
   0   3   1   10.44    2.68
   0   3  -1   11.12    3.79
   0  -3   1    6.47    3.90
   0  -3   1    5.90    2.16
   0  -3   1    4.74    3.27
   0   3   1    8.45    3.29
   0  -3  -1    3.49    1.94
   0  -3  -1    8.80    2.32
   0   3   1   14.31    4.35
   0   3  -1    2.01    1.67
   0  -3  -1   10.55    3.72
   0  -3   1    6.64    1.99
   0  -3   1    1.06    1.87
   0  -3  -1    2.77    2.10
   0   3  -1    5.79    2.03
   0  -3   1    4.80    2.62
   0  -3   1   18.46    4.46
   0  -3  -1    6.68    2.13
   0   3   1    7.86    3.63
   0   3  -1    6.26    2.85
   0   3  -1    8.37    3.97
   0   3  -1    4.46    1.73
   0   3   1    9.07    2.45
   0   3  -1   11.33    4.63
   0   3   1    6.31    2.13
   0  -3  -1    2.54    2.11
   0   3   1    5.36    2.62
   0  -3   1    9.05    3.19
   1  -3   1  525.38   43.31
  -1   3  -1  565.74   42.54
  -1  -3  -1  536.78   34.97
   1   3   1  519.81   40.73
   1   3   1  530.71   37.47
   1   3   1  571.97   37.72
  -1   3  -1  561.54   36.30
   1  -3   1  576.91   36.81
  -1  -3  -1  554.55   37.78
  -1   3  -1  557.36   35.26
  -1  -3  -1  593.10   33.70
  -1   3  -1  585.60   33.88
   1  -3   1  552.90   45.97
  -1  -3  -1  542.47   40.15
  -1  -3  -1  554.19   35.40
   1   3   1  542.29   38.69
  -1   3  -1  572.26   46.34
   1  -3   1  577.76   37.14
  -1  -3  -1  514.45   37.61
   1   3   1  554.89   36.29
   1  -3   1  568.97   43.36
   1  -3   1  616.94   37.89
   1  -3   1  550.49   37.06
  -1  -3  -1  567.49   38.76
  -1  -3  -1  551.99   38.98
  -1   3  -1  542.71   37.21
  -1  -3  -1  572.46   33.90
  -1  -3  -1  570.07   37.82
   1   3   1  627.24   39.03
  -1   3  -1  574.19   37.27
   1   3   1  569.67   34.11
   1   3   1  579.31   38.46
  -1   3  -1  553.49   35.46
  -1   3  -1  594.67   43.55
  -2   3  -1  764.35   52.06
  -2  -3  -1  711.17   47.56
   2  -3   1  693.58   45.99
   2   3   1  685.94   47.76
   2  -3   1  697.63   56.82
   2   3   1  748.56   47.27
  -2   3  -1  706.48   46.88
  -2  -3  -1  755.80   48.62
   2   3   1  737.95   43.74
   2  -3   1  693.68   43.09
  -2  -3  -1  756.15   44.15
   2   3   1  721.68   48.67
  -2   3  -1  717.20   47.12
  -2  -3  -1  746.25   44.23
   2   3   1  752.79   52.38
  -2  -3  -1  728.76   47.14
  -2  -3  -1  722.49   46.87
   2   3   1  718.90   47.95
  -2  -3  -1  744.45   50.82
   2  -3   1  755.49   46.34
  -2  -3  -1  713.23   42.99
  -2   3  -1  731.18   54.86
  -2  -3  -1  710.62   47.53
   2   3   1  664.73   45.47
   2  -3   1  647.69   50.82
  -2   3  -1  780.24   44.62
  -2   3  -1  729.65   46.10
  -2   3  -1  700.20   56.09
  -2   3  -1  723.70   42.54
  -2  -3  -1  760.49   48.38
   3   3   1   31.63    7.39
  -3  -3  -1   34.28    8.07
   3   3   1   36.55    7.76
  -3   3  -1   25.86    7.27
  -3  -3  -1   41.18    7.56
   3  -3   1   35.40    8.84
  -3  -3  -1   49.25    8.79
  -3   3  -1   31.28    7.08
   3  -3   1   28.56    4.53
   3  -3   1   27.80    9.90
  -3   3  -1   27.28    6.15
   3  -3   1   43.49    7.19
  -3   3  -1   36.17    6.97
  -3  -3  -1   25.32    6.97
  -3  -3  -1   34.51    7.45
  -3   3  -1   37.95   10.78
  -3  -3  -1   34.91    6.80
  -3   3  -1   29.52    9.76
  -3  -3  -1   45.18    8.72
   3   3   1   33.78    7.39
   3   3   1   30.82    7.86
  -3  -3  -1   52.43   10.57
  -3  -3  -1   36.16    6.88
   3   3   1   33.26    6.66
  -3   3  -1   31.96    6.57
   3   3   1   37.18    6.86
  -3   3  -1   25.69    7.20
  -3   3  -1   35.76    4.60
  -3   3  -1   27.03    6.08
   4   3   1  459.76   36.54
  -4   3  -1  406.59   42.08
  -4  -3  -1  412.50   33.79
   4   3   1  428.90   34.36
  -4  -3  -1  421.11   34.66
  -4   3  -1  423.33   32.10
   4  -3   1  451.08   32.92
  -4  -3  -1  379.81   36.06
  -4   3  -1  404.93   34.91
  -4   3  -1  451.71   35.71
  -4  -3  -1  434.97   31.63
   4  -3   1  407.30   36.18
  -4   3  -1  449.36   34.23
   4   3   1  410.49   32.45
   4   3   1  419.42   37.01
  -4   3  -1  362.71   35.60
  -4   3  -1  403.54   31.77
   4   3   1  436.30   35.10
  -4  -3  -1  457.28   36.56
  -4   3  -1  371.17   41.04
  -4   3  -1  469.03   34.60
   4  -3   1  425.54   25.05
  -4  -3  -1  421.51   33.45
  -4  -3  -1  453.79   34.04
  -4  -3  -1  432.33   36.37
   4  -3   1  440.07   44.82
  -5  -3  -1  533.13   44.18
  -5  -3  -1  536.73   42.17
  -5  -3  -1  554.50   43.51
  -5   3  -1  513.37   38.45
  -5   3  -1  471.79   48.57
  -5  -3  -1  548.93   41.74
  -5   3  -1  520.96   40.65
   5  -3   1  521.81   38.70
   5   3   1  560.03   44.15
  -5  -3  -1  508.73   36.80
  -5   3  -1  499.19   38.60
   5   3   1  548.67   46.89
  -5  -3  -1  539.59   44.60
  -5   3  -1  522.10   44.62
  -5  -3  -1  593.75   43.35
  -5   3  -1  572.89   43.30
   5   3   1  530.15   41.12
   5   3   1  504.21   41.17
   5   3   1  538.47   30.30
   5  -3   1  591.24   45.06
  -5   3  -1  555.07   42.94
   5   3   1  538.03   43.42
   5  -3   1  636.41   56.65
   5  -3   1  564.19   41.60
   6  -3   1  972.91   81.35
  -6  -3  -1  968.84   71.03
   6   3   1  998.20   66.97
  -6   3  -1 1003.79   62.96
   6  -3   1  939.57   67.16
   6   3   1  960.11   69.94
  -6  -3  -1  951.43   69.10
   6   3   1  947.46   67.09
  -6   3  -1  918.14   71.16
   6   3   1 1004.43   74.81
  -6   3  -1 1045.63   70.41
  -6  -3  -1 1026.34   67.41
  -6   3  -1 1108.98   71.70
  -6  -3  -1  987.18   71.28
   6   3   1  986.99   66.32
   6  -3   1  897.51   66.04
   6  -3   1  879.67   64.39
  -6   3  -1  980.94   64.11
  -6  -3  -1 1015.98   69.40
  -6   3  -1  942.54   76.60
  -6  -3  -1 1025.61   60.17
  -6  -3  -1  948.40   58.64
  -6  -3  -1 1134.11   71.03
   6   3   1 1000.00   70.49
   6  -3   1 1000.74   63.91
   7   3   1  443.78   41.20
   7   3   1  497.20   45.02
  -7   3  -1  471.44   43.26
  -7  -3  -1  444.70   42.69
   7   3   1  432.48   39.30
   7  -3   1  451.89   39.63
  -7   3  -1  446.58   45.66
  -7   3  -1  484.63   44.26
  -7  -3  -1  519.85   44.51
  -7  -3  -1  529.88   42.00
   7   3   1  476.60   44.97
   7   3   1  488.33   49.16
  -7   3  -1  494.93   49.71
  -7  -3  -1  433.13   32.39
  -7   3  -1  509.52   37.34
   7  -3   1  446.35   51.89
   7  -3   1  473.36   38.11
  -7   3  -1  435.25   35.64
  -7  -3  -1  506.22   44.26
  -7  -3  -1  443.77   44.10
  -7  -3  -1  424.23   43.37
   7  -3   1  425.62   40.37
  -7  -3  -1  485.98   33.52
   7   3   1  485.29   40.55
   7  -3   1  446.72   39.23
  -8  -3  -1  107.05   19.37
  -8  -3  -1   97.70   18.62
   8  -3   1   88.06   16.80
   8   3   1  123.13   22.00
  -8  -3  -1   92.28   18.29
   8  -3   1   97.57   16.81
  -8   3  -1  100.01   21.49
   8   3   1   82.12   15.27
  -8   3  -1   74.14   18.33
  -8   3  -1   60.52   15.53
  -8   3  -1   82.91   13.46
  -8  -3  -1   94.47   19.57
   8   3   1  114.06   23.17
  -8   3  -1   81.09   12.63
   8  -3   1  127.38   17.15
   8   3   1   95.64   16.78
  -8  -3  -1  105.59   20.11
  -8   3  -1  110.89   19.79
  -8  -3  -1   83.21   11.10
   8  -3   1   87.75   22.38
   8   3   1   86.33   16.84
   8  -3   1  109.09    8.42
   9  -3   1  308.07   34.71
   9   3   1  310.88   42.53
  -9  -3  -1  351.36   40.24
   9  -3   1  327.18   46.47
   9  -3   1  294.99   36.11
  -9   3  -1  354.46   31.87
   9  -3   1  382.04   34.68
   9   3   1  369.47   39.39
  -9   3  -1  376.33   41.13
  -9   3  -1  358.92   41.29
  -9  -3  -1  324.59   40.16
  -9  -3  -1  317.94   38.48
  -9  -3  -1  338.28   41.10
   9   3   1  325.23   34.00
  -9  -3  -1  399.30   41.46
  -9   3  -1  333.89   41.97
  -9   3  -1  347.05   42.72
   9   3   1  339.15   36.16
  10   3   1  189.87   28.20
 -10   3  -1  187.89   28.61
  10   3   1  198.41   27.15
 -10   3  -1  200.64   30.98
 -10  -3  -1  181.61   30.75
  10  -3   1  182.60   26.01
  10   3   1  164.15   31.64
  10   3   1  174.76   24.18
 -10   3  -1  198.87   23.56
 -10   3  -1  231.93   32.13
  10  -3   1  151.16   25.38
 -10   3  -1  181.99   31.57
 -10  -3  -1  157.65   26.89
 -10   3  -1  170.86   29.39
 -10  -3  -1  207.36   32.12
 -10  -3  -1  129.90   25.37
  10  -3   1  200.54   35.63
 -10  -3  -1  159.63   27.86
 -11   3  -1  210.77   34.48
  11   3   1  148.08   26.81
 -11  -3  -1  185.48   30.33
 -11  -3  -1  167.76   30.86
  11   3   1  169.57   24.29
  11  -3   1  197.46   36.74
  11  -3   1  132.38   23.82
 -11  -3  -1  212.97   34.70
 -11  -3  -1  214.11   33.24
 -11  -3  -1  150.87   28.35
  11  -3   1  177.02   28.49
 -11   3  -1  186.27   31.72
 -11   3  -1  178.37   29.76
 -11   3  -1  175.77   30.07
 -11   3  -1  188.15   29.91
  11   3   1  161.97   25.73
  12  -3   1   77.14   23.46
 -12  -3  -1  113.55   25.43
  12   3   1  111.46   23.00
 -12   3  -1  107.29   23.66
  12  -3   1   88.12   20.93
 -12  -3  -1  114.10   25.55
 -12   3  -1  100.97   22.72
 -12   3  -1   82.42   22.45
 -12  -3  -1   97.43   24.29
 -12   3  -1   95.47   25.05
  12   3   1   90.04   17.88
  13  -3   1   81.52   25.19
  13  -3   1   73.25   19.51
 -13  -3  -1  110.60   27.08
 -13  -3  -1   87.92   23.71
 -13   3  -1   60.38   24.91
 -13   3  -1   83.52   23.64
 -13  -3  -1   64.26   20.61
  13   3   1   71.15   19.39
 -14   3  -1  132.71   31.01
 -14  -3  -1  109.57   27.35
  14   3   1   72.58   20.12
  14  -3   1  114.21   31.37
 -14   3  -1   94.59   32.37
 -14  -3  -1   96.59   25.74
  14  -3   1  104.95   24.39
 -14  -3  -1  147.26   31.36
 -15  -3  -1  275.44   45.97
  15  -3   1  246.47   38.32
 -15   3  -1  267.57   55.50
 -15  -3  -1  154.27   34.69
 -15  -3  -1  169.30   36.29
 -15   3  -1  247.69   43.57
  15   3   1  264.35   40.51
 -16   3  -1   13.38   11.63
  16   3   1   11.14    9.13
 -16  -3  -1    4.57    7.95
 -16  -3  -1    4.73   10.07
  16  -3   1    7.37    7.85
 -16   3  -1    9.73    8.46
 -16  -3  -1    4.59    7.99
 -17  -3  -1   71.68   26.16
 -17   3  -1   61.29   26.68
 -17  -3  -1   52.86   20.74
  17   3   1   70.04   22.18
  17  -3   1   65.48   20.91
 -17   3  -1  104.67   30.36
 -17  -3  -1   67.73   24.02
 -18  -3  -1   -5.48    9.52
 -18  -3  -1   -5.04    0.11
 -18   3  -1   -6.88    8.46
 -18  -3  -1    5.03    8.74
 -18   3  -1   -5.59    6.87
  18   3   1    4.09    5.03
  18  -3   1   -4.01    0.11
 -19  -3  -1    5.23    6.44
 -19   4   1  584.67   85.01
  19  -4  -1  611.70   72.75
 -19  -4   1  700.79   90.98
 -19   4   1  771.08   96.89
  19   4  -1  586.66   73.75
 -18   4   1  397.36   65.85
 -18  -4   1  339.13   60.24
  18  -4  -1  301.88   48.84
  18   4  -1  271.49   47.22
 -18  -4   1  377.48   62.19
 -17  -4   1   17.02   13.96
 -17   4   1   23.44   16.12
  17   4  -1   25.16   14.60
 -17  -4   1    5.57    6.88
  17  -4  -1   28.14   14.84
 -16   4   1  127.47   35.36
 -16  -4   1  139.69   36.18
  16   4  -1  123.92   29.00
 -16  -4   1  138.71   36.53
  16  -4  -1  142.06   31.30
 -15  -4   1  776.61   90.19
 -15  -4   1  897.71   95.05
  15   4  -1  786.39   80.94
  15  -4  -1 1011.69   99.83
  15  -4  -1  753.06   78.75
 -15   4   1 1094.55  103.92
  14   4  -1   64.69   20.35
 -14   4   1   43.38   19.77
  14  -4  -1   38.15   18.66
 -14  -4   1   51.43   21.61
 -14  -4   1   34.05   17.04
  14  -4  -1   41.57   16.08
  14   4  -1   39.42   14.59
 -13  -4   1 2269.70  162.10
 -13   4   1 3169.75  193.56
  13   4  -1 2264.12  166.45
 -13   4   1 2308.13  157.54
  13  -4  -1 3043.60  193.35
  13   4  -1 2525.86  165.54
 -13  -4   1 2650.38  186.35
  13  -4  -1 2291.43  165.80
 -13  -4   1 2892.29  188.27
  12   4  -1  260.12   36.48
  12  -4  -1  242.26   42.71
 -12   4   1  271.80   41.46
  12   4  -1  268.71   33.94
 -12  -4   1  227.99   38.14
 -12   4   1  201.24   29.90
  12  -4  -1  213.93   31.79
  12  -4  -1  256.60   34.85
  12   4  -1  171.86   32.17
 -12   4   1  269.47   43.53
 -12  -4   1  204.17   32.37
  12  -4  -1  231.32   35.38
  12   4  -1  208.16   31.78
 -12  -4   1  287.84   44.35
 -12  -4   1  241.91   41.68
  11  -4  -1  342.09   49.25
 -11  -4   1  351.93   49.20
  11   4  -1  268.86   38.04
 -11   4   1  315.46   36.68
  11   4  -1  277.26   36.16
 -11  -4   1  305.42   37.15
  11  -4  -1  287.95   39.09
  11  -4  -1  275.31   35.65
  11  -4  -1  342.96   39.34
 -11   4   1  305.74   43.95
 -11  -4   1  359.78   48.41
 -11  -4   1  317.27   43.89
  11   4  -1  268.11   38.37
 -11   4   1  313.35   45.57
 -11  -4   1  277.52   44.26
  10  -4  -1  547.38   55.33
  10   4  -1  672.61   63.02
  10  -4  -1  751.52   74.55
  10   4  -1  630.00   62.09
 -10  -4   1  661.56   69.81
 -10   4   1  710.16   69.96
  10  -4  -1  874.88   65.39
 -10  -4   1  793.38   70.28
  10  -4  -1  649.35   61.89
 -10  -4   1  708.77   69.95
 -10   4   1  642.41   57.21
 -10  -4   1  716.32   70.36
 -10  -4   1  637.10   56.97
 -10   4   1  747.22   69.39
  10   4  -1  600.42   57.43
  -9  -4   1  895.29   75.29
   9   4  -1  734.34   64.28
   9  -4  -1  778.34   64.77
  -9   4   1  955.35   77.39
  -9  -4   1  780.32   63.01
  -9  -4   1  881.39   79.16
  -9   4   1  898.66   77.87
   9  -4  -1  883.17   80.97
   9   4  -1  881.47   58.08
   9   4  -1  773.08   69.80
  -9   4   1  761.71   64.17
   9  -4  -1  880.17   68.80
   9  -4  -1  926.92   60.22
   9  -4  -1  739.47   67.18
   9   4  -1  762.55   68.43
  -9  -4   1  910.35   78.18
  -9  -4   1  827.81   75.60
   8   4  -1    2.22    2.73
   8  -4  -1    5.87    4.81
   8  -4  -1    3.18    5.53
  -8   4   1    1.90    3.30
  -8   4   1    2.69    4.68
   8  -4  -1   16.44    7.10
   8   4  -1    4.94    4.29
   8  -4  -1    1.31    2.28
   8   4  -1    5.30    2.87
   8   4  -1    5.33    3.21
  -8   4   1    6.72    3.54
  -8   4   1    2.53    4.39
  -8  -4   1    1.26    2.19
   8   4  -1   -1.90    2.34
   8  -4  -1    8.60    5.91
  -8  -4   1   14.30    4.51
  -8  -4   1   -1.55    2.70
  -8  -4   1    2.68    3.30
  -8  -4   1   -2.66    3.27
  -8  -4   1    5.05    6.21
  -8  -4   1    5.69    6.06
  -7  -4   1 4903.95  261.01
   7  -4  -1 4997.94  271.67
  -7  -4   1 4643.60  245.71
   7   4  -1 4670.46  260.57
  -7   4   1 4916.90  255.77
   7  -4  -1 5118.07  255.73
  -7  -4   1 4157.05  243.39
   7   4  -1 4524.76  240.39
   7   4  -1 4166.51  252.62
  -7   4   1 4690.97  261.25
  -7  -4   1 4498.64  260.29
   7  -4  -1 4935.31  241.42
  -7  -4   1 4627.00  238.29
   7   4  -1 4775.71  240.59
   7  -4  -1 3890.49  246.80
  -7  -4   1 4779.98  261.73
   7   4  -1 4092.54  248.77
   7  -4  -1 4834.32  245.59
   7  -4  -1 3947.85  250.46
  -7  -4   1 4287.11  257.72
  -7   4   1 4392.33  250.49
  -7   4   1 4185.55  239.12
  -7   4   1 4731.79  260.00
  -6  -4   1 1644.87  112.46
  -6   4   1 1561.23  100.07
  -6   4   1 1795.03  114.61
   6   4  -1 1529.43  108.29
  -6   4   1 1788.90  111.52
   6  -4  -1 1626.41  106.41
  -6  -4   1 1680.51  115.04
   6  -4  -1 1876.34  123.91
   6  -4  -1 1931.20  112.46
   6   4  -1 1777.26  102.49
  -6  -4   1 1772.65   98.87
   6   4  -1 1550.75  106.35
  -6  -4   1 1699.14  101.57
  -6   4   1 1822.39  111.25
   6  -4  -1 1590.53  108.25
   6   4  -1 1859.96  101.18
   6  -4  -1 1860.40  101.08
   6  -4  -1 1780.73  105.60
  -6   4   1 1832.36  116.11
   6   4  -1 1749.62  115.27
  -6  -4   1 1923.66  117.24
  -6  -4   1 1905.05  107.64
  -6  -4   1 1816.43  114.75
  -5  -4   1 3898.83  223.39
   5  -4  -1 4149.15  213.88
  -5  -4   1 4158.35  220.60
   5  -4  -1 4216.96  224.18
   5  -4  -1 3534.83  217.04
   5   4  -1 4320.19  213.55
   5  -4  -1 3611.33  219.32
   5  -4  -1 4428.64  236.51
  -5   4   1 3749.04  213.87
  -5  -4   1 4074.98  226.16
   5   4  -1 4300.52  207.79
   5   4  -1 3761.03  220.18
  -5  -4   1 4097.44  211.87
   5   4  -1 4024.29  216.13
   5   4  -1 3650.70  218.25
  -5   4   1 3755.35  222.12
  -5   4   1 4273.22  227.41
  -5  -4   1 4128.34  225.10
   5   4  -1 3868.55  228.21
  -5   4   1 4323.88  226.52
  -5   4   1 3981.21  222.32
   5   4  -1 3831.03  215.90
  -5  -4   1 3897.38  224.92
   5  -4  -1 4049.48  218.97
  -5  -4   1 4085.55  211.99
   4  -4  -1 1763.25  106.20
  -4  -4   1 1706.65  106.38
  -4  -4   1 1746.39   93.96
   4   4  -1 1619.05  106.42
   4  -4  -1 1835.01   98.62
   4   4  -1 1782.89  102.30
   4  -4  -1 1689.87  102.57
   4  -4  -1 1820.64  115.31
  -4   4   1 1620.14  104.44
   4   4  -1 1744.50   96.25
  -4  -4   1 1696.55  103.39
   4   4  -1 1649.20  108.21
   4   4  -1 1641.56  101.02
  -4  -4   1 1809.28   97.09
   4   4  -1 1761.59   97.52
  -4   4   1 1673.24  105.59
  -4  -4   1 1820.11  105.13
   4   4  -1 1579.84  102.03
  -4   4   1 1511.26   98.14
  -4  -4   1 1801.63  105.98
  -4  -4   1 1778.28  105.04
  -4  -4   1 1603.98  104.92
  -4   4   1 1710.83  105.70
   4  -4  -1 1619.26  100.10
   4  -4  -1 1539.82  100.61
   4   4  -1 1779.55   96.48
  -4   4   1 1795.26  105.51
  -3  -4   1  475.90   35.70
   3   4  -1  487.86   33.83
  -3  -4   1  447.39   37.05
   3   4  -1  462.46   29.93
   3  -4  -1  421.34   33.76
  -3  -4   1  430.12   35.50
   3   4  -1  486.36   35.60
  -3   4   1  493.53   33.22
  -3  -4   1  493.39   29.24
  -3  -4   1  488.04   39.47
   3  -4  -1  494.90   38.27
  -3  -4   1  489.94   37.38
   3  -4  -1  476.65   38.60
   3  -4  -1  448.98   35.16
   3  -4  -1  528.66   45.54
  -3   4   1  467.93   33.28
   3   4  -1  497.76   38.53
   3   4  -1  464.59   41.08
  -3  -4   1  477.42   39.54
  -3   4   1  442.93   38.64
   3   4  -1  404.66   34.92
   3   4  -1  445.00   37.90
  -3   4   1  405.60   38.02
   3   4  -1  431.56   34.54
  -3   4   1  471.68   37.26
  -3   4   1  450.03   35.39
  -3  -4   1  488.45   32.31
   3  -4  -1  501.22   35.02
  -2   4   1  239.82   19.42
   2  -4  -1  223.75   23.05
   2   4  -1  257.95   25.99
   2   4  -1  231.46   20.36
   2   4  -1  211.19   21.70
   2  -4  -1  202.44   19.15
  -2   4   1  207.04   16.98
   2   4  -1  192.56   19.52
   2   4  -1  238.95   24.27
   2  -4  -1  220.06   22.89
   2   4  -1  197.28   19.10
   2  -4  -1  270.96   22.19
  -2   4   1  220.27   20.57
   2  -4  -1  215.92   19.19
  -2   4   1  208.03   21.09
  -2  -4   1  221.58   21.16
  -2  -4   1  233.64   24.26
  -2  -4   1  204.86   18.46
  -2  -4   1  215.37   16.83
  -2  -4   1  221.61   21.36
   2   4  -1  212.66   23.11
   2   4  -1  232.13   15.80
  -2  -4   1  202.38   21.57
  -2   4   1  207.11   19.47
  -2   4   1  231.52   24.25
  -2   4   1  186.17   22.67
  -2  -4   1  227.43   24.74
  -2  -4   1  200.39   20.49
   2   4  -1  225.17   21.22
   2  -4  -1  231.37   26.51
   2   4  -1  238.97   23.66
   1   4  -1 1901.22  107.48
  -1  -4   1 1920.90  103.39
   1  -4  -1 1888.85  112.02
   1   4  -1 1836.72  108.96
  -1  -4   1 1899.07  106.30
   1  -4  -1 1910.79  110.02
   1   4  -1 1951.90  106.83
  -1   4   1 1821.73   99.40
   1  -4  -1 1876.16  106.80
  -1  -4   1 1793.78  111.94
  -1   4   1 1635.83  106.34
  -1   4   1 1970.88   99.84
   1   4  -1 1854.79  105.11
   1   4  -1 2002.24   99.04
  -1  -4   1 1887.70  107.74
   1  -4  -1 1941.18   99.63
  -1  -4   1 1806.13  109.09
  -1  -4   1 1788.28  108.71
   1  -4  -1 1923.01  110.38
  -1   4   1 1819.58  104.76
   1   4  -1 1819.23  109.58
   1   4  -1 1722.74  110.67
   1   4  -1 1976.32   99.63
   1   4  -1 1673.71  102.13
  -1  -4   1 1796.28   99.26
   1  -4  -1 1792.97  101.83
   1   4  -1 1922.28  102.34
  -1  -4   1 1886.86  113.37
   1   4  -1 1814.53  104.56
  -1   4   1 2038.18  112.19
   1  -4  -1 1866.20  102.46
  -1  -4   1 1955.58   99.52
  -1   4   1 1802.82  106.58
  -1  -4   1 1882.15   99.85
   1  -4  -1 1818.66  105.28
   1   4  -1 1837.16  112.82
  -1   4   1 2000.82  102.70
   0   4  -1  611.18   34.00
   0  -4  -1  541.89   33.27
   0   4   1  602.63   39.94
   0  -4  -1  615.38   43.70
   0  -4   1  527.16   46.02
   0   4  -1  540.63   40.50
   0  -4   1  581.24   41.39
   0   4   1  565.40   34.45
   0  -4  -1  581.25   36.72
   0   4   1  576.95   39.54
   0   4  -1  603.81   40.20
   0   4   1  564.51   44.14
   0  -4  -1  554.41   33.33
   0  -4   1  553.77   45.33
   0   4  -1  560.29   47.10
   0   4  -1  574.26   33.26
   0   4   1  533.02   40.43
   0  -4   1  579.77   34.62
   0   4   1  577.80   36.50
   0  -4  -1  591.35   40.26
   0   4   1  540.60   34.25
   0   4   1  555.10   40.68
   0  -4   1  620.05   35.57
   0  -4   1  589.45   45.07
   0  -4   1  597.19   40.28
   0  -4  -1  555.40   40.60
   0  -4  -1  558.46   42.70
   0  -4   1  603.91   34.95
   0   4  -1  578.55   33.59
   0   4  -1  564.59   42.46
   0   4  -1  623.90   41.73
   0   4  -1  544.14   44.49
   0   4   1  538.84   38.97
   0   4  -1  582.33   36.29
   0  -4   1  546.49   39.85
   1  -4   1 3740.28  200.97
   1   4   1 3557.32  192.24
  -1  -4  -1 3556.28  190.77
   1  -4   1 3748.65  192.26
   1   4   1 3797.74  191.32
  -1  -4  -1 3764.33  184.19
  -1  -4  -1 3723.33  192.64
  -1  -4  -1 3525.33  193.44
   1  -4   1 3630.82  191.21
  -1   4  -1 3645.24  184.26
   1   4   1 3237.93  191.58
  -1  -4  -1 3560.76  185.37
   1   4   1 3526.19  193.47
  -1  -4  -1 3573.88  186.86
  -1  -4  -1 3574.82  185.69
   1  -4   1 3514.88  190.97
  -1  -4  -1 3624.05  194.91
  -1  -4  -1 3558.53  191.09
   1   4   1 3584.05  191.86
  -1   4  -1 3550.77  190.10
  -1   4  -1 3475.54  185.35
  -1   4  -1 3711.52  181.91
   1   4   1 3439.90  187.19
   1   4   1 3615.55  187.58
  -1   4  -1 3574.06  185.78
   1  -4   1 3686.10  183.57
  -1   4  -1 3552.81  191.06
   1  -4   1 3394.04  187.56
   1   4   1 3785.33  198.92
  -1   4  -1 3604.05  198.19
  -1   4  -1 3205.98  191.06
   1  -4   1 3440.63  201.04
  -1   4  -1 3576.35  184.04
   1  -4   1 3349.13  203.75
  -1   4  -1 3438.55  203.31
  -1  -4  -1 3571.97  196.60
  -1   4  -1 3437.29  198.18
  -2  -4  -1  842.71   49.18
  -2   4  -1  788.91   50.07
   2   4   1  819.57   54.93
  -2  -4  -1  698.04   48.84
   2   4   1  861.65   56.18
  -2   4  -1  829.11   62.31
  -2   4  -1  809.88   53.13
   2  -4   1  848.20   66.56
  -2   4  -1  789.27   58.25
  -2   4  -1  793.07   64.56
   2   4   1  927.89   61.57
  -2  -4  -1  836.46   51.56
  -2  -4  -1  864.75   53.54
   2  -4   1  826.37   60.22
   2  -4   1  923.16   54.38
   2   4   1  828.75   54.00
  -2   4  -1  859.62   49.77
  -2   4  -1  781.80   54.44
  -2  -4  -1  846.46   49.22
  -2  -4  -1  768.26   53.26
  -2  -4  -1  823.82   51.25
  -2  -4  -1  831.26   55.50
  -2  -4  -1  842.21   58.53
  -2   4  -1  833.80   49.56
   2  -4   1  881.86   55.31
   2   4   1  754.40   56.04
  -2  -4  -1  816.89   55.51
  -2   4  -1  859.77   52.12
  -2  -4  -1  831.43   56.08
  -2   4  -1  827.54   45.52
  -2   4  -1  833.79   51.95
   2   4   1  849.06   53.76
   2  -4   1  810.77   50.93
  -3  -4  -1   13.78    5.28
   3  -4   1   20.67    8.97
   3  -4   1   23.10    5.08
  -3   4  -1   17.21    5.70
  -3  -4  -1   16.14    5.18
  -3  -4  -1   16.91    4.70
   3  -4   1   21.58    7.62
  -3   4  -1   17.00    4.07
  -3  -4  -1   16.34    6.38
  -3   4  -1   17.47    5.59
  -3  -4  -1   22.12    6.64
   3  -4   1   13.72    3.83
   3   4   1   30.49    7.94
  -3   4  -1   19.12    5.06
  -3   4  -1   10.04    5.58
  -3  -4  -1   17.85    4.93
   3   4   1   25.33    6.52
  -3   4  -1   15.87    5.07
   3   4   1   22.12    6.81
  -3   4  -1   13.77    2.80
   3   4   1   16.57    5.13
  -3   4  -1   12.00    4.91
   3   4   1   15.96    4.43
  -3   4  -1   12.74    6.95
  -3   4  -1   23.21    5.71
  -3  -4  -1   13.31    4.98
  -3  -4  -1   16.35    4.55
  -3  -4  -1   15.20    5.81
   3   4   1   25.35    7.35
   3  -4   1   21.95    6.06
  -3  -4  -1    6.71    3.97
   4   4   1 1011.69   63.50
   4   4   1  932.52   64.39
  -4  -4  -1  901.75   60.22
   4   4   1  904.79   65.83
  -4   4  -1  883.76   64.32
  -4   4  -1  913.43   61.62
  -4  -4  -1  995.25   69.45
  -4   4  -1  897.01   73.35
   4  -4   1  998.49   78.69
   4   4   1 1028.52   66.02
   4  -4   1  921.37   53.91
  -4   4  -1  833.93   72.73
  -4   4  -1  990.21   61.95
  -4  -4  -1  920.38   63.57
  -4  -4  -1  934.62   64.04
   4  -4   1  935.12   67.33
  -4   4  -1  874.21   62.63
   4  -4   1  971.32   59.28
  -4  -4  -1  883.73   64.21
  -4   4  -1  846.61   63.81
   4   4   1  909.19   58.93
  -4   4  -1 1028.86   62.33
  -4  -4  -1  932.72   61.61
  -4  -4  -1  971.15   65.31
  -4   4  -1  958.84   53.05
  -4  -4  -1  942.74   62.50
  -4   4  -1  965.45   60.98
  -4  -4  -1 1004.32   61.60
   4   4   1  901.80   59.04
   5  -4   1 4343.30  224.31
  -5  -4  -1 4400.30  241.66
   5   4   1 4347.83  244.52
  -5   4  -1 4340.19  234.30
  -5   4  -1 4251.65  235.31
  -5  -4  -1 4241.05  240.26
  -5  -4  -1 4346.84  238.82
  -5  -4  -1 4542.70  237.59
   5   4   1 4592.79  242.34
   5  -4   1 4209.27  241.63
   5   4   1 4410.48  239.20
   5  -4   1 4613.66  259.03
  -5  -4  -1 4101.39  244.53
  -5   4  -1 4194.29  252.86
   5   4   1 4667.85  232.28
  -5   4  -1 3581.40  250.17
   5   4   1 4348.59  235.21
  -5   4  -1 4422.99  238.18
  -5   4  -1 4168.01  237.87
   5   4   1 4579.73  239.36
  -5   4  -1 4333.82  238.96
  -5  -4  -1 4259.07  237.96
  -5   4  -1 4717.00  239.16
  -5  -4  -1 4528.84  234.33
   5  -4   1 4347.00  233.92
  -5  -4  -1 4414.54  237.43
   5   4   1 4414.32  224.43
  -6  -4  -1  519.18   33.67
  -6   4  -1  519.44   41.78
   6   4   1  591.55   47.24
  -6  -4  -1  502.49   46.14
  -6  -4  -1  563.96   45.75
   6   4   1  490.13   44.32
  -6   4  -1  499.15   44.69
  -6  -4  -1  500.70   44.15
   6   4   1  537.65   32.41
  -6   4  -1  577.36   46.81
   6  -4   1  534.74   57.42
   6  -4   1  557.67   43.71
   6   4   1  543.03   47.33
  -6   4  -1  506.03   53.17
   6   4   1  534.77   43.60
  -6   4  -1  576.67   43.05
  -6  -4  -1  587.28   46.09
  -6  -4  -1  568.23   45.86
  -6   4  -1  611.49   47.37
  -6  -4  -1  544.04   40.72
   6  -4   1  563.63   32.10
   6   4   1  570.01   51.27
  -6  -4  -1  492.87   46.73
   6  -4   1  550.41   47.03
  -6   4  -1  526.87   42.99
  -7   4  -1 4263.30  259.42
  -7   4  -1 4264.30  266.62
   7   4   1 4885.42  258.53
  -7  -4  -1 4586.11  253.67
  -7  -4  -1 4228.38  235.13
  -7  -4  -1 4443.46  259.68
  -7   4  -1 4899.58  251.04
   7  -4   1 4357.53  249.25
   7  -4   1 4401.40  250.90
   7   4   1 4560.17  254.03
   7  -4   1 4863.46  278.91
   7   4   1 4859.45  265.51
  -7  -4  -1 4333.11  257.57
  -7  -4  -1 4878.84  245.13
  -7   4  -1 4451.62  247.91
   7  -4   1 4980.12  251.30
  -7  -4  -1 4913.71  257.06
   7   4   1 4424.99  250.36
   7   4   1 4313.83  252.06
   7  -4   1 4682.99  255.30
  -7   4  -1 5065.83  258.54
   7   4   1 4881.26  234.52
  -7   4  -1 4863.02  257.70
   7   4   1 4687.47  259.29
   7  -4   1 4569.16  233.29
  -7  -4  -1 4170.01  253.16
  -7  -4  -1 4599.20  256.12
  -7   4  -1 4602.78  248.58
   8  -4   1  886.11   60.94
   8  -4   1  683.04   58.22
  -8  -4  -1  790.30   63.97
  -8  -4  -1  915.15   67.59
   8   4   1  847.14   67.06
  -8   4  -1  810.01   73.40
  -8  -4  -1  890.70   64.32
  -8  -4  -1  783.85   66.78
  -8  -4  -1  784.50   67.90
   8  -4   1  787.52   62.49
  -8   4  -1  774.97   57.26
   8  -4   1  845.22   62.48
  -8  -4  -1  812.42   54.06
  -8   4  -1  803.72   69.21
  -8   4  -1  859.58   67.92
  -8   4  -1  888.39   67.70
   8   4   1  792.30   62.44
  -8   4  -1  795.13   56.65
   8  -4   1  733.03   76.37
  -8  -4  -1  794.22   65.44
   8   4   1  818.15   72.63
   8   4   1  787.99   62.98
   8   4   1  794.00   60.90
   8   4   1  780.98   65.82
   9   4   1  584.48   54.18
   9  -4   1  659.04   54.08
  -9  -4  -1  766.43   62.88
  -9  -4  -1  685.99   60.02
   9  -4   1  648.00   57.32
  -9   4  -1  760.25   63.91
  -9   4  -1  742.38   64.21
  -9  -4  -1  767.95   65.77
   9   4   1  733.21   63.48
   9  -4   1  881.44   80.86
   9  -4   1  602.37   54.16
   9   4   1  647.67   57.98
   9   4   1  716.55   57.99
  -9   4  -1  663.56   66.46
  -9  -4  -1  742.07   63.56
  -9   4  -1  676.00   52.36
  -9   4  -1  607.80   62.26
   9   4   1  715.91   69.60
   9  -4   1  835.87   57.60
  -9  -4  -1  638.86   62.52
  10  -4   1  739.15   61.93
 -10   4  -1  771.17   57.86
 -10   4  -1  750.81   71.49
 -10   4  -1  783.19   69.01
  10   4   1  753.39   62.47
  10  -4   1  765.28   80.50
 -10  -4  -1  647.80   67.13
 -10  -4  -1  908.60   71.58
 -10  -4  -1  757.19   68.51
  10   4   1  764.88   62.64
 -10   4  -1  885.98   73.48
  10   4   1  821.24   78.50
 -10  -4  -1  734.93   69.27
 -10  -4  -1  802.95   68.00
  10  -4   1  764.74   65.24
  10   4   1  744.18   65.12
 -10   4  -1  746.74   71.56
  11  -4   1  444.63   48.72
 -11  -4  -1  413.98   49.08
 -11   4  -1  507.72   54.00
  11  -4   1  479.07   47.33
  11   4   1  430.92   45.80
 -11  -4  -1  491.36   55.48
  11   4   1  494.83   60.61
  11  -4   1  548.04   66.63
 -11   4  -1  456.93   54.73
 -11   4  -1  598.01   59.52
  11   4   1  489.13   50.92
 -11  -4  -1  479.10   55.23
 -11  -4  -1  566.43   57.53
 -11  -4  -1  545.58   55.01
 -11   4  -1  413.30   51.96
  11   4   1  495.27   47.53
 -12  -4  -1   61.52   17.94
 -12  -4  -1   50.48   17.27
  12   4   1   25.43   11.31
  12  -4   1   64.18   17.36
 -12  -4  -1   68.12   20.37
 -12   4  -1   76.94   21.23
  12  -4   1   69.67   23.69
 -12   4  -1   67.69   19.19
  12   4   1   65.04   15.82
 -13   4  -1 1792.31  132.31
  13  -4   1 1733.09  141.67
 -13  -4  -1 1532.37  121.34
 -13  -4  -1 1737.36  129.71
  13   4   1 1545.11  118.73
  13  -4   1 1497.81  117.03
 -13  -4  -1 1738.24  131.24
 -14  -4  -1  240.45   40.54
 -14   4  -1  378.98   63.75
 -14   4  -1  286.71   46.19
  14  -4   1  266.80   39.86
 -14  -4  -1  297.66   46.81
  14   4   1  289.36   41.85
 -14  -4  -1  312.52   47.60
  14  -4   1  266.81   50.07
 -15  -4  -1  596.11   70.31
 -15   4  -1  724.60   94.46
  15  -4   1  638.05   68.29
  15  -4   1  722.82   86.36
 -15  -4  -1  806.64   82.90
 -15   4  -1  864.61   86.25
 -15  -4  -1  692.15   78.03
  15   4   1  623.05   68.24
  16   4   1  421.67   56.19
 -16   4  -1  388.97   70.21
  16  -4   1  468.43   57.84
 -16  -4  -1  574.18   67.37
 -16  -4  -1  559.91   69.93
 -16  -4  -1  619.44   73.29
 -16   4  -1  622.84   75.47
 -17   4  -1   20.79   17.07
 -17  -4  -1   25.59   15.44
 -17  -4  -1   17.64   12.16
 -17  -4  -1   14.95   12.30
 -17   4  -1   42.45   20.65
  17  -4   1   15.20   10.49
  17   4   1   38.73   16.52
 -18   4  -1  101.96   32.73
  18   4   1   48.42   18.69
 -18  -4  -1   60.14   25.24
  18  -4   1   43.41   16.95
 -18  -4  -1   46.94   21.38
 -18   4  -1   20.98   17.34
 -19   5   1  343.96   62.89
 -19  -5   1  238.45   51.19
  19   5  -1  178.82   39.26
  19  -5  -1  210.66   40.63
 -18  -5   1  950.51  107.60
  18   5  -1  931.19   94.98
  18  -5  -1  915.88   92.57
 -18   5   1 1257.91  123.55
 -18  -5   1 1188.85  118.18
 -17  -5   1  152.08   39.10
  17   5  -1  103.31   29.47
 -17  -5   1  118.80   35.38
  17  -5  -1  125.06   29.94
 -17   5   1  220.15   47.84
 -16  -5   1  693.43   82.71
 -16   5   1  738.13   87.58
  16   5  -1  527.91   64.91
  16  -5  -1  548.45   64.35
 -16  -5   1  547.49   75.49
  15   5  -1   48.56   19.11
  15   5  -1   52.86   17.42
  15  -5  -1   69.93   27.38
 -15  -5   1   46.46   20.23
  15  -5  -1   49.65   17.63
 -15   5   1   47.32   22.54
 -15  -5   1   65.43   25.64
  14   5  -1   -3.53    6.14
 -14  -5   1   -4.86    0.03
  14   5  -1    3.25    3.99
 -14   5   1   -4.91    8.54
  14  -5  -1    3.36    5.84
  14  -5  -1   -5.14    8.93
 -14  -5   1    9.44    8.21
  13  -5  -1  476.88   64.28
  13  -5  -1  291.29   43.13
  13   5  -1  401.01   49.11
  13   5  -1  379.93   48.90
 -13  -5   1  440.33   59.50
 -13   5   1  404.12   45.39
 -13   5   1  519.93   64.13
 -13  -5   1  345.53   54.19
  12  -5  -1  971.26   87.97
  12   5  -1 1057.59   91.85
 -12  -5   1 1366.00  108.81
  12  -5  -1 1295.37  112.36
  12   5  -1 1095.95   92.51
  12  -5  -1  953.16   83.04
 -12   5   1 1369.46  101.67
 -12   5   1  964.32   83.22
  12   5  -1 1027.19   85.52
 -12  -5   1 1218.34  105.49
 -12   5   1 1328.41  103.95
 -12  -5   1 1230.10  100.65
 -12   5   1 1494.73  113.79
 -11   5   1  109.96   21.32
 -11  -5   1  113.18   25.74
 -11  -5   1  144.75   30.29
  11  -5  -1  103.91   28.06
  11  -5  -1  112.70   22.55
 -11  -5   1   64.36   16.10
  11   5  -1  111.74   23.67
 -11  -5   1  123.08   28.37
 -11   5   1  125.50   28.45
  11   5  -1   57.61   16.06
  11  -5  -1   96.12   21.35
 -11  -5   1  103.16   25.00
 -11   5   1  102.15   23.32
 -11   5   1  105.76   25.26
  11   5  -1   95.83   21.65
  11  -5  -1   95.67   19.38
 -10  -5   1 1883.20  136.21
 -10   5   1 1713.35  120.23
  10   5  -1 1749.31  120.04
  10  -5  -1 2003.87  126.51
 -10  -5   1 2001.57  137.54
 -10   5   1 2188.80  134.58
 -10  -5   1 1736.05  129.81
  10  -5  -1 1622.83  121.68
 -10   5   1 2196.87  141.53
 -10  -5   1 2053.92  134.39
 -10   5   1 2121.52  137.37
  10   5  -1 1809.35  128.80
  10   5  -1 1692.60  124.02
  10  -5  -1 1825.80  141.53
  10  -5  -1 1683.84  118.03
 -10  -5   1 1599.51  114.09
   9  -5  -1  120.17   22.14
  -9  -5   1  114.56   23.48
   9  -5  -1  123.94   18.80
  -9  -5   1   98.51   17.11
   9   5  -1  124.12   16.19
  -9   5   1  125.82   23.87
   9   5  -1  113.75   21.99
   9  -5  -1  156.04   31.19
   9   5  -1  123.46   24.07
  -9   5   1  131.00   25.39
  -9   5   1  138.25   22.63
  -9   5   1  132.71   26.34
   9  -5  -1   99.31   18.63
  -9  -5   1  151.73   26.91
   9   5  -1   71.73   16.72
   9  -5  -1   95.09   19.74
  -9  -5   1   87.70   21.83
  -9  -5   1  154.70   28.22
  -8  -5   1  221.08   24.80
   8   5  -1  184.16   25.91
  -8  -5   1  268.02   34.17
  -8   5   1  197.74   21.84
   8  -5  -1  218.46   28.93
  -8  -5   1  194.79   31.17
   8   5  -1  212.63   21.96
   8  -5  -1  244.50   23.48
   8  -5  -1  238.32   27.00
  -8   5   1  269.41   35.23
  -8   5   1  209.50   28.64
  -8  -5   1  244.05   34.24
   8  -5  -1  218.64   29.66
   8  -5  -1  258.62   29.37
   8   5  -1  199.42   28.53
   8   5  -1  184.42   30.09
   8   5  -1  191.44   21.54
  -8   5   1  232.28   33.66
  -8  -5   1  203.12   24.95
   8  -5  -1  261.52   39.86
  -8   5   1  206.83   29.88
  -8  -5   1  249.64   33.41
  -7  -5   1  897.65   72.48
   7   5  -1  824.95   65.89
   7  -5  -1 1002.24   85.42
   7  -5  -1 1035.87   73.81
   7  -5  -1 1054.23   62.80
  -7  -5   1  933.73   73.55
   7  -5  -1  788.67   66.93
   7  -5  -1  981.16   68.21
   7   5  -1  882.23   75.61
   7   5  -1 1008.76   61.95
  -7  -5   1  996.59   76.65
  -7  -5   1  936.73   76.15
  -7   5   1  872.31   71.37
  -7   5   1  875.41   74.02
   7  -5  -1  876.47   65.99
  -7   5   1  886.77   70.67
  -7  -5   1 1026.00   68.68
  -7  -5   1  928.55   62.46
  -7   5   1  953.99   62.60
   7   5  -1  951.37   62.99
  -7   5   1  993.20   75.88
   7   5  -1  880.72   69.46
  -6  -5   1 1580.08  103.35
  -6  -5   1 1501.93  103.22
   6   5  -1 1514.53   93.40
   6   5  -1 1576.49   90.42
  -6   5   1 1444.53   99.74
  -6  -5   1 1473.90   99.72
   6  -5  -1 1693.44  103.27
  -6  -5   1 1538.07   97.56
  -6  -5   1 1511.93  100.99
   6   5  -1 1408.20   94.57
   6   5  -1 1545.77   93.96
   6  -5  -1 1346.71   93.21
  -6  -5   1 1512.72   89.21
  -6   5   1 1650.03  105.24
  -6   5   1 1513.35  101.03
   6  -5  -1 1418.84   96.19
   6  -5  -1 1678.06   99.14
  -6   5   1 1601.52  103.34
   6  -5  -1 1656.91   91.44
  -6   5   1 1361.10   90.76
   6  -5  -1 1623.98  115.07
   6   5  -1 1534.44  106.66
   6   5  -1 1335.08   95.86
   5   5  -1 1559.31  102.41
   5   5  -1 1464.49   99.51
  -5  -5   1 1704.82  107.14
   5  -5  -1 1461.59   98.51
   5  -5  -1 1794.21   99.35
   5   5  -1 1709.61   97.66
   5  -5  -1 1595.41  101.57
  -5  -5   1 1696.58  105.65
   5   5  -1 1755.17   91.89
  -5   5   1 1630.78  100.23
   5   5  -1 1623.22  109.77
   5   5  -1 1691.70  102.41
   5   5  -1 1678.72  112.28
  -5  -5   1 1724.44   94.75
   5   5  -1 1727.43   98.00
  -5   5   1 1579.22   98.17
  -5   5   1 1705.55  108.04
  -5  -5   1 1663.74  109.00
  -5   5   1 1707.49  106.83
  -5  -5   1 1726.45  108.73
  -5   5   1 1549.24  106.21
   5  -5  -1 1759.74  105.93
  -5  -5   1 1750.50  106.22
   5  -5  -1 1654.46  118.56
   5  -5  -1 1820.53  109.51
  -5   5   1 1898.01  110.27
  -5  -5   1 1550.20  102.99
  -4  -5   1 1858.17   95.28
   4   5  -1 1654.89   92.34
   4  -5  -1 1714.14   97.03
  -4  -5   1 1706.20   99.76
   4  -5  -1 1566.51  113.31
  -4  -5   1 1701.07  103.54
  -4  -5   1 1520.35   99.67
   4  -5  -1 1531.54   96.51
   4   5  -1 1703.23  109.01
   4   5  -1 1597.93   93.95
  -4   5   1 1714.56   96.43
   4   5  -1 1585.96  100.67
   4  -5  -1 1573.48  102.72
  -4   5   1 1590.29  101.88
   4   5  -1 1598.09  104.06
   4   5  -1 1569.44   96.52
   4  -5  -1 1644.58  103.07
   4   5  -1 1704.80   95.86
  -4   5   1 1547.89   98.23
  -4  -5   1 1650.61   90.40
  -4  -5   1 1524.23  103.31
   4   5  -1 1494.66   97.32
  -4   5   1 1537.58  103.93
  -4  -5   1 1561.77  102.92
   4  -5  -1 1608.41   95.82
  -4  -5   1 1715.55  100.60
  -4   5   1 1883.04   96.75
  -4   5   1 1571.61  104.19
   3  -5  -1   82.95   14.78
  -3   5   1   76.51   11.76
  -3  -5   1   80.34   13.47
  -3  -5   1   89.80   10.46
   3   5  -1   83.69   14.30
   3   5  -1   93.27   10.20
   3   5  -1   87.36   12.32
   3   5  -1   79.77   14.39
   3  -5  -1   88.84   12.90
   3   5  -1  107.02   17.81
  -3   5   1   86.50   13.03
  -3  -5   1   80.67   14.65
  -3  -5   1   75.19   14.47
  -3   5   1   82.05   15.49
  -3  -5   1   88.67    9.43
  -3   5   1  104.93   17.06
   3  -5  -1   88.64   11.56
   3  -5  -1   89.77   12.15
   3  -5  -1  101.05   19.82
  -3  -5   1   93.36   13.48
   3   5  -1  105.87   13.25
  -3  -5   1  100.19   14.61
  -3   5   1  129.13   16.46
   3   5  -1   74.16   13.36
  -3  -5   1   81.44   12.58
  -3   5   1   81.92   11.87
   3  -5  -1   95.57   15.67
   3   5  -1   74.49   12.65
  -3   5   1   97.12   11.27
   3   5  -1  112.50   14.01
  -3  -5   1   84.43   12.26
  -3  -5   1   78.04   14.92
  -3   5   1   92.38   13.01
  -2   5   1  148.36   12.89
   2   5  -1  130.06   16.02
  -2   5   1  109.99   18.37
  -2   5   1  163.27   21.22
   2  -5  -1  141.15   17.03
  -2  -5   1  151.58   17.75
   2  -5  -1  159.89   23.43
   2  -5  -1  135.64   13.65
  -2   5   1  131.03   16.48
  -2  -5   1  148.70   16.92
  -2  -5   1  127.63   19.61
  -2  -5   1  133.73   12.24
   2   5  -1  137.99   19.54
   2   5  -1  171.78   21.55
   2   5  -1  126.98   12.11
   2   5  -1  139.17   19.40
   2   5  -1  131.00   16.95
  -2  -5   1  148.70   12.57
   2   5  -1  137.00   14.37
  -2  -5   1  120.12   13.63
   2  -5  -1  141.20   14.26
   2   5  -1  140.91   16.23
  -2   5   1  121.87   14.99
   2   5  -1  149.35   15.24
  -2  -5   1  128.18   17.73
   2   5  -1  134.82   18.59
  -2   5   1  151.90   15.69
  -2  -5   1  142.25   17.64
   2  -5  -1  206.37   22.58
  -2   5   1  146.31   13.01
   2  -5  -1  139.10   19.39
  -2  -5   1  173.43   21.12
  -2   5   1  126.54   17.17
   1   5  -1 1641.74   92.35
  -1  -5   1 1745.66  107.63
   1   5  -1 1707.40   96.82
  -1   5   1 1680.98   99.77
  -1   5   1 1750.87   99.02
   1  -5  -1 1715.51   99.86
   1  -5  -1 1620.77   91.19
   1   5  -1 1593.72  104.87
  -1  -5   1 1676.97   95.33
  -1  -5   1 1730.94   98.83
  -1  -5   1 1702.32   91.43
  -1  -5   1 1742.89   89.42
   1  -5  -1 1636.52  102.47
   1  -5  -1 1717.58  108.12
   1   5  -1 1653.69   98.49
  -1   5   1 1673.90   89.59
  -1  -5   1 1704.53   89.20
   1   5  -1 1635.08   93.69
   1   5  -1 1595.58  101.76
  -1  -5   1 1727.71  102.54
  -1  -5   1 1699.88  100.71
  -1   5   1 1691.99   89.62
  -1   5   1 1742.93   97.47
  -1  -5   1 1599.20  105.49
   1  -5  -1 1765.72   98.20
   1   5  -1 1616.95  104.36
   1  -5  -1 1625.24   94.96
  -1  -5   1 1591.31  102.04
  -1   5   1 1733.36  105.09
   1   5  -1 1584.37   98.24
   1   5  -1 1692.12  102.97
   1   5  -1 1700.71   91.33
   1  -5  -1 1598.12   90.77
  -1   5   1 1781.03   95.52
   1  -5  -1 1816.56  105.02
  -1   5   1 1541.50   99.59
   1   5  -1 1593.83   92.22
   0  -5  -1   74.58   10.20
   0  -5   1   77.05   14.93
   0  -5   1   63.69   13.26
   0   5  -1   74.84    7.25
   0  -5  -1   85.51   14.92
   0   5  -1   76.47   15.50
   0   5  -1   82.47    7.46
   0  -5  -1   73.41    7.11
   0   5  -1   96.13   15.97
   0   5  -1   84.16   10.49
   0   5   1   82.58   10.62
   0  -5   1   72.50   12.11
   0   5   1   88.08   13.57
   0  -5   1   75.68    8.09
   0   5   1   92.49   12.52
   0   5  -1   79.29    8.61
   0   5   1   72.92    7.87
   0  -5   1   84.72   16.16
   0   5   1   77.65   11.85
   0   5   1   75.45   12.57
   0  -5   1   82.36   12.23
   0   5  -1   76.90   11.84
   0   5   1   80.52   14.77
   0  -5  -1   70.26   13.03
   0  -5  -1   82.12   12.12
   0  -5   1   68.95   12.03
   0   5   1   75.52    8.08
   0   5  -1   73.91   12.33
   0  -5  -1   69.14   13.23
   0  -5   1   73.28    9.30
   0   5  -1   95.60   14.36
   0   5  -1   73.58   12.87
   0  -5  -1   83.27    7.49
   0   5   1   74.11   11.33
   0  -5  -1   67.95   11.88
  -1  -5  -1 3599.89  176.63
   1  -5   1 3302.98  178.12
  -1   5  -1 3499.35  177.65
  -1   5  -1 3232.03  193.01
  -1   5  -1 3314.39  193.07
   1   5   1 3399.31  177.78
  -1   5  -1 3420.78  186.29
   1   5   1 3517.56  194.87
   1  -5   1 3422.02  187.86
  -1   5  -1 3113.93  198.06
  -1  -5  -1 3469.69  177.41
  -1  -5  -1 3390.01  191.89
  -1  -5  -1 3239.39  186.65
   1   5   1 3453.86  189.44
  -1  -5  -1 3463.08  181.89
   1  -5   1 3366.92  200.98
   1  -5   1 3367.63  186.25
  -1   5  -1 3356.72  177.33
   1   5   1 3476.20  182.70
  -1  -5  -1 3565.56  192.41
   1   5   1 3398.25  185.43
   1  -5   1 3180.24  195.76
  -1  -5  -1 3411.94  189.02
  -1  -5  -1 3499.99  177.25
  -1   5  -1 3539.55  189.45
   1  -5   1 3311.86  186.19
   1   5   1 3110.13  187.22
  -1   5  -1 3475.64  179.00
  -1   5  -1 3527.83  186.39
  -1  -5  -1 3342.85  185.08
   1   5   1 3571.97  187.74
  -1   5  -1 3311.34  176.35
  -1  -5  -1 3419.19  190.33
  -1   5  -1 3557.99  177.10
  -1  -5  -1 3523.60  176.46
   1  -5   1 3450.09  195.63
   1   5   1 3592.89  187.12
  -2   5  -1 4318.91  247.90
   2   5   1 4709.75  242.60
  -2  -5  -1 4351.57  240.29
  -2   5  -1 4347.01  235.08
   2   5   1 4479.84  251.01
  -2  -5  -1 4474.63  234.76
  -2  -5  -1 4479.84  234.88
   2  -5   1 4331.64  249.97
  -2  -5  -1 4454.89  247.41
  -2   5  -1 4625.43  243.86
  -2   5  -1 4654.37  231.44
  -2   5  -1 4234.43  251.19
  -2  -5  -1 4722.00  246.37
   2  -5   1 4466.22  238.66
  -2   5  -1 4359.22  237.75
  -2  -5  -1 4369.25  236.31
  -2  -5  -1 4402.92  233.02
  -2  -5  -1 4479.98  239.49
  -2   5  -1 4847.01  233.91
  -2  -5  -1 4559.14  233.45
   2  -5   1 4383.61  242.50
   2   5   1 4639.35  242.84
   2   5   1 4435.75  244.15
  -2   5  -1 4410.94  235.01
   2  -5   1 4412.73  257.30
   2   5   1 3931.48  240.17
  -2   5  -1 4114.99  254.84
  -2  -5  -1 4591.71  242.72
  -2   5  -1 4905.42  234.06
  -2  -5  -1 4363.81  243.45
  -2  -5  -1 4697.94  241.20
  -2   5  -1 4589.83  240.76
   2  -5   1 4621.17  240.84
   2   5   1 4731.09  240.92
  -3   5  -1  613.83   47.38
  -3  -5  -1  595.78   43.90
  -3   5  -1  647.96   42.00
  -3   5  -1  566.64   55.42
  -3   5  -1  521.46   52.10
   3   5   1  654.89   47.57
   3  -5   1  583.47   50.59
   3   5   1  604.92   47.41
  -3   5  -1  672.74   42.30
  -3  -5  -1  622.56   40.89
   3  -5   1  619.08   44.58
   3   5   1  567.96   47.22
  -3  -5  -1  627.72   50.73
  -3   5  -1  608.96   43.66
  -3  -5  -1  576.72   46.55
  -3  -5  -1  560.34   44.33
   3   5   1  640.06   53.18
  -3   5  -1  569.17   48.54
   3   5   1  585.74   39.15
  -3   5  -1  649.92   45.01
   3  -5   1  580.76   40.79
   3   5   1  557.40   43.62
  -3  -5  -1  602.82   43.08
  -3   5  -1  617.34   40.64
   3   5   1  708.02   46.26
  -3   5  -1  576.47   35.83
  -3  -5  -1  551.12   46.12
   3  -5   1  602.25   45.99
  -3  -5  -1  625.64   41.90
   3  -5   1  655.25   60.18
  -3  -5  -1  541.58   45.55
  -3  -5  -1  608.70   40.85
  -4  -5  -1  899.84   60.89
  -4  -5  -1  988.38   68.74
  -4  -5  -1 1052.40   63.36
   4  -5   1  954.82   71.47
  -4   5  -1  939.62   78.12
  -4   5  -1  993.42   63.31
  -4  -5  -1  950.50   65.90
   4   5   1 1021.72   65.62
   4   5   1  929.83   60.00
   4   5   1  959.80   63.09
  -4  -5  -1  944.52   62.02
  -4  -5  -1 1025.49   67.32
  -4  -5  -1  941.39   66.91
   4  -5   1  980.85   59.90
   4  -5   1  994.94   58.65
   4  -5   1  981.30   82.09
  -4   5  -1  934.64   57.19
  -4   5  -1  932.62   54.64
   4   5   1 1003.42   68.06
   4   5   1 1044.83   70.67
  -4   5  -1  988.38   69.45
  -4   5  -1  901.75   65.47
  -4  -5  -1  846.55   69.21
  -4   5  -1 1034.01   63.77
  -4   5  -1  977.39   67.94
  -4  -5  -1  968.24   64.45
  -4   5  -1 1000.74   79.37
  -4   5  -1  890.39   65.11
  -4   5  -1  893.28   62.36
   4   5   1  940.89   68.30
  -4  -5  -1 1055.27   68.20
  -5  -5  -1 2373.71  137.48
  -5  -5  -1 2257.62  140.83
   5  -5   1 2558.84  147.18
   5   5   1 2431.73  141.59
  -5   5  -1 2065.84  139.22
  -5   5  -1 2279.06  134.78
   5   5   1 2327.21  133.44
   5  -5   1 2265.05  132.46
  -5   5  -1 2290.83  125.61
   5  -5   1 2355.04  127.07
   5  -5   1 2324.06  159.31
   5   5   1 2571.28  139.63
  -5   5  -1 2207.43  153.04
   5   5   1 2331.66  133.76
  -5  -5  -1 2353.56  140.58
  -5   5  -1 2295.84  137.67
  -5   5  -1 2562.03  138.62
  -5   5  -1 2559.70  138.67
  -5  -5  -1 2362.08  136.49
   5   5   1 2461.07  142.55
  -5  -5  -1 2403.45  136.49
  -5   5  -1 2358.01  140.70
   5   5   1 2323.78  144.20
   5   5   1 2425.08  126.36
  -5  -5  -1 2201.20  145.26
  -5  -5  -1 2539.95  139.01
  -5  -5  -1 2260.20  139.61
  -5   5  -1 2135.10  152.79
  -5  -5  -1 2318.40  142.33
  -5   5  -1 2544.31  142.77
   6  -5   1   83.14   13.56
  -6  -5  -1   52.18   13.55
   6  -5   1   70.68    8.71
   6   5   1   76.64   15.67
   6   5   1   98.07   14.95
  -6   5  -1   74.65   14.27
  -6  -5  -1   92.21   15.67
  -6   5  -1   97.77   14.70
  -6  -5  -1   59.56   13.80
  -6   5  -1   58.15   17.52
   6  -5   1   54.72   18.20
  -6  -5  -1   76.73   13.64
   6   5   1   93.11   18.43
  -6   5  -1   80.18   15.60
  -6   5  -1   81.26   20.65
   6   5   1   71.21   14.82
  -6   5  -1   84.03   15.32
  -6  -5  -1   63.70   14.03
   6   5   1   81.54   12.35
  -6   5  -1   66.37   13.07
  -6   5  -1   96.41   16.21
  -6  -5  -1   73.43   17.07
   6   5   1   74.23    8.80
  -6  -5  -1   82.17   14.59
   6  -5   1   98.68   18.19
  -6  -5  -1   95.41   15.93
  -6  -5  -1   72.44   15.67
  -6  -5  -1   56.16    6.67
   6   5   1   68.78   13.96
  -7  -5  -1  937.05   70.03
  -7  -5  -1 1090.64   73.77
  -7  -5  -1  897.31   74.56
  -7  -5  -1 1005.36   66.62
   7   5   1  964.34   55.77
  -7   5  -1  867.30   80.89
  -7  -5  -1  903.58   70.86
  -7   5  -1  935.96   67.70
  -7  -5  -1  892.72   76.90
  -7   5  -1  998.30   69.03
   7   5   1  870.47   70.81
   7  -5   1  967.59   68.32
   7   5   1  986.87   74.88
   7  -5   1 1120.30   94.23
  -7   5  -1 1046.87   74.56
  -7   5  -1  994.85   67.40
   7  -5   1 1011.10   74.38
  -7  -5  -1  983.79   72.05
   7   5   1  974.72   79.16
   7   5   1  961.18   71.79
  -7  -5  -1  966.37   73.77
  -7   5  -1 1009.09   73.60
  -7   5  -1 1037.75   73.76
   7   5   1  936.80   68.63
  -8   5  -1 1912.46  110.31
  -8  -5  -1 1671.75  119.20
  -8  -5  -1 1806.45  117.98
  -8  -5  -1 1690.14  103.97
  -8  -5  -1 1875.37  115.79
  -8   5  -1 1867.59  117.03
   8  -5   1 1819.01  136.79
  -8  -5  -1 1796.67  114.03
  -8   5  -1 1603.49  117.21
  -8   5  -1 1765.68  116.85
   8   5   1 1725.96  114.83
  -8   5  -1 1642.43  106.06
   8   5   1 1847.52  118.30
  -8  -5  -1 1789.84  115.91
  -8   5  -1 1888.37  117.35
   8   5   1 1622.24  112.59
   8   5   1 1546.48  109.24
   8  -5   1 1832.59  115.25
  -8   5  -1 1540.49  122.74
   8  -5   1 1603.77  109.23
  -8  -5  -1 1579.92  110.53
  -8   5  -1 1666.02  107.27
   8   5   1 1785.56  124.89
  -9   5  -1  757.15   67.05
   9   5   1  719.75   62.21
   9   5   1  631.16   57.59
  -9  -5  -1  601.82   61.90
  -9  -5  -1  765.49   62.74
  -9  -5  -1  628.57   56.90
   9  -5   1  771.65   79.15
  -9   5  -1  758.98   63.60
  -9  -5  -1  654.12   61.44
   9  -5   1  738.12   59.57
   9   5   1  674.13   56.02
  -9  -5  -1  658.25   60.86
  -9   5  -1  658.54   53.30
   9   5   1  644.24   66.91
  -9   5  -1  629.77   60.80
  -9   5  -1  711.02   56.12
  -9   5  -1  640.63   66.88
  -9  -5  -1  628.39   57.17
  -9   5  -1  697.33   61.09
   9   5   1  634.78   57.01
   9  -5   1  685.78   57.63
 -10   5  -1 1464.77  104.15
 -10  -5  -1 1222.41  100.44
  10   5   1 1285.63   93.34
  10   5   1 1436.00  113.04
 -10  -5  -1 1507.02  103.40
  10   5   1 1359.17  101.71
  10  -5   1 1192.09   94.03
 -10   5  -1 1193.79  104.78
  10   5   1 1330.06   96.94
 -10  -5  -1 1379.71  102.86
  10  -5   1 1492.49  123.03
 -10   5  -1 1527.47  107.20
  10   5   1 1310.43   96.86
 -10  -5  -1 1260.06  103.29
 -10   5  -1 1712.73  101.13
 -10  -5  -1 1279.63   96.76
 -11  -5  -1   13.18    7.95
  11   5   1   12.94    7.80
 -11  -5  -1    5.67    7.80
 -11  -5  -1    6.77    7.22
  11  -5   1    5.00    5.34
  11   5   1   11.91    8.47
 -11   5  -1   14.72    8.88
  11  -5   1    9.54   10.16
  11   5   1   17.62    8.13
 -11  -5  -1    3.09    6.58
 -11   5  -1   19.36   10.50
 -11   5  -1    3.41    5.95
  11   5   1   12.01    7.24
  12   5   1    2.80    4.87
  12   5   1   12.91   10.58
 -12  -5  -1    7.38    6.42
  12   5   1    7.49    6.15
 -12  -5  -1    6.86    7.31
 -12  -5  -1    2.89    3.56
 -12   5  -1    3.57    4.39
  12  -5   1    5.03    8.75
  12  -5   1    5.46    5.82
 -13  -5  -1 1511.13  125.79
 -13  -5  -1 1753.25  127.93
  13   5   1 1488.89  109.78
  13   5   1 1479.40  114.01
  13  -5   1 1494.73  113.85
 -13   5  -1 1921.18  133.65
  13  -5   1 1802.29  145.48
 -13  -5  -1 1330.55  112.02
 -14  -5  -1  607.11   70.93
 -14  -5  -1  503.45   59.79
 -14  -5  -1  660.84   72.17
  14  -5   1  768.10   87.50
  14   5   1  539.26   60.04
  14  -5   1  515.38   58.28
 -14   5  -1  635.81   72.14
 -15  -5  -1 1051.21   98.25
 -15   5  -1  942.99  111.89
 -15  -5  -1  871.75   85.11
  15  -5   1  887.44   82.78
 -15   5  -1 1142.53  103.25
  15  -5   1 1011.60  106.73
 -15  -5  -1  885.17   93.49
  15   5   1  838.60   82.02
 -16  -5  -1  663.74   79.65
 -16  -5  -1  768.37   83.75
 -16   5  -1  466.46   80.90
 -16   5  -1  763.04   85.85
  16  -5   1  738.23   72.73
  16   5   1  652.98   70.76
 -17  -5  -1    5.15    8.96
 -17  -5  -1    5.15    6.33
 -17   5  -1   -5.38    9.36
 -17   5  -1   14.16   12.31
  17  -5   1    3.70    4.55
  17   5   1    3.82    4.69
  18   5   1  131.14   31.25
 -18  -5  -1  172.46   40.86
 -18  -5  -1  181.29   42.71
 -18   5  -1   92.84   34.67
  18  -5   1  126.72   29.50
 -18   5  -1  148.95   39.79
  18  -6  -1  122.00   30.28
 -18  -6   1  179.65   43.51
 -18   6   1  149.78   35.25
 -17   6   1  283.72   48.14
 -17  -6   1  221.79   47.36
 -17  -6   1  266.92   51.73
  17   6  -1  231.46   41.37
  17  -6  -1  215.91   39.39
  16   6  -1   42.62   17.89
 -16   6   1   38.86   16.86
 -16  -6   1   59.40   24.89
  16  -6  -1   12.00   14.84
 -16   6   1   40.04   22.29
  16  -6  -1   28.97   14.85
 -16  -6   1   32.56   17.72
 -15  -6   1    5.16    6.34
  15   6  -1    3.68    4.52
 -15  -6   1   -5.06    8.80
  15   6  -1    3.53    4.34
  15  -6  -1   17.24   14.12
 -15   6   1   16.47   11.31
 -15   6   1    5.35    6.57
  15  -6  -1    6.88    7.33
  14  -6  -1  522.43   73.30
 -14  -6   1  492.88   67.52
  14  -6  -1  406.92   53.47
 -14   6   1  666.50   69.60
 -14   6   1  644.49   76.68
  14   6  -1  520.08   59.86
 -14  -6   1  742.09   78.85
  14   6  -1  510.88   59.51
  13   6  -1   95.60   23.72
 -13  -6   1  103.31   28.45
 -13   6   1  138.00   32.74
  13   6  -1   55.45   17.95
 -13  -6   1  128.60   31.11
  13  -6  -1   70.54   19.66
 -13   6   1   69.74   22.02
  13  -6  -1   99.61   30.50
 -13   6   1   76.82   19.52
  12  -6  -1 1269.91  117.82
 -12   6   1 1226.63   95.34
 -12   6   1 1402.59  115.07
 -12  -6   1 1484.54  115.80
  12   6  -1 1180.71  100.84
 -12   6   1 1391.45  106.47
  12   6  -1 1150.05   96.92
  12  -6  -1 1100.33   94.65
 -12  -6   1 1276.33  112.03
 -11   6   1  454.41   48.59
  11  -6  -1  574.43   55.12
  11   6  -1  445.20   53.07
  11   6  -1  391.85   47.82
 -11   6   1  468.17   58.24
  11  -6  -1  429.63   48.35
 -11  -6   1  526.02   60.27
 -11  -6   1  484.04   55.78
  11  -6  -1  399.25   44.20
 -11  -6   1  425.59   56.20
 -11   6   1  499.22   55.27
  11  -6  -1  512.28   66.00
 -10  -6   1   10.34    8.47
  10  -6  -1    4.43    7.71
  10  -6  -1    5.14    6.32
 -10  -6   1    2.92    3.60
 -10  -6   1   -3.41    8.38
  10  -6  -1    4.13    4.40
 -10   6   1    2.48    4.31
  10   6  -1    2.63    4.57
  10  -6  -1    2.45    3.02
  10   6  -1    6.29    5.47
 -10   6   1    5.87    6.25
 -10   6   1   31.48   13.60
 -10  -6   1    3.07    6.54
  -9  -6   1   30.90   12.84
  -9  -6   1   36.57   13.74
   9  -6  -1   38.00   11.24
   9  -6  -1   49.99   19.32
   9  -6  -1   58.01   14.98
  -9   6   1   57.31   15.17
  -9  -6   1   41.78   13.85
  -9  -6   1   58.42   16.59
  -9   6   1   66.19   18.75
   9   6  -1   50.11   14.29
   9  -6  -1   70.12   14.97
   9  -6  -1   55.91   15.44
  -9   6   1   46.10   15.64
  -9   6   1   83.55   19.19
  -9  -6   1   43.19   10.85
   9   6  -1   51.38   16.80
   9   6  -1   72.16   15.78
  -8  -6   1  887.53   71.21
  -8   6   1  734.90   56.82
   8   6  -1  866.03   58.91
  -8   6   1  788.39   66.73
  -8  -6   1  743.33   56.56
  -8   6   1  911.54   74.75
   8  -6  -1  825.01   65.09
   8   6  -1  819.01   56.31
  -8   6   1  848.75   70.54
   8   6  -1  835.73   73.79
   8   6  -1  827.75   66.29
   8  -6  -1  873.60   65.38
  -8  -6   1  846.30   72.04
  -8  -6   1  813.28   62.98
  -8  -6   1  737.95   66.29
   8  -6  -1  909.30   84.51
  -8  -6   1  736.62   69.66
  -8   6   1  876.43   72.09
   8  -6  -1 1007.11   72.93
   8   6  -1  734.64   61.48
   8  -6  -1  760.28   60.94
   7   6  -1  319.75   33.00
   7   6  -1  345.74   42.00
   7  -6  -1  338.05   29.92
  -7  -6   1  324.27   36.07
  -7  -6   1  331.09   29.16
  -7  -6   1  290.34   33.17
  -7   6   1  309.89   37.08
   7   6  -1  296.52   33.54
   7  -6  -1  392.03   50.21
  -7  -6   1  263.76   35.91
   7   6  -1  355.33   29.97
  -7   6   1  311.92   30.78
  -7  -6   1  323.73   38.68
   7  -6  -1  356.35   36.37
  -7   6   1  327.77   38.72
   7  -6  -1  291.61   32.62
   7   6  -1  297.43   30.59
  -7  -6   1  345.34   37.88
  -7   6   1  335.58   38.26
   7  -6  -1  385.55   40.00
  -7  -6   1  324.20   37.90
  -7   6   1  285.20   29.68
  -7   6   1  291.07   35.37
   7  -6  -1  304.73   31.74
   6   6  -1  845.09   70.26
  -6   6   1  872.82   66.69
  -6  -6   1  717.39   63.14
  -6  -6   1  808.04   63.84
  -6   6   1  805.27   66.59
  -6   6   1  822.98   67.00
  -6  -6   1  802.64   67.92
  -6   6   1  771.84   59.15
   6  -6  -1  941.54   82.35
   6  -6  -1  923.45   59.04
   6   6  -1  898.55   73.23
  -6   6   1  835.45   58.77
   6   6  -1  810.87   61.72
  -6  -6   1  793.00   66.37
  -6  -6   1  805.16   63.01
  -6   6   1  947.78   69.59
   6   6  -1  792.59   59.22
  -6  -6   1  884.65   55.08
   6   6  -1  877.28   57.24
  -6  -6   1  851.11   65.09
   6  -6  -1  888.69   66.16
   6   6  -1  840.40   58.09
   6   6  -1  878.79   61.99
   6  -6  -1  809.13   60.77
   6  -6  -1  800.14   58.66
  -5  -6   1 1218.54   86.78
   5   6  -1 1153.76   88.00
   5  -6  -1 1477.72  106.21
  -5  -6   1 1406.66   78.62
  -5  -6   1 1186.84   82.28
  -5  -6   1 1320.88   74.88
   5   6  -1 1140.05   78.84
   5  -6  -1 1366.52   80.96
  -5  -6   1 1240.49   87.67
   5   6  -1 1229.72   92.46
   5   6  -1 1316.98   77.63
  -5   6   1 1271.68   90.12
  -5   6   1 1232.65   88.87
  -5  -6   1 1449.86   82.59
  -5   6   1 1184.05   81.74
  -5  -6   1 1315.66   86.37
  -5   6   1 1181.39   78.93
  -5  -6   1 1280.58   85.11
   5  -6  -1 1260.15   88.03
  -5   6   1 1434.37   89.46
   5  -6  -1 1173.44   79.89
   5   6  -1 1182.32   80.98
   5  -6  -1 1158.78   78.17
   5   6  -1 1258.16   84.60
   5   6  -1 1282.87   79.16
  -5  -6   1 1248.15   89.37
   5   6  -1 1359.16   74.35
  -4  -6   1  133.50   20.81
  -4  -6   1  125.89   18.50
   4   6  -1  150.16   21.40
  -4  -6   1  134.99   13.63
   4   6  -1  156.18   17.97
   4  -6  -1   97.84   22.23
   4  -6  -1  138.59   16.60
   4   6  -1  140.40   17.07
   4  -6  -1  143.68   17.87
   4   6  -1  113.92   20.69
  -4  -6   1  138.33   14.68
  -4   6   1  136.70   21.69
   4   6  -1  140.38   20.72
  -4   6   1  136.31   18.97
  -4  -6   1  129.65   20.96
   4  -6  -1  132.34   15.66
   4   6  -1  150.96   17.16
   4   6  -1  133.29   14.60
  -4   6   1  141.49   15.30
   4  -6  -1  126.36   20.48
  -4  -6   1  122.27   18.68
   4  -6  -1  129.46   20.24
  -4   6   1  132.88   17.01
  -4   6   1  122.13   16.47
  -4  -6   1  125.86   16.96
  -4  -6   1  126.83   17.06
  -4  -6   1  131.58   17.93
   4   6  -1  144.36   16.89
  -4   6   1  115.90   20.45
   4   6  -1  135.69   20.18
  -4   6   1  141.80   17.03
  -4   6   1  108.21   17.39
   3   6  -1  998.96   62.88
   3   6  -1 1033.15   66.04
  -3   6   1 1113.20   66.39
  -3  -6   1 1016.77   64.63
   3   6  -1 1022.71   70.25
  -3   6   1 1025.37   65.31
  -3   6   1 1059.34   60.15
   3   6  -1 1042.17   69.69
   3   6  -1 1043.26   73.07
   3   6  -1 1054.83   68.96
  -3   6   1  994.09   66.93
  -3  -6   1  953.06   68.09
   3  -6  -1 1063.30   67.80
   3  -6  -1 1109.24   84.35
  -3   6   1  962.52   73.94
  -3   6   1  971.40   69.31
   3  -6  -1 1038.21   72.95
   3  -6  -1  940.44   60.30
   3  -6  -1  977.09   61.64
   3   6  -1  979.84   61.76
  -3  -6   1 1023.47   67.54
  -3  -6   1  991.54   71.93
  -3   6   1  833.53   71.81
  -3   6   1  966.34   63.56
   3  -6  -1 1067.70   75.20
  -3  -6   1 1075.78   59.43
  -3  -6   1 1026.51   68.55
   3   6  -1  908.52   73.02
   3   6  -1 1106.07   61.06
  -3  -6   1 1012.02   73.38
  -3  -6   1  978.11   74.27
  -2   6   1 2310.57  120.65
   2  -6  -1 2460.75  140.04
   2   6  -1 2396.47  132.39
  -2  -6   1 2111.17  131.06
   2   6  -1 2246.56  137.81
  -2  -6   1 2278.97  129.82
  -2   6   1 2232.45  128.49
  -2  -6   1 2326.28  134.00
  -2   6   1 2380.18  128.44
   2   6  -1 2208.68  138.06
   2   6  -1 2168.93  122.25
  -2  -6   1 2065.58  135.47
  -2  -6   1 2222.32  136.21
  -2  -6   1 2293.27  125.15
   2  -6  -1 2315.76  132.03
   2   6  -1 2317.94  129.95
   2   6  -1 2179.01  135.26
  -2  -6   1 2455.84  120.43
   2   6  -1 2213.70  123.11
  -2   6   1 2313.14  139.82
  -2   6   1 2390.77  120.77
  -2   6   1 2212.60  131.58
   2  -6  -1 2308.68  128.86
   2  -6  -1 2146.96  135.44
   2   6  -1 2252.11  129.36
   2   6  -1 2160.79  136.76
  -2   6   1 2113.87  132.95
   2  -6  -1 2142.35  120.97
   2  -6  -1 2457.13  148.52
   2  -6  -1 2133.74  121.65
  -2  -6   1 2380.61  141.95
   2   6  -1 2266.51  122.63
  -2   6   1 2312.07  140.12
  -2  -6   1 2361.06  136.01
  -2  -6   1 2353.97  120.10
  -1   6   1   13.95    2.99
  -1  -6   1   11.22    4.87
   1  -6  -1    6.79    3.61
  -1   6   1    6.45    3.53
  -1  -6   1    9.75    3.39
  -1  -6   1    2.85    3.53
  -1   6   1   13.61    5.81
   1   6  -1    8.16    3.51
   1   6  -1    9.77    3.61
   1   6  -1   13.29    6.15
   1   6  -1    8.32    3.87
   1  -6  -1    6.46    5.32
   1  -6  -1   14.47    6.69
  -1  -6   1    9.92    2.50
   1   6  -1   12.46    5.76
  -1   6   1   10.12    2.48
  -1  -6   1    9.70    5.28
   1  -6  -1   14.56    5.18
   1  -6  -1    9.26    2.50
  -1  -6   1   29.83    8.61
   1   6  -1    7.85    2.70
   1  -6  -1    3.91    3.24
  -1   6   1   17.67    5.81
   1   6  -1   11.07    6.02
  -1   6   1   15.19    5.36
   1   6  -1   15.81    5.81
   1   6  -1    8.35    2.74
  -1  -6   1   24.07    6.04
  -1   6   1   19.01    6.98
   1   6  -1   24.27    7.17
   1  -6  -1   11.15    5.56
  -1   6   1    5.59    4.61
   1  -6  -1   10.34    2.72
  -1  -6   1   17.89    7.74
  -1  -6   1    7.93    2.26
  -1  -6   1    5.84    4.81
  -1   6   1   12.12    4.46
   1   6  -1   24.95    9.05
   0   6   1 1926.47  121.35
   0  -6   1 1987.08  126.84
   0   6  -1 2145.34  105.97
   0  -6   1 1927.66  130.60
   0   6  -1 1888.78  129.03
   0   6  -1 1950.77  120.94
   0  -6  -1 2147.90  119.69
   0   6   1 1883.37  115.90
   0   6  -1 1997.66  114.58
   0  -6  -1 2104.19  127.89
   0  -6   1 2058.10  121.64
   0  -6  -1 2049.38  128.69
   0   6  -1 2034.71  127.10
   0   6   1 2096.30  118.96
   0   6  -1 2093.45  124.84
   0   6   1 2082.02  122.65
   0  -6  -1 2053.17  125.08
   0  -6   1 2004.80  119.28
   0  -6   1 2055.27  121.70
   0  -6   1 2019.15  113.12
   0   6  -1 1978.77  121.39
   0   6  -1 2092.84  119.59
   0   6   1 2067.20  107.40
   0   6   1 1963.69  127.43
   0   6  -1 1900.16  108.19
   0  -6  -1 2019.29  121.28
   0  -6  -1 2173.30  105.95
   0   6   1 2074.89  118.60
   0   6  -1 2061.59  105.60
   0  -6   1 1948.36  107.26
   0  -6   1 2116.52  130.75
   0   6   1 2132.87  118.97
   0   6   1 2041.09  115.36
   0   6  -1 2039.70  110.98
   0  -6  -1 2053.30  115.72
  -1  -6  -1  565.08   38.97
  -1  -6  -1  529.30   42.27
   1  -6   1  513.40   34.79
   1   6   1  577.36   42.83
  -1   6  -1  605.98   42.75
  -1  -6  -1  541.37   31.58
  -1   6  -1  559.78   33.76
  -1   6  -1  533.73   41.68
   1  -6   1  563.66   42.18
   1  -6   1  561.51   53.52
   1  -6   1  550.95   42.43
  -1   6  -1  555.08   32.26
  -1  -6  -1  553.85   31.80
   1   6   1  457.09   41.56
   1  -6   1  554.31   43.57
  -1  -6  -1  515.52   31.45
  -1  -6  -1  525.49   43.32
  -1   6  -1  482.58   49.58
  -1   6  -1  523.70   45.94
  -1   6  -1  449.67   44.86
  -1  -6  -1  535.23   46.03
  -1   6  -1  502.73   43.92
   1   6   1  506.62   47.40
   1   6   1  516.22   34.18
  -1  -6  -1  547.42   46.50
  -1   6  -1  552.28   32.04
  -1   6  -1  544.19   32.15
   1   6   1  502.00   40.93
   1  -6   1  527.33   49.07
  -1  -6  -1  553.38   47.58
   1   6   1  498.56   38.05
  -1   6  -1  529.38   31.69
  -1   6  -1  518.80   35.94
   1   6   1  532.77   40.50
  -1  -6  -1  509.65   31.31
   1   6   1  520.56   43.96
  -2   6  -1  144.75   13.98
   2   6   1  161.18   18.61
  -2  -6  -1  146.24   13.79
   2   6   1  139.48   19.05
  -2  -6  -1  150.25   14.11
   2   6   1  139.07   19.07
  -2  -6  -1  137.30   18.80
  -2   6  -1  161.68   14.39
  -2   6  -1  120.92   20.37
  -2   6  -1  133.41   13.53
  -2   6  -1  131.80   16.96
  -2  -6  -1  183.08   23.66
  -2  -6  -1  152.44   20.37
  -2  -6  -1  154.38   16.91
   2   6   1  143.83   22.95
  -2   6  -1  180.12   20.01
  -2   6  -1  158.17   21.24
   2  -6   1  139.67   18.22
  -2   6  -1  157.15   25.79
  -2   6  -1  144.35   14.13
   2  -6   1  148.52   26.53
  -2  -6  -1  137.31   17.55
  -2  -6  -1  146.08   13.53
   2   6   1  125.90   19.31
   2  -6   1  149.34   17.98
  -2   6  -1  139.72   22.36
   2   6   1  171.10   20.73
  -2  -6  -1  130.36   17.13
  -2   6  -1  155.57   13.04
   2  -6   1  131.66   22.28
   2  -6   1  175.47   21.23
  -2   6  -1  153.96   14.31
  -2  -6  -1  162.68   14.27
  -2  -6  -1  145.06   21.57
  -2  -6  -1  133.32   19.48
  -3   6  -1 1042.59   59.10
   3   6   1  967.55   72.38
   3   6   1 1025.39   71.32
  -3   6  -1 1007.15   63.83
  -3  -6  -1 1026.66   62.70
   3   6   1 1069.66   79.79
  -3  -6  -1 1060.99   64.04
   3   6   1 1094.25   68.61
  -3   6  -1  947.13   63.80
   3  -6   1 1024.33   68.92
   3   6   1 1053.53   71.15
  -3  -6  -1 1042.03   68.34
  -3   6  -1 1145.61   64.55
  -3  -6  -1 1044.04   71.33
   3  -6   1  992.45   64.96
   3  -6   1 1100.49   72.06
   3  -6   1 1007.91   77.19
   3  -6   1 1037.97   86.22
   3   6   1  930.74   67.73
  -3  -6  -1  927.82   66.95
  -3   6  -1 1002.49   72.06
  -3  -6  -1 1021.30   62.33
  -3  -6  -1 1030.86   67.32
  -3  -6  -1  957.00   73.33
  -3   6  -1 1023.80   83.34
  -3   6  -1  977.18   73.95
  -3   6  -1 1140.59   64.12
  -3   6  -1 1019.78   64.79
  -3  -6  -1  888.75   71.09
  -3   6  -1  982.53   78.94
  -3  -6  -1 1005.64   64.59
  -3  -6  -1  931.50   63.00
  -3  -6  -1 1044.75   71.90
  -3   6  -1 1091.94   68.89
  -4   6  -1 1204.15   86.18
   4  -6   1 1337.03  105.22
   4  -6   1 1281.73   92.98
  -4  -6  -1 1292.07   84.94
   4   6   1 1370.53   88.15
   4   6   1 1351.17   89.69
  -4   6  -1 1283.38   82.98
  -4  -6  -1 1309.95   83.07
   4  -6   1 1299.48   78.66
   4   6   1 1234.98   88.45
  -4   6  -1 1199.15   96.97
  -4   6  -1 1356.81   77.96
   4  -6   1 1287.17   76.82
   4   6   1 1456.66   85.37
  -4   6  -1 1225.76   98.73
   4   6   1 1141.92   81.58
  -4  -6  -1 1376.55   80.67
  -4  -6  -1 1256.37   82.11
  -4  -6  -1 1160.15   89.49
  -4  -6  -1 1293.35   87.61
  -4  -6  -1 1392.21   89.73
  -4   6  -1 1377.11   84.00
  -4   6  -1 1332.50   88.89
  -4  -6  -1 1362.90   81.00
  -4   6  -1 1380.14   81.73
  -4  -6  -1 1264.97   79.89
   4   6   1 1376.07   77.92
  -4   6  -1 1463.49   82.59
  -4  -6  -1 1346.69   88.89
  -4   6  -1 1350.82   90.59
  -4   6  -1 1232.46   72.83
  -4  -6  -1 1295.71   80.76
  -5  -6  -1    1.42    1.76
   5   6   1    6.11    5.01
  -5   6  -1   -1.35    1.67
  -5  -6  -1    4.87    3.99
  -5  -6  -1   15.05    4.77
  -5   6  -1    9.10    7.46
   5   6   1    5.87    4.17
  -5  -6  -1    2.22    3.87
  -5   6  -1    3.03    3.73
  -5   6  -1    5.34    2.54
   5   6   1   13.18    5.70
  -5   6  -1    8.28    4.99
  -5   6  -1    9.05    3.48
  -5   6  -1   12.67    5.74
  -5  -6  -1    5.09    4.17
   5  -6   1    8.50    3.63
   5  -6   1   -3.51    4.32
  -5  -6  -1    9.32    4.92
  -5   6  -1   15.27    6.60
  -5   6  -1    3.70    3.94
  -5   6  -1    4.17    3.43
  -5  -6  -1    3.85    3.35
  -5   6  -1    5.58    4.58
  -5  -6  -1    8.82    4.65
  -5  -6  -1   13.12    6.38
   5   6   1    2.59    2.77
  -5  -6  -1   12.13    5.24
   5  -6   1    2.22    2.73
  -5  -6  -1    8.98    5.41
   5  -6   1    4.08    2.81
   5   6   1    9.69    4.39
   5   6   1    9.03    5.44
   6  -6   1 1156.38   77.72
   6   6   1 1305.65   89.39
  -6   6  -1 1328.87   85.76
  -6  -6  -1 1251.54   82.99
   6   6   1 1228.36   91.36
  -6  -6  -1 1120.64   91.34
  -6  -6  -1 1246.83   89.53
  -6  -6  -1 1242.26   86.38
   6   6   1 1251.77   79.25
   6   6   1 1304.60   72.58
   6  -6   1 1256.82  105.98
  -6  -6  -1 1283.97   83.85
  -6  -6  -1 1218.18   86.72
  -6   6  -1 1131.87   85.37
  -6   6  -1 1185.90   80.50
  -6   6  -1 1235.36   87.77
  -6   6  -1 1252.46   84.80
  -6  -6  -1 1319.28   84.22
  -6   6  -1 1310.18   85.11
  -6   6  -1 1268.93   86.52
  -6  -6  -1 1175.16   86.40
  -6   6  -1 1089.81   97.96
   6   6   1 1228.89   83.58
  -6  -6  -1 1277.11   84.62
  -6   6  -1 1149.52   98.18
   6   6   1 1279.55   80.22
   6  -6   1 1200.18   89.86
   6   6   1 1215.69   88.27
   7   6   1  477.75   42.00
  -7  -6  -1  335.53   40.25
   7   6   1  434.00   35.39
   7   6   1  378.03   41.24
   7  -6   1  357.00   34.60
   7   6   1  390.14   28.00
   7   6   1  382.43   36.20
  -7  -6  -1  452.69   39.05
  -7  -6  -1  413.26   39.75
  -7   6  -1  294.13   37.50
   7  -6   1  454.64   45.05
  -7   6  -1  323.73   47.62
   7  -6   1  435.58   56.79
   7   6   1  374.48   44.26
  -7  -6  -1  345.14   38.99
  -7   6  -1  350.06   36.99
  -7   6  -1  355.31   37.06
  -7  -6  -1  348.48   40.83
  -7   6  -1  400.07   41.47
  -7   6  -1  421.70   40.95
  -7   6  -1  417.73   41.08
  -7  -6  -1  366.74   38.25
  -7  -6  -1  408.82   41.12
  -7  -6  -1  370.08   43.85
  -7   6  -1  391.12   36.55
  -7  -6  -1  411.45   38.81
   7   6   1  431.77   43.21
  -7   6  -1  369.69   48.27
   8   6   1  245.82   29.86
   8  -6   1  275.93   30.24
  -8  -6  -1  256.44   30.67
  -8   6  -1  218.45   37.06
  -8   6  -1  237.46   28.43
  -8  -6  -1  242.05   33.95
   8  -6   1  279.99   34.60
   8  -6   1  282.08   46.07
   8   6   1  300.53   35.58
  -8  -6  -1  256.61   32.44
  -8  -6  -1  236.41   35.18
  -8   6  -1  274.50   34.24
  -8  -6  -1  268.34   32.99
   8   6   1  263.32   34.51
  -8   6  -1  315.08   36.32
  -8  -6  -1  283.90   34.82
  -8  -6  -1  199.34   25.74
  -8   6  -1  266.17   30.38
  -8  -6  -1  267.93   32.46
  -8   6  -1  197.37   36.83
   8   6   1  264.22   37.76
  -8   6  -1  244.68   31.79
   8   6   1  260.48   32.23
  -8   6  -1  231.40   27.89
  -9  -6  -1  891.90   78.29
   9   6   1 1050.01   90.01
   9   6   1 1038.99   83.20
  -9  -6  -1  960.66   83.11
  -9  -6  -1  988.86   76.53
   9   6   1 1044.40   80.22
   9  -6   1  941.95   73.63
  -9   6  -1  838.15   85.32
   9  -6   1 1016.96   79.91
  -9  -6  -1 1003.19   78.93
  -9   6  -1 1158.22   76.34
  -9   6  -1 1083.96   82.29
  -9  -6  -1 1053.48   81.95
  -9   6  -1 1199.53   86.89
  -9  -6  -1  905.86   82.89
  -9  -6  -1 1145.12   82.44
   9   6   1  943.10   74.92
  -9   6  -1  972.46   74.15
   9   6   1 1052.78   81.35
   9  -6   1 1058.65  101.27
 -10  -6  -1  242.41   37.60
  10  -6   1  247.47   32.24
  10   6   1  334.13   47.00
 -10  -6  -1  283.22   36.93
 -10  -6  -1  235.80   32.15
  10  -6   1  239.30   45.59
 -10   6  -1  262.48   36.00
  10   6   1  263.06   33.68
 -10  -6  -1  291.72   38.75
  10   6   1  281.81   36.59
 -10   6  -1  231.22   35.83
 -11  -6  -1  160.78   31.34
  11   6   1  158.21   33.59
  11   6   1  167.88   28.28
 -11   6  -1  158.26   28.24
 -11   6  -1  214.54   34.80
 -11  -6  -1  129.40   24.58
 -11  -6  -1  173.31   30.97
  11  -6   1  126.84   23.91
  11   6   1  152.44   26.33
  11  -6   1  154.77   36.69
  12   6   1  281.08   47.51
 -12  -6  -1  261.72   37.78
 -12  -6  -1  334.21   48.35
 -12   6  -1  353.83   48.34
 -12  -6  -1  417.62   50.88
  12  -6   1  285.05   38.18
  12   6   1  337.87   41.45
  12  -6   1  374.40   59.48
 -12   6  -1  372.52   45.44
  12   6   1  259.28   37.36
  13  -6   1    5.66    6.96
 -13  -6  -1    2.99    3.68
  13  -6   1    5.77    5.02
 -13   6  -1    4.00    4.92
 -13   6  -1   13.12    9.02
  13   6   1    8.53    7.00
 -13  -6  -1   11.45    9.38
  13   6   1    2.99    3.69
 -13  -6  -1   12.32   10.10
  14  -6   1  271.33   54.15
  14   6   1  317.89   43.62
 -14   6  -1  309.84   44.82
 -14   6  -1  374.34   54.24
 -14  -6  -1  332.70   50.50
 -14  -6  -1  300.54   48.74
  14  -6   1  324.96   42.91
 -15  -6  -1  324.13   50.42
  15  -6   1  186.09   34.18
  15  -6   1  251.04   52.53
 -15   6  -1  240.54   45.49
 -15  -6  -1  283.53   48.44
  15   6   1  234.28   38.44
 -15   6  -1  305.59   44.69
 -16   6  -1   -7.15    0.16
  16  -6   1    3.42    4.21
 -16   6  -1   15.50   10.65
  16  -6   1   -6.32   10.99
 -16   6  -1    5.11    8.87
  16   6   1    3.60    4.42
 -16  -6  -1    9.69   10.32
 -16  -6  -1   15.07   12.35
  17  -6   1  323.96   46.89
 -17  -6  -1  347.55   57.51
 -17   6  -1  440.59   57.37
 -17   6  -1  283.56   61.10
 -17  -6  -1  348.29   57.69
  18  -6   1  328.73   48.36
 -18   6  -1  427.44   57.60
  17  -7  -1  209.98   50.43
 -17   7   1  283.16   48.07
 -17  -7   1  210.53   46.81
  16  -7  -1 1022.55  113.45
 -16  -7   1  855.15   99.73
 -16   7   1 1158.52  102.95
 -15  -7   1  543.10   74.19
  15  -7  -1  740.59   91.54
 -15   7   1  675.04   75.31
  15   7  -1  649.81   70.17
 -14   7   1  171.26   34.40
  14   7  -1  137.49   30.89
  14  -7  -1  163.66   41.34
 -14  -7   1  143.72   35.16
  13   7  -1  289.11   43.63
  13  -7  -1  244.58   36.58
 -13   7   1  308.85   45.96
 -13  -7   1  213.47   42.04
  13  -7  -1  391.09   61.38
  12  -7  -1  218.23   44.91
  12   7  -1  179.17   33.45
 -12  -7   1  200.60   37.85
 -12   7   1  175.36   30.21
 -12   7   1  269.04   40.53
  12  -7  -1  187.08   30.79
 -12  -7   1  155.70   33.62
 -11   7   1  207.77   34.15
  11   7  -1  143.17   29.88
 -11   7   1  209.22   31.77
  11  -7  -1  207.45   43.14
 -11  -7   1  209.34   36.72
 -11  -7   1  142.45   31.54
  11  -7  -1  184.10   29.03
 -10  -7   1 2021.38  142.37
 -10  -7   1 2015.64  148.89
  10  -7  -1 2305.80  170.03
 -10   7   1 1982.06  140.07
 -10   7   1 2179.23  147.81
  10   7  -1 2094.38  150.17
 -10  -7   1 2424.20  155.83
  10  -7  -1 1999.13  137.20
  10  -7  -1 2463.92  148.50
  -9   7   1 1984.01  136.39
   9   7  -1 1840.36  127.42
   9  -7  -1 1876.70  125.74
   9  -7  -1 2099.74  130.46
  -9  -7   1 1816.64  129.38
  -9  -7   1 1892.70  136.38
  -9  -7   1 2185.28  141.16
  -9  -7   1 1910.10  137.20
   9  -7  -1 2069.10  155.80
  -9   7   1 2036.29  123.74
   9   7  -1 2031.29  141.88
  -9   7   1 1954.48  132.20
  -8  -7   1  863.26   77.51
  -8  -7   1 1031.07   79.94
   8  -7  -1 1080.98   77.01
   8   7  -1  918.22   81.24
  -8   7   1  993.10   80.12
   8   7  -1  900.93   71.01
  -8   7   1  936.44   78.06
  -8   7   1  875.52   74.64
   8  -7  -1  879.88   68.65
  -8  -7   1  883.35   72.19
   8   7  -1  939.19   63.43
   8  -7  -1  971.32   93.27
  -8   7   1  920.28   66.77
  -8  -7   1  980.09   73.19
  -8  -7   1  925.67   78.44
  -8   7   1  781.13   63.72
  -7  -7   1 1189.11   83.21
   7  -7  -1  996.26   72.52
  -7  -7   1  974.37   81.47
  -7   7   1 1143.58   72.84
   7   7  -1 1030.91   86.31
   7  -7  -1 1184.43  100.45
  -7   7   1 1010.05   81.40
  -7   7   1  965.21   79.26
  -7  -7   1  980.71   80.40
   7   7  -1  971.65   83.23
   7   7  -1  992.63   74.08
   7   7  -1 1062.70   69.16
  -7   7   1 1136.40   83.38
   7   7  -1  970.94   71.93
  -7  -7   1  959.62   75.03
   7  -7  -1 1084.93   80.21
  -7   7   1 1013.24   72.11
  -7  -7   1 1019.37   78.18
   6   7  -1  449.73   52.27
  -6  -7   1  543.76   37.68
   6   7  -1  462.37   49.33
   6   7  -1  474.65   43.60
   6  -7  -1  454.76   40.34
  -6  -7   1  498.51   48.11
   6  -7  -1  517.15   61.01
  -6  -7   1  487.33   47.73
   6   7  -1  544.59   41.05
  -6   7   1  471.45   48.39
  -6   7   1  474.48   49.07
  -6   7   1  470.64   42.84
  -6  -7   1  409.31   42.71
  -6  -7   1  476.22   40.32
  -6   7   1  492.15   41.12
  -6   7   1  474.94   46.23
  -6  -7   1  439.23   48.12
  -6  -7   1  518.60   44.70
   6  -7  -1  587.84   43.16
  -6  -7   1  502.15   46.23
   6  -7  -1  532.70   49.57
   6   7  -1  533.47   43.92
  -5   7   1   10.64    5.21
  -5   7   1   13.32    6.50
  -5   7   1    9.66    4.50
  -5  -7   1    7.69    5.32
   5   7  -1   19.30    8.36
   5  -7  -1   24.50   12.18
   5   7  -1   12.57    6.65
  -5  -7   1   12.64    5.86
  -5  -7   1   13.24    5.67
  -5   7   1   18.40    7.15
   5  -7  -1   16.12    5.48
  -5  -7   1   10.91    4.17
  -5   7   1    4.63    4.97
  -5  -7   1   15.71    6.81
   5  -7  -1   12.37    6.73
  -5  -7   1   15.33    7.64
  -5  -7   1   10.87    4.36
   5   7  -1   13.26    5.68
   5  -7  -1    8.77    6.06
  -5   7   1   11.50    7.50
   5  -7  -1   22.80    6.79
   5   7  -1   24.02    6.98
   5   7  -1   33.33   12.22
   5  -7  -1    8.21    4.49
  -5  -7   1   20.69    7.29
  -5  -7   1   13.04    7.58
  -4  -7   1 3018.42  169.38
  -4  -7   1 2952.57  174.64
  -4   7   1 2959.43  168.93
  -4   7   1 2923.01  170.39
   4   7  -1 3157.97  178.44
  -4   7   1 3002.99  168.17
  -4  -7   1 3077.51  161.96
  -4  -7   1 2695.86  167.07
   4   7  -1 3053.37  169.86
  -4   7   1 2805.36  173.76
   4   7  -1 2893.26  176.84
   4  -7  -1 3434.37  173.80
   4   7  -1 3073.45  184.97
   4  -7  -1 2997.92  179.23
   4  -7  -1 3282.53  184.57
   4   7  -1 3130.02  167.19
   4   7  -1 3103.43  176.72
  -4  -7   1 3127.05  181.78
  -4  -7   1 3005.03  179.59
  -4  -7   1 3105.78  174.34
  -4   7   1 2997.34  182.69
   4  -7  -1 3190.52  197.46
  -4  -7   1 3109.41  171.35
  -4   7   1 2872.02  181.79
  -4  -7   1 3017.50  182.54
  -4   7   1 3105.05  170.34
   4  -7  -1 3018.44  165.11
   4   7  -1 3180.03  169.66
   4  -7  -1 2871.99  163.24
   3   7  -1 1124.23   79.10
   3   7  -1 1170.78   75.99
   3   7  -1 1115.09   82.40
  -3  -7   1 1165.33   73.19
   3   7  -1 1239.09   79.37
  -3  -7   1 1188.82   87.29
   3  -7  -1 1260.46   96.91
  -3   7   1 1100.89   79.69
   3   7  -1 1221.35   70.34
   3   7  -1 1169.31   78.99
  -3   7   1 1111.73   77.00
  -3  -7   1 1241.74   85.11
   3  -7  -1 1112.44   67.26
   3   7  -1 1107.14   84.66
  -3   7   1 1217.54   67.91
   3   7  -1 1192.82   69.99
   3  -7  -1 1117.83   68.10
  -3   7   1 1189.25   87.38
  -3   7   1 1182.54   86.84
  -3  -7   1 1072.22   81.06
  -3  -7   1 1184.78   78.67
  -3  -7   1 1081.47   76.58
   3  -7  -1 1295.26   88.66
  -3  -7   1 1173.16   66.81
  -3   7   1 1122.67   74.11
  -3   7   1 1194.49   75.54
  -3  -7   1 1205.29   79.68
   3  -7  -1 1152.28   82.91
   3  -7  -1 1300.15   79.42
  -3  -7   1 1252.83   67.01
  -2  -7   1 2838.19  165.12
   2   7  -1 2801.27  158.50
   2   7  -1 2853.70  161.69
  -2   7   1 2726.05  158.04
  -2   7   1 2765.67  147.21
  -2   7   1 2843.86  163.06
  -2  -7   1 2967.16  146.93
   2   7  -1 2626.36  167.27
  -2   7   1 2820.79  147.43
   2  -7  -1 2977.69  163.28
   2  -7  -1 2829.94  158.83
   2   7  -1 2775.85  167.07
  -2  -7   1 2547.41  166.83
  -2  -7   1 2633.30  160.92
  -2  -7   1 2829.32  167.15
  -2   7   1 3203.31  160.12
   2   7  -1 2771.12  168.44
   2   7  -1 2889.60  149.21
  -2  -7   1 2901.69  146.92
   2   7  -1 2836.54  170.89
  -2   7   1 2720.38  170.82
   2  -7  -1 2796.35  146.70
   2   7  -1 2910.27  148.43
   2   7  -1 2904.00  152.64
  -2   7   1 2901.60  172.51
  -2  -7   1 2849.91  166.43
   2   7  -1 2884.33  160.37
  -2  -7   1 2836.27  172.03
  -2  -7   1 2832.58  159.05
   2  -7  -1 3069.30  172.74
   2  -7  -1 2683.32  147.03
  -2  -7   1 2781.64  153.60
   2  -7  -1 2956.37  181.03
  -2   7   1 2545.25  163.18
   2  -7  -1 2666.50  166.19
   1   7  -1 1600.97  105.55
   1  -7  -1 1585.13   94.45
  -1   7   1 1637.97   96.00
   1   7  -1 1627.88   95.48
   1  -7  -1 1648.42   96.69
   1   7  -1 1434.04   90.74
  -1   7   1 1512.08   99.15
   1  -7  -1 1564.69  111.13
  -1   7   1 1401.16   98.65
  -1  -7   1 1525.64  107.07
  -1  -7   1 1517.39   97.08
  -1  -7   1 1567.09  100.97
  -1   7   1 1479.75   98.27
  -1   7   1 1657.22   97.55
   1  -7  -1 1628.18   99.77
   1   7  -1 1557.91   96.49
  -1  -7   1 1577.73  100.71
   1   7  -1 1487.89  104.47
   1  -7  -1 1520.68  106.50
   1   7  -1 1586.84   89.80
   1   7  -1 1671.32  105.85
   1   7  -1 1660.37   98.30
  -1  -7   1 1469.45   91.94
  -1   7   1 1627.92  107.77
   1  -7  -1 1547.76  102.58
   1   7  -1 1517.39  101.29
  -1  -7   1 1700.94  110.72
  -1   7   1 1504.67   94.95
  -1   7   1 1620.99   94.34
  -1  -7   1 1589.99  103.71
   0  -7   1   90.43   19.40
   0   7   1   46.88    9.44
   0  -7  -1   40.91    8.87
   0   7   1   22.01    9.24
   0  -7  -1   32.06    8.66
   0  -7   1   54.83   11.54
   0   7  -1   41.18    8.00
   0  -7  -1   48.38   14.04
   0   7  -1   59.89   10.14
   0   7  -1   53.23   14.67
   0   7  -1   42.09    7.54
   0  -7  -1   44.83   13.04
   0  -7   1   53.97   14.59
   0   7   1   53.35   12.15
   0   7  -1   43.32   10.66
   0  -7  -1   40.61   10.57
   0  -7   1   59.63   12.69
   0  -7   1   31.39   11.13
   0   7   1   68.36   13.92
   0   7   1   43.48    9.81
   0   7   1   41.76    9.25
   0   7  -1   48.78   12.40
   0  -7  -1   25.66    9.55
   0  -7   1   41.42   10.77
   0   7   1   40.72    9.64
   0   7   1   57.14   11.39
   0   7  -1   43.15   10.05
   0   7  -1   59.63   14.24
   0  -7   1   45.24    8.31
   0   7  -1   43.38   10.66
   1   7   1  318.37   30.99
   1   7   1  332.59   30.47
  -1   7  -1  323.97   24.15
  -1   7  -1  317.30   31.50
   1  -7   1  331.04   25.82
  -1  -7  -1  327.29   33.22
   1   7   1  328.06   37.71
  -1   7  -1  358.37   41.43
  -1  -7  -1  347.22   37.31
   1  -7   1  350.10   32.50
  -1   7  -1  327.65   19.66
  -1   7  -1  328.06   20.99
  -1   7  -1  347.73   31.72
  -1  -7  -1  292.97   33.80
   1   7   1  295.45   32.94
   1  -7   1  338.07   39.33
   1  -7   1  341.24   33.62
  -1   7  -1  336.53   36.93
  -1   7  -1  320.74   19.60
   1   7   1  314.78   33.03
  -1   7  -1  339.99   27.12
  -1   7  -1  303.56   33.87
   1  -7   1  315.57   40.50
  -1   7  -1  306.11   33.93
  -1  -7  -1  320.83   31.32
   1  -7   1  333.29   31.83
  -1   7  -1  329.06   20.71
   1   7   1  296.15   27.91
   1   7   1  325.30   24.78
  -1  -7  -1  317.39   28.38
  -1  -7  -1  328.35   36.98
   1   7   1  331.19   31.52
  -2   7  -1 1933.59  103.59
  -2   7  -1 1869.46  131.52
   2  -7   1 1911.40  115.04
   2   7   1 1939.72  117.80
  -2  -7  -1 2058.40  103.47
  -2   7  -1 1905.59  103.68
  -2  -7  -1 2090.24  123.49
   2   7   1 1776.15  117.15
  -2   7  -1 1917.66  115.64
   2   7   1 1920.60  121.58
  -2  -7  -1 1955.91  104.33
   2  -7   1 1868.10  134.68
  -2   7  -1 1850.12  114.24
   2  -7   1 1914.29  128.61
  -2   7  -1 2007.78  104.72
  -2   7  -1 1907.06  104.64
  -2  -7  -1 1856.92  111.41
  -2   7  -1 1992.93  122.70
  -2  -7  -1 1986.85  120.62
  -2  -7  -1 1874.93  122.41
  -2  -7  -1 1850.63  103.90
  -2   7  -1 1895.33  124.94
   2   7   1 1912.32  114.36
  -2   7  -1 1855.71  123.80
  -2  -7  -1 1952.80  103.09
   2  -7   1 1829.98  118.13
   2   7   1 1992.14  128.85
  -2  -7  -1 1901.20  116.74
  -2  -7  -1 1994.59  125.79
   2   7   1 1950.36  117.76
  -2   7  -1 1935.99  107.25
  -2  -7  -1 1844.40  113.77
   2  -7   1 1828.74  115.64
  -3  -7  -1  662.23   51.65
  -3   7  -1  640.07   55.90
  -3   7  -1  638.55   63.07
   3   7   1  633.54   51.10
  -3  -7  -1  647.25   42.93
  -3  -7  -1  601.50   51.11
  -3   7  -1  662.70   54.86
  -3  -7  -1  571.77   47.07
  -3   7  -1  606.15   42.77
   3   7   1  622.17   51.99
  -3   7  -1  662.74   47.69
  -3  -7  -1  679.47   50.02
   3  -7   1  628.93   50.07
  -3  -7  -1  579.35   45.43
  -3  -7  -1  618.79   42.18
   3  -7   1  655.99   52.82
   3  -7   1  640.69   59.10
  -3  -7  -1  598.45   54.87
  -3   7  -1  656.57   43.56
  -3  -7  -1  643.92   42.82
  -3   7  -1  699.55   61.88
   3  -7   1  615.41   47.18
   3   7   1  633.72   51.46
  -3  -7  -1  643.97   55.68
   3   7   1  627.93   48.23
   3   7   1  634.50   59.81
   3   7   1  584.93   53.31
  -3   7  -1  695.54   50.68
  -3  -7  -1  712.93   54.86
  -3  -7  -1  677.73   43.39
   3  -7   1  690.74   67.75
  -4   7  -1 3043.11  203.47
  -4  -7  -1 3338.72  178.96
   4   7   1 3298.35  190.56
   4  -7   1 3227.30  188.20
  -4  -7  -1 3224.80  178.42
  -4  -7  -1 3184.77  182.27
  -4   7  -1 3083.64  200.43
   4  -7   1 3323.88  180.02
   4   7   1 2900.47  189.36
  -4  -7  -1 3385.73  181.64
  -4  -7  -1 3207.63  178.85
  -4   7  -1 3296.80  193.01
   4   7   1 3433.73  189.86
   4  -7   1 3239.57  197.58
  -4  -7  -1 3077.99  179.86
   4  -7   1 3383.67  186.26
  -4   7  -1 3248.82  178.32
  -4   7  -1 3547.99  180.78
  -4   7  -1 3128.43  190.15
  -4   7  -1 3346.76  192.08
   4   7   1 3015.79  183.49
  -4  -7  -1 3038.73  192.64
  -4  -7  -1 3512.96  194.00
   4  -7   1 3304.87  212.22
  -4  -7  -1 3086.32  187.76
  -4  -7  -1 3375.68  191.36
  -4   7  -1 3313.42  184.12
  -4  -7  -1 3262.58  184.86
   4   7   1 3417.05  184.42
  -5  -7  -1  455.17   39.12
  -5   7  -1  453.47   39.32
   5   7   1  465.34   35.11
  -5   7  -1  455.07   34.23
  -5  -7  -1  431.05   38.82
  -5  -7  -1  456.25   43.90
   5   7   1  436.79   39.46
   5   7   1  347.72   41.45
   5  -7   1  464.95   57.97
  -5   7  -1  415.91   51.81
  -5  -7  -1  406.55   36.94
  -5   7  -1  409.62   41.80
   5  -7   1  448.70   35.21
   5   7   1  408.12   38.17
  -5  -7  -1  474.49   38.89
  -5   7  -1  449.03   44.63
  -5   7  -1  432.73   43.88
  -5  -7  -1  454.95   43.98
  -5   7  -1  423.33   37.94
  -5   7  -1  488.27   54.53
  -5  -7  -1  447.53   41.19
  -5  -7  -1  423.19   45.78
   5  -7   1  446.22   34.18
   5   7   1  416.82   44.06
   5  -7   1  558.28   52.42
  -5  -7  -1  417.67   42.52
   5   7   1  462.68   43.89
  -6  -7  -1  249.77   27.69
  -6  -7  -1  313.18   33.79
   6  -7   1  307.39   47.26
  -6  -7  -1  276.98   33.27
  -6   7  -1  238.87   38.88
  -6  -7  -1  260.22   29.08
   6   7   1  275.77   28.68
   6  -7   1  286.54   36.78
   6  -7   1  283.03   26.43
  -6  -7  -1  299.95   31.11
  -6   7  -1  268.59   33.58
  -6   7  -1  221.48   29.64
   6   7   1  270.58   26.76
  -6  -7  -1  236.68   29.83
  -6   7  -1  197.57   36.36
  -6  -7  -1  223.01   31.06
  -6  -7  -1  295.24   37.14
  -6   7  -1  241.46   28.92
   6   7   1  286.00   35.18
   6   7   1  293.83   36.16
   6   7   1  275.97   23.65
   6   7   1  270.94   33.11
   6   7   1  277.31   30.37
  -6   7  -1  244.23   31.25
  -6   7  -1  274.13   29.37
   7   7   1   79.22   18.72
  -7  -7  -1  123.51   19.23
  -7   7  -1   82.24   15.69
   7  -7   1  105.37   22.32
  -7  -7  -1  110.01   19.09
   7   7   1  122.54   24.02
  -7   7  -1  119.80   20.64
  -7  -7  -1  106.79   19.76
  -7  -7  -1  102.75   20.08
  -7   7  -1   80.01   23.51
  -7  -7  -1  107.69   22.58
  -7   7  -1   92.06   23.99
   7   7   1   81.42   18.58
  -7   7  -1  103.42   20.66
  -7   7  -1  105.10   19.28
   7   7   1  119.96   17.76
  -7   7  -1  106.50   19.34
  -7  -7  -1  132.93   20.74
   7   7   1   86.14   17.06
   7  -7   1   91.97   15.23
   7   7   1  122.90   17.63
   7  -7   1  182.31   36.61
  -7  -7  -1   87.87   19.70
  -8  -7  -1  436.60   45.77
  -8  -7  -1  394.00   47.00
   8   7   1  440.97   41.12
  -8  -7  -1  429.97   50.13
  -8  -7  -1  392.92   43.67
   8  -7   1  437.25   39.97
   8   7   1  413.95   50.32
   8   7   1  417.98   46.74
   8  -7   1  424.90   60.16
  -8   7  -1  392.27   40.91
  -8   7  -1  413.72   42.33
  -8   7  -1  446.69   47.25
  -8   7  -1  491.89   42.67
  -8   7  -1  482.46   47.67
  -8  -7  -1  460.63   45.86
  -8  -7  -1  413.41   41.44
   8   7   1  410.34   46.06
   8  -7   1  489.30   50.28
  -8   7  -1  379.59   54.01
  -8  -7  -1  411.03   40.96
  -8   7  -1  407.87   53.46
  -9  -7  -1  161.88   27.55
  -9  -7  -1  202.19   27.44
   9   7   1  208.10   35.55
  -9   7  -1  189.00   26.75
   9  -7   1  190.53   25.55
   9   7   1  149.15   27.37
  -9  -7  -1  164.21   27.66
   9  -7   1  165.23   38.03
  -9   7  -1  175.32   29.34
   9   7   1  180.06   26.01
  -9  -7  -1  227.15   31.92
  -9  -7  -1  156.89   29.20
   9  -7   1  231.12   33.15
  10   7   1 1447.43  114.68
  10  -7   1 1390.57  127.20
  10   7   1 1279.76  100.62
 -10  -7  -1 1338.47  106.71
 -10  -7  -1 1338.00   95.74
  10  -7   1 1191.91   91.49
 -10   7  -1 1423.57  103.68
 -10  -7  -1 1342.73  102.45
  11  -7   1  660.31   80.79
  11   7   1  460.46   53.82
 -11  -7  -1  618.23   65.46
 -11   7  -1  572.34   58.90
 -11  -7  -1  521.90   52.59
 -11  -7  -1  532.04   58.56
  11   7   1  590.51   68.25
  11  -7   1  487.50   50.40
  12  -7   1  226.48   33.38
  12   7   1  242.31   44.25
 -12  -7  -1  314.70   44.46
 -12   7  -1  271.69   39.40
 -12  -7  -1  268.42   43.34
  12  -7   1  306.94   55.24
  12   7   1  226.96   35.64
 -13  -7  -1  457.52   59.56
  13   7   1  433.41   51.27
 -13   7  -1  422.50   52.41
  13  -7   1  483.63   71.96
  14  -7   1   75.42   29.11
 -14  -7  -1   76.65   24.41
 -14   7  -1   64.24   20.41
 -15  -7  -1   43.37   19.81
 -15   7  -1   60.13   19.76
  15  -7   1   52.05   24.13
  16  -7   1  462.37   75.21
 -16  -7  -1  445.65   63.88
 -16   7  -1  378.70   53.87
 -17  -7  -1  151.41   37.73
 -17   7  -1   97.81   36.56
 -17   7  -1  197.80   37.60
  17  -8  -1   55.27   26.99
  16   8  -1  313.72   49.48
  16  -8  -1  380.87   68.47
 -16   8   1  544.30   65.65
 -16  -8   1  376.20   60.72
  15  -8  -1  464.34   75.03
 -15   8   1  625.46   70.45
  15   8  -1  459.95   60.72
 -15  -8   1  541.27   71.22
 -14  -8   1  318.08   52.50
  14   8  -1  268.94   44.29
  14  -8  -1  310.05   59.07
 -14   8   1  355.26   51.28
 -13   8   1  562.57   65.80
 -13  -8   1  599.76   71.17
  13  -8  -1  642.08   83.66
  13   8  -1  515.83   63.52
 -12   8   1   57.01   17.48
  12   8  -1   57.54   19.03
 -12   8   1   87.95   23.11
  12  -8  -1   56.79   24.31
 -12  -8   1   28.47   14.37
 -11   8   1   32.26   13.10
 -11   8   1   41.40   15.38
  11  -8  -1   54.14   22.13
 -11  -8   1   40.90   15.92
  11   8  -1   18.73   11.39
  10   8  -1  244.03   40.49
 -10   8   1  324.36   43.55
 -10   8   1  268.59   37.65
  10  -8  -1  278.07   50.99
 -10  -8   1  302.55   42.87
  -9  -8   1  885.16   81.93
  -9  -8   1  907.94   76.70
  -9   8   1  936.43   80.41
   9  -8  -1 1063.72   81.62
   9   8  -1  947.59   87.18
  -9   8   1 1092.11   87.35
   9  -8  -1 1115.04  104.74
  -8  -8   1  996.86   75.57
  -8  -8   1  897.27   80.20
   8  -8  -1  988.95   79.07
   8   8  -1 1007.45   87.58
   8  -8  -1 1082.37  100.64
  -8  -8   1  918.26   75.20
  -8   8   1  968.29   80.31
  -8  -8   1  943.16   80.52
  -8   8   1  965.54   69.76
  -8   8   1  942.82   81.40
  -7  -8   1 1758.12  118.46
  -7  -8   1 1787.23  125.36
   7   8  -1 1846.61  133.71
  -7   8   1 1965.84  130.54
   7   8  -1 1814.09  129.69
   7   8  -1 1874.04  118.86
  -7  -8   1 1723.16  120.22
  -7   8   1 1979.70  116.55
  -7   8   1 1825.86  127.49
  -7  -8   1 1813.14  127.89
   7  -8  -1 1969.35  149.57
  -7  -8   1 1965.93  127.06
   7   8  -1 1993.97  114.00
   7  -8  -1 1988.18  128.92
  -7   8   1 1706.02  116.10
   6  -8  -1    8.22    7.14
  -6  -8   1   -2.52    0.11
   6   8  -1    2.56    3.15
  -6   8   1   10.61    7.29
  -6   8   1    7.89    6.46
  -6  -8   1    2.47    4.30
  -6   8   1    4.57    3.75
  -6  -8   1   -2.25    0.11
  -6   8   1    1.85    4.54
   6   8  -1    5.79    4.11
   6   8  -1    1.42    2.48
   6   8  -1    5.97    6.35
  -6  -8   1    2.00    3.48
  -6  -8   1    3.42    3.64
   6  -8  -1   12.63    8.22
   5   8  -1  541.88   50.59
   5  -8  -1  602.32   66.19
  -5  -8   1  474.22   42.05
  -5   8   1  442.67   44.46
   5  -8  -1  534.45   44.18
  -5  -8   1  494.68   47.04
  -5   8   1  483.60   51.33
  -5   8   1  540.64   53.45
  -5  -8   1  455.73   48.40
   5   8  -1  496.60   41.80
  -5  -8   1  487.46   46.11
   5   8  -1  530.56   54.32
   5   8  -1  516.15   47.77
   5  -8  -1  552.81   53.26
  -5  -8   1  528.22   52.30
   5   8  -1  520.46   49.39
  -5   8   1  538.51   43.43
   5  -8  -1  536.18   50.66
  -4   8   1   31.26    8.75
   4  -8  -1   42.52   13.17
   4   8  -1   56.38   13.64
  -4   8   1   39.39   10.41
   4  -8  -1   54.46   18.49
   4  -8  -1   47.69   13.71
   4   8  -1   63.38   14.28
   4  -8  -1   44.08   11.10
  -4  -8   1   40.48   12.50
  -4  -8   1   35.48   12.59
  -4  -8   1   30.51   11.20
  -4   8   1   28.47   11.62
   4   8  -1   43.59   12.63
   4   8  -1   35.84    9.50
  -4   8   1   30.24   10.29
  -4  -8   1   46.49   11.98
  -4  -8   1   28.29    7.96
   4   8  -1   43.70   13.89
  -4   8   1   26.70    7.87
  -4   8   1   35.64   12.65
  -4  -8   1   35.52   10.40
   3   8  -1  283.65   31.43
  -3   8   1  299.54   28.94
  -3  -8   1  295.97   27.19
   3   8  -1  333.29   39.69
   3  -8  -1  315.19   32.17
  -3  -8   1  290.59   31.94
   3   8  -1  325.70   33.59
   3   8  -1  299.92   31.50
  -3  -8   1  326.42   33.36
   3  -8  -1  235.79   32.19
   3  -8  -1  257.01   40.32
   3   8  -1  316.21   36.08
  -3  -8   1  311.88   35.78
  -3   8   1  313.74   32.27
  -3   8   1  321.38   39.44
  -3   8   1  272.01   36.31
  -3  -8   1  293.83   34.47
  -3   8   1  318.98   34.65
   3  -8  -1  316.47   38.14
  -3   8   1  301.42   29.68
   3   8  -1  314.54   37.42
   3   8  -1  324.71   31.29
  -3  -8   1  303.03   38.23
  -3  -8   1  295.97   30.92
  -2  -8   1  236.48   22.00
   2  -8  -1  261.17   37.93
   2   8  -1  275.98   26.83
  -2   8   1  259.15   27.73
   2   8  -1  233.64   29.42
   2   8  -1  204.20   29.03
  -2   8   1  236.66   25.47
  -2   8   1  201.22   27.53
  -2   8   1  212.30   31.39
  -2  -8   1  219.94   28.28
   2  -8  -1  229.92   27.37
  -2  -8   1  244.49   31.95
  -2  -8   1  220.08   28.96
   2   8  -1  227.75   30.68
  -2  -8   1  211.14   26.07
   2  -8  -1  255.66   31.28
  -2   8   1  228.85   32.82
  -2  -8   1  231.68   29.20
   2   8  -1  260.34   27.90
   2   8  -1  264.05   27.61
  -2   8   1  232.35   24.93
   2  -8  -1  216.42   25.02
   2   8  -1  244.74   32.68
   2  -8  -1  261.15   34.00
  -2  -8   1  226.85   33.05
  -2   8   1  204.20   26.59
  -2  -8   1  243.28   25.73
  -2   8   1  262.92   26.23
  -1   8   1 2120.29  122.08
  -1   8   1 2178.51  123.89
   1  -8  -1 2108.21  123.90
  -1   8   1 2186.40  125.33
   1   8  -1 2078.53  134.21
  -1   8   1 2124.08  123.36
   1   8  -1 1964.38  129.43
   1  -8  -1 2161.88  142.91
   1   8  -1 1929.67  132.43
  -1   8   1 2020.24  127.87
  -1   8   1 2013.83  136.09
   1  -8  -1 2059.98  138.27
   1  -8  -1 2113.52  127.99
  -1  -8   1 2119.92  138.00
   1   8  -1 2192.27  126.48
  -1  -8   1 2180.44  131.05
  -1  -8   1 2101.77  126.13
   1  -8  -1 2074.85  131.65
  -1  -8   1 2081.66  129.31
  -1   8   1 1726.30  126.05
   1   8  -1 2072.05  123.96
  -1  -8   1 1967.08  131.11
   1  -8  -1 2149.04  122.65
  -1  -8   1 2014.24  137.88
   1   8  -1 2091.92  134.38
   1   8  -1 2005.07  122.04
  -1  -8   1 2001.22  119.73
   1   8  -1 2072.72  118.77
   0   8   1  522.61   40.49
   0  -8   1  434.05   39.43
   0   8   1  399.59   40.98
   0   8  -1  382.48   33.06
   0   8   1  466.32   39.59
   0  -8   1  407.90   40.49
   0   8  -1  497.21   40.88
   0   8   1  401.59   40.96
   0   8   1  446.08   38.68
   0   8  -1  411.62   44.49
   0  -8   1  443.92   34.67
   0   8  -1  392.14   40.08
   0   8  -1  428.32   40.05
   0   8  -1  389.19   44.76
   0   8   1  484.44   38.00
   0  -8  -1  479.75   40.01
   0   8  -1  465.57   45.76
   0  -8   1  483.40   49.97
   0  -8  -1  485.21   48.56
   0  -8  -1  431.70   47.66
   0  -8   1  446.96   49.65
   0  -8  -1  434.97   41.27
   0   8   1  443.73   47.50
   0   8  -1  392.80   35.09
   0  -8  -1  456.58   37.25
   0  -8  -1  395.44   41.93
   0  -8   1  415.50   40.85
   1  -8   1  179.24   18.40
   1   8   1  168.26   21.00
   1   8   1  171.46   22.48
  -1  -8  -1  174.24   22.56
   1  -8   1  139.65   20.67
  -1  -8  -1  138.37   23.33
   1   8   1  157.74   21.44
  -1   8  -1  188.32   23.08
  -1  -8  -1  170.55   26.79
  -1   8  -1  181.24   29.50
   1   8   1  155.94   23.83
  -1   8  -1  169.42   22.88
  -1  -8  -1  181.89   24.56
   1  -8   1  168.65   22.97
  -1  -8  -1  161.51   19.89
   1  -8   1  175.79   24.06
  -1   8  -1  171.85   24.44
   1  -8   1  192.73   31.74
   1   8   1  195.99   25.52
   1   8   1  212.77   22.41
  -1  -8  -1  206.02   29.69
  -1   8  -1  160.15   25.14
   1   8   1  180.99   28.29
  -1   8  -1  163.42   25.95
   1  -8   1  160.58   27.69
   2  -8   1  113.06   19.41
   2   8   1  109.81   18.05
   2   8   1   92.63   18.36
  -2  -8  -1   87.09   18.36
   2   8   1   72.98   18.98
   2   8   1  116.37   18.51
  -2   8  -1  107.08   20.10
  -2   8  -1  116.40   17.79
  -2  -8  -1  114.87   19.72
  -2  -8  -1  143.48   24.14
   2  -8   1  118.59   26.23
   2   8   1  103.75   16.24
  -2  -8  -1  121.72   21.19
  -2   8  -1  127.25   22.12
   2  -8   1  124.05   18.49
   2  -8   1  132.63   24.84
  -2   8  -1  114.03   17.57
   2  -8   1   95.42   16.81
   2   8   1   96.66   17.90
  -2   8  -1   99.73   20.27
  -2  -8  -1  101.54   15.29
  -2   8  -1  103.69   23.08
  -2  -8  -1  122.36   18.99
  -3  -8  -1  733.75   60.25
  -3   8  -1  819.09   66.33
  -3  -8  -1  753.33   57.22
   3   8   1  815.47   62.60
   3   8   1  697.50   59.12
   3   8   1  869.93   59.06
  -3  -8  -1  751.91   55.38
   3  -8   1  813.05   58.29
   3  -8   1  847.14   80.29
   3   8   1  803.90   71.62
  -3  -8  -1  801.40   67.29
  -3   8  -1  692.42   70.91
  -3  -8  -1  763.96   61.06
  -3   8  -1  790.07   57.24
   3   8   1  733.31   63.96
   3  -8   1  779.37   62.34
   3   8   1  775.49   61.06
  -3  -8  -1  714.95   64.05
  -3   8  -1  730.67   65.07
   3  -8   1  892.44   73.72
  -3   8  -1  739.08   67.76
   3  -8   1  794.69   60.44
  -3  -8  -1  802.30   57.99
  -3  -8  -1  829.85   64.08
  -3   8  -1  816.32   59.68
   4   8   1  663.59   49.09
   4   8   1  646.79   52.85
  -4  -8  -1  492.71   51.83
   4  -8   1  585.84   45.50
   4   8   1  544.35   51.12
  -4   8  -1  578.94   44.55
  -4   8  -1  564.78   61.34
  -4  -8  -1  585.20   45.56
   4   8   1  492.02   51.32
   4  -8   1  641.69   69.10
  -4  -8  -1  560.18   51.65
   4  -8   1  493.32   48.45
  -4  -8  -1  574.31   46.31
  -4   8  -1  541.40   52.52
  -4   8  -1  639.83   55.86
   4  -8   1  499.72   46.83
  -4   8  -1  533.30   52.52
  -4   8  -1  579.68   47.80
  -4  -8  -1  584.64   54.63
  -4  -8  -1  551.94   47.09
   4   8   1  525.64   47.52
   4  -8   1  615.89   59.62
  -4   8  -1  596.48   59.66
  -4  -8  -1  569.04   50.94
  -5  -8  -1 2419.45  147.97
  -5   8  -1 2267.35  146.15
  -5  -8  -1 2229.24  135.41
   5   8   1 2425.41  139.16
  -5  -8  -1 2299.92  145.07
  -5   8  -1 2106.96  157.45
   5   8   1 2221.43  147.93
  -5  -8  -1 2267.80  144.59
   5   8   1 2285.66  138.67
  -5   8  -1 2471.58  149.07
  -5   8  -1 2182.89  144.34
  -5  -8  -1 2242.50  148.39
  -5   8  -1 2367.80  138.69
   5   8   1 2383.94  145.00
  -5   8  -1 2028.28  153.92
  -5  -8  -1 2326.76  139.89
   5  -8   1 2523.23  156.07
   5  -8   1 2415.85  171.65
   5   8   1 2375.34  147.85
  -5  -8  -1 2122.46  135.21
  -6   8  -1  199.85   36.46
   6   8   1  222.35   32.77
   6   8   1  211.59   29.99
   6   8   1  205.69   31.52
  -6  -8  -1  260.59   33.36
  -6  -8  -1  222.21   26.90
   6   8   1  276.34   24.40
  -6  -8  -1  255.47   32.44
  -6   8  -1  205.54   36.80
   6  -8   1  326.89   49.99
  -6  -8  -1  257.94   30.56
  -6  -8  -1  219.15   31.07
  -6  -8  -1  190.37   31.52
   6  -8   1  257.02   36.66
  -6   8  -1  187.21   28.72
  -6   8  -1  210.00   29.81
  -6   8  -1  229.16   32.26
   6   8   1  209.53   26.65
  -6  -8  -1  250.33   27.92
  -6   8  -1  269.84   29.30
  -7   8  -1  537.68   66.81
  -7   8  -1  653.72   57.15
   7   8   1  702.25   65.18
  -7  -8  -1  598.83   54.88
  -7   8  -1  594.56   51.21
  -7  -8  -1  595.90   51.53
  -7   8  -1  689.20   71.12
   7  -8   1  727.87   80.84
  -7  -8  -1  697.77   60.92
  -7  -8  -1  622.25   52.46
  -7   8  -1  617.50   59.07
  -7   8  -1  595.06   55.83
  -7  -8  -1  575.71   60.57
  -7  -8  -1  630.67   60.07
   7   8   1  695.62   60.75
   7   8   1  624.07   60.87
  -7  -8  -1  712.04   59.05
   7   8   1  613.70   51.17
   7  -8   1  651.44   63.31
   8  -8   1  144.47   27.39
  -8   8  -1  121.54   24.28
  -8  -8  -1  110.61   19.63
  -8  -8  -1  116.15   21.88
   8   8   1  117.63   24.45
  -8  -8  -1  126.55   25.26
   8  -8   1  152.89   36.51
  -8   8  -1  106.15   28.30
  -8   8  -1  140.39   23.63
  -8  -8  -1  110.60   19.75
   8   8   1  181.72   31.76
   9   8   1  241.87   36.31
   9   8   1  211.15   37.30
   9  -8   1  226.25   46.37
  -9   8  -1  278.90   37.49
   9  -8   1  240.24   36.15
  -9  -8  -1  275.51   38.86
  -9  -8  -1  190.58   27.86
  10   8   1  458.23   54.23
  10  -8   1  502.92   72.79
 -10   8  -1  552.54   57.42
  10   8   1  553.48   64.67
 -10  -8  -1  540.84   60.18
  11   8   1 1009.97   96.26
 -11   8  -1 1002.15   86.65
  11   8   1  974.68   85.77
 -11  -8  -1  911.51   88.33
  11  -8   1 1132.07  114.46
 -12   8  -1  523.06   59.16
  12  -8   1  625.93   83.46
  12   8   1  559.36   69.71
  12   8   1  499.51   57.67
 -12  -8  -1  509.32   62.49
 -13  -8  -1  526.38   68.52
  13   8   1  632.56   66.14
  13  -8   1  809.32   97.28
  13   8   1  645.59   78.46
 -13   8  -1  646.31   67.72
 -14  -8  -1   96.39   27.93
 -14   8  -1   99.40   25.11
  14   8   1   68.64   20.63
  14  -8   1   66.56   28.63
 -15   8  -1   11.57    9.48
  15  -8   1    6.87   14.63
 -15  -8  -1   -4.90    8.52
 -16  -8  -1  145.71   36.34
 -16   8  -1  144.94   31.74
  16  -8   1  148.33   44.01
  17  -8   1  476.43   79.18
 -17   8  -1  398.22   57.32
  16  -9  -1   -7.01   12.18
 -16  -9   1   15.96   13.08
  16   9  -1    4.24    7.38
 -16   9   1    9.09    9.67
 -15  -9   1  290.68   52.38
 -15   9   1  416.28   56.88
  15   9  -1  300.81   48.91
  15  -9  -1  359.50   66.17
 -14  -9   1   84.39   26.87
 -14   9   1  151.06   33.00
  14   9  -1  113.86   28.82
  14  -9  -1   65.41   29.41
 -13  -9   1   69.76   23.04
  13  -9  -1  106.51   34.64
  13   9  -1   62.48   21.43
 -13   9   1   80.12   23.39
  12   9  -1  118.72   28.97
 -12   9   1  129.40   29.70
 -12  -9   1  100.99   26.82
  12  -9  -1   84.05   30.00
  11  -9  -1 1222.40  118.05
 -11  -9   1 1113.47   96.56
 -11   9   1  973.35   87.14
 -11   9   1 1100.95   96.04
 -11  -9   1 1017.53   85.87
  11   9  -1 1049.33   97.34
  10  -9  -1   11.01   13.54
 -10   9   1    3.42    5.95
  10   9  -1    3.90    8.30
 -10  -9   1   -3.43    5.95
 -10  -9   1    5.35    5.70
 -10   9   1    3.05    5.30
   9  -9  -1 1862.99  149.35
  -9   9   1 1775.04  126.38
  -9  -9   1 1549.34  114.27
   9   9  -1 1650.52  128.87
  -9   9   1 1610.36  120.32
   9  -9  -1 1726.26  121.21
  -9  -9   1 1619.00  122.00
   8  -9  -1   95.07   21.87
  -8   9   1  118.69   25.41
   8   9  -1  104.18   25.12
  -8   9   1   97.47   22.39
  -8  -9   1  102.67   20.57
  -8  -9   1  113.85   24.03
   8  -9  -1   99.85   29.24
   7  -9  -1  111.51   23.34
  -7  -9   1  110.66   21.03
   7   9  -1   89.89   15.86
  -7   9   1  106.54   19.50
   7  -9  -1   89.96   27.15
  -7  -9   1   98.29   21.23
  -7   9   1  102.41   22.75
   7   9  -1  116.05   26.69
  -7   9   1  111.70   24.02
  -7  -9   1   85.54   20.43
  -7   9   1  119.42   19.10
  -6  -9   1  136.78   25.12
  -6   9   1  147.01   26.88
   6   9  -1  125.20   18.59
  -6   9   1  120.69   21.01
   6  -9  -1   93.90   21.70
  -6  -9   1   77.09   18.09
  -6  -9   1   92.19   19.07
   6   9  -1  125.54   26.23
  -6   9   1  109.50   18.16
   6  -9  -1   81.07   25.37
  -6   9   1   96.05   21.87
  -6  -9   1  148.31   25.81
   6   9  -1  134.42   22.32
   5  -9  -1  827.69   71.93
  -5  -9   1  840.19   71.91
   5  -9  -1  794.58   81.76
   5  -9  -1  786.29   66.88
  -5  -9   1  722.12   62.07
   5   9  -1  743.97   64.51
   5   9  -1  793.47   72.59
  -5   9   1  701.19   61.49
  -5   9   1  816.33   59.36
  -5   9   1  711.43   68.53
   5   9  -1  892.76   60.52
  -5   9   1  733.05   69.25
  -5   9   1  772.69   59.12
  -5  -9   1  639.04   63.31
  -5  -9   1  748.71   62.20
   5   9  -1  732.28   63.41
  -4  -9   1    9.41    6.48
  -4  -9   1    7.54    4.66
  -4   9   1   18.81    8.53
   4  -9  -1   11.98    9.83
   4   9  -1    3.22    3.46
   4  -9  -1    4.72    5.05
   4  -9  -1   14.15    8.54
   4  -9  -1   17.68    7.54
  -4  -9   1   12.12    7.32
  -4  -9   1    9.73    5.88
  -4   9   1   14.16    6.13
  -4  -9   1    8.60    7.06
   4   9  -1   22.35   10.31
   4   9  -1   12.46    6.77
  -4   9   1    5.81    6.20
  -4   9   1   21.37    7.91
   4   9  -1   15.98    7.95
  -4   9   1   20.03   10.56
   3  -9  -1 1596.83  114.40
  -3  -9   1 1578.75  101.01
  -3  -9   1 1505.81  102.27
   3   9  -1 1504.19  110.26
  -3   9   1 1465.42  101.61
  -3  -9   1 1598.30  115.38
   3   9  -1 1573.88  100.60
   3  -9  -1 1600.14  124.85
  -3   9   1 1681.96  100.38
   3  -9  -1 1566.69  108.51
  -3   9   1 1582.26  115.14
  -3  -9   1 1560.72  107.63
   3  -9  -1 1699.69  104.47
  -3   9   1 1337.53  102.58
   3   9  -1 1569.19  114.33
  -3   9   1 1509.88  113.89
   3   9  -1 1449.35  106.92
  -3  -9   1 1608.48  109.30
  -3   9   1 1671.00  100.02
  -2  -9   1  496.83   40.81
  -2   9   1  446.46   39.22
   2   9  -1  519.17   52.18
   2   9  -1  407.10   45.29
  -2   9   1  304.55   43.48
   2  -9  -1  417.98   52.94
  -2   9   1  398.65   42.76
   2   9  -1  455.66   47.12
  -2  -9   1  468.90   49.06
  -2   9   1  424.58   38.57
  -2  -9   1  423.26   44.35
   2  -9  -1  500.07   47.90
  -2  -9   1  387.08   40.10
  -2  -9   1  497.92   46.70
  -2  -9   1  407.06   49.10
   2  -9  -1  469.01   40.55
  -2   9   1  463.00   50.86
   2   9  -1  472.31   41.79
   2  -9  -1  493.57   51.76
  -2   9   1  461.41   41.34
  -2   9   1  438.93   42.86
   2  -9  -1  505.76   44.32
   1  -9  -1  332.50   36.07
   1  -9  -1  353.27   34.28
  -1   9   1  342.69   38.20
   1   9  -1  385.90   36.48
  -1   9   1  338.48   33.36
   1  -9  -1  361.76   33.71
  -1   9   1  328.64   36.82
  -1  -9   1  331.32   37.33
  -1  -9   1  350.15   44.23
   1   9  -1  326.20   39.77
   1   9  -1  351.12   38.82
  -1  -9   1  349.15   43.02
  -1   9   1  383.62   34.18
  -1  -9   1  301.14   36.07
  -1   9   1  387.60   45.22
  -1  -9   1  314.30   34.39
   1   9  -1  350.91   41.59
   1  -9  -1  394.35   48.26
   1  -9  -1  366.71   40.18
   1   9  -1  302.01   38.14
  -1  -9   1  319.54   31.00
  -1   9   1  336.44   33.12
   1  -9  -1  326.49   41.42
  -1   9   1  349.28   34.34
   0   9   1 1024.64   71.35
   0   9   1 1099.24   70.72
   0   9   1  996.63   83.68
   0   9  -1 1017.98   76.09
   0   9  -1 1087.49   73.63
   0  -9   1 1010.01   66.27
   0   9  -1 1003.69   80.47
   0  -9  -1 1093.84   85.42
   0  -9   1  938.59   71.63
   0  -9  -1 1029.84   71.93
   0  -9   1  949.21   74.68
   0  -9  -1  949.78   77.08
   0   9  -1  983.28   79.79
   0   9  -1  963.14   81.14
   0  -9  -1 1007.43   69.45
   0  -9   1  980.21   85.65
   0   9   1  993.48   70.44
   0   9   1  900.40   74.28
   0  -9  -1 1054.03   76.45
   0  -9   1 1055.94   86.35
   0   9   1 1026.00   71.80
   0   9   1  997.06   76.41
   0  -9   1 1008.30   75.36
   0  -9  -1 1026.98   85.76
  -1  -9  -1  456.62   50.09
   1   9   1  452.86   42.09
   1  -9   1  437.84   44.41
  -1   9  -1  472.37   52.85
   1   9   1  506.16   41.17
  -1   9  -1  457.29   43.58
  -1  -9  -1  477.88   45.98
  -1  -9  -1  490.36   43.45
   1  -9   1  443.39   43.46
   1   9   1  468.62   46.91
   1   9   1  468.84   45.79
   1  -9   1  458.77   42.96
   1  -9   1  504.58   57.01
  -1   9  -1  445.48   47.99
  -1  -9  -1  470.67   47.59
   1   9   1  358.62   47.33
   1  -9   1  434.10   51.75
  -1   9  -1  515.74   50.81
  -1   9  -1  470.73   42.48
  -1  -9  -1  465.66   50.88
   1   9   1  481.05   41.15
   1   9   1  534.64   44.66
  -1  -9  -1  491.82   40.64
  -2  -9  -1   79.65   15.72
  -2   9  -1   73.45   14.70
   2   9   1   36.34   10.89
   2   9   1   60.65   14.58
   2   9   1   71.78   13.86
  -2  -9  -1   71.22   13.34
  -2   9  -1   61.87   13.72
  -2  -9  -1   63.52   15.68
   2  -9   1   53.56   13.13
   2  -9   1   89.34   23.52
   2  -9   1   60.42   13.82
  -2   9  -1   81.71   21.36
   2  -9   1   63.85   15.27
  -2   9  -1   57.47   15.94
   2   9   1   56.43   15.03
  -2  -9  -1   51.29   14.70
   2  -9   1   49.84   16.51
   2   9   1   46.41   12.43
  -2  -9  -1   61.67   16.24
   2   9   1   60.36   17.25
  -2   9  -1   60.76   16.73
  -2  -9  -1   52.51   16.20
   3  -9   1 1602.80  107.23
  -3   9  -1 1753.54  104.65
   3   9   1 1471.41  103.76
  -3   9  -1 1484.67  100.30
  -3   9  -1 1588.50  113.74
  -3   9  -1 1579.90  120.22
   3   9   1 1451.35  108.78
  -3  -9  -1 1631.69  114.78
   3   9   1 1596.53  106.26
  -3  -9  -1 1537.99   98.59
  -3   9  -1 1689.80  113.42
  -3   9  -1 1403.85  108.88
   3  -9   1 1591.68  127.66
  -3  -9  -1 1445.27  103.26
  -3  -9  -1 1685.09  109.64
  -3  -9  -1 1495.42  109.52
   3   9   1 1650.92  106.10
   3  -9   1 1826.37  123.79
   3  -9   1 1576.05  104.00
   3   9   1 1648.17  120.23
   4   9   1  871.12   67.71
  -4  -9  -1  771.45   58.47
  -4   9  -1  747.62   75.06
  -4  -9  -1  698.56   57.61
  -4  -9  -1  783.88   65.93
   4  -9   1  883.64   86.55
  -4   9  -1  713.28   65.77
  -4   9  -1  679.34   65.15
   4  -9   1  696.29   62.11
  -4   9  -1  796.92   68.36
  -4  -9  -1  716.47   66.24
   4   9   1  714.56   60.26
  -4   9  -1  709.55   69.59
  -4   9  -1  956.16   63.78
  -4  -9  -1  653.37   54.89
  -4  -9  -1  839.80   65.35
  -4  -9  -1  792.39   69.25
   4   9   1  744.83   66.62
   4  -9   1  767.18   61.64
   4  -9   1  756.14   72.28
   4   9   1  819.37   64.64
  -5  -9  -1  148.42   25.92
   5   9   1  124.14   21.04
   5   9   1  160.08   26.42
  -5  -9  -1  136.06   20.08
   5   9   1  130.62   23.49
  -5   9  -1   99.42   25.70
  -5  -9  -1  148.75   21.04
  -5  -9  -1  126.38   20.76
  -5  -9  -1  126.92   23.60
   5  -9   1  152.14   34.67
  -5   9  -1  132.84   24.48
   5  -9   1  135.65   27.76
  -5  -9  -1  160.41   27.78
  -5   9  -1  138.83   28.73
  -5   9  -1  134.56   24.48
  -5   9  -1  154.02   22.28
  -5  -9  -1  133.28   23.09
   5   9   1  134.15   25.19
  -5   9  -1  127.61   24.30
  -6  -9  -1 1301.54   97.46
  -6  -9  -1 1359.68   89.56
  -6   9  -1 1038.49  102.48
  -6  -9  -1 1338.79   91.97
   6   9   1 1259.16   99.81
   6  -9   1 1422.29  123.70
   6  -9   1 1497.32  109.13
  -6   9  -1 1425.60  101.97
   6   9   1 1383.16   98.12
  -6   9  -1 1376.20   99.23
  -6  -9  -1 1349.18   98.94
   6   9   1 1519.28  104.61
   6   9   1 1196.96   88.39
  -6  -9  -1 1190.90   86.71
  -6   9  -1 1244.39   95.44
  -7  -9  -1  128.82   21.05
   7   9   1  172.05   30.39
  -7  -9  -1  164.12   23.05
   7  -9   1  135.49   35.26
  -7  -9  -1  180.54   28.21
  -7  -9  -1  157.38   27.71
  -7   9  -1  163.53   28.67
  -7   9  -1  110.31   22.82
   7  -9   1  158.74   29.94
  -7  -9  -1  150.85   24.37
  -7   9  -1  114.82   29.00
   7   9   1  165.75   29.14
  -7   9  -1  139.86   24.81
   8  -9   1  527.79   59.33
  -8   9  -1  482.47   51.51
   8  -9   1  696.99   81.92
   8   9   1  505.58   56.50
  -8   9  -1  589.67   58.60
  -8  -9  -1  529.69   56.75
   8   9   1  511.48   59.12
   9  -9   1 1230.94  102.95
  -9  -9  -1 1181.91  100.43
   9   9   1 1329.71  104.34
   9  -9   1 1468.53  130.81
  -9   9  -1 1367.78  103.47
   9   9   1 1177.16  104.74
 -10  -9  -1   94.48   23.64
  10   9   1  141.88   28.56
  10  -9   1   78.56   29.16
 -10   9  -1  108.08   24.86
  10   9   1   68.87   22.22
 -11  -9  -1  817.08   80.49
  11   9   1  716.37   74.57
  11   9   1  880.27   88.46
  11  -9   1  893.71  103.40
 -11   9  -1  786.04   75.62
 -12  -9  -1  653.37   74.11
  12   9   1  688.14   72.11
  12   9   1  690.21   80.36
  12  -9   1  727.55   95.14
 -12   9  -1  822.34   76.71
 -13   9  -1   25.50   12.69
  13   9   1   34.93   17.37
  13  -9   1    6.80    8.40
 -13  -9  -1   34.82   16.94
  13   9   1   14.56   10.04
  14  -9   1  791.29  100.20
  14   9   1  633.15   69.32
 -14   9  -1  619.63   70.30
 -14  -9  -1  672.49   78.22
 -15  -9  -1  532.31   71.93
 -15   9  -1  626.54   70.09
  15  -9   1  642.09   93.05
 -16   9  -1   28.84   14.41
  16  -9   1   44.34   24.09
 -15 -10   1   64.30   23.83
  15  10  -1   85.00   25.47
  15 -10  -1   91.93   34.96
 -15  10   1   67.10   22.97
  14  10  -1  223.37   42.78
  14 -10  -1  253.13   55.77
 -14  10   1  271.54   45.89
 -14 -10   1  218.10   42.81
 -13  10   1  301.69   48.15
 -13 -10   1  287.65   41.54
  13  10  -1  274.27   47.31
  13 -10  -1  355.92   64.03
 -13 -10   1  333.46   51.07
 -12 -10   1  426.83   57.44
 -12  10   1  561.62   64.02
  12 -10  -1  589.97   81.16
  12  10  -1  470.41   62.13
 -12 -10   1  362.53   48.27
 -11 -10   1  188.80   31.74
 -11 -10   1  182.19   35.07
  11  10  -1  230.99   41.30
  11 -10  -1  194.86   46.63
 -11  10   1  198.37   34.05
 -11  10   1  242.29   40.22
 -10 -10   1  185.78   33.23
 -10 -10   1  174.38   29.43
  10 -10  -1  158.26   40.30
  10  10  -1  120.65   30.07
 -10  10   1  203.39   35.54
 -10  10   1  159.32   30.23
  -9 -10   1  158.21   30.58
  -9  10   1  203.14   33.77
   9 -10  -1  179.57   41.87
  -9  10   1  171.29   32.94
  -9 -10   1  194.69   30.41
   9  10  -1  208.94   38.13
   9 -10  -1  215.60   34.63
  -8  10   1   73.82   20.12
   8 -10  -1   76.76   21.17
  -8 -10   1   77.62   18.63
  -8  10   1   74.49   20.77
   8  10  -1   84.48   23.46
   8 -10  -1   80.42   26.65
  -8 -10   1   93.05   21.51
   7 -10  -1  909.59   79.04
   7 -10  -1  934.29   96.01
  -7 -10   1  844.72   72.64
   7  10  -1  752.75   78.18
  -7  10   1  855.98   77.63
  -7  10   1  780.49   76.43
  -7 -10   1  849.29   76.34
  -7 -10   1  762.83   67.67
   6  10  -1  747.82   72.55
  -6 -10   1  739.05   70.12
   6  10  -1  768.06   57.98
  -6  10   1  691.25   68.86
  -6  10   1  757.74   72.27
  -6 -10   1  641.63   59.54
   6 -10  -1  879.02   89.94
   6 -10  -1  794.94   72.42
  -6 -10   1  619.17   60.11
   6  10  -1  631.10   59.94
   5  10  -1  956.80   68.48
   5 -10  -1 1006.17   84.15
   5 -10  -1 1069.01   99.48
  -5  10   1  950.86   69.72
   5  10  -1  874.47   81.30
  -5  10   1  867.83   80.49
  -5 -10   1  885.38   80.45
  -5  10   1  882.46   80.40
  -5 -10   1  886.01   71.66
   5  10  -1  898.69   73.92
  -5  10   1  930.24   68.21
  -5 -10   1  763.52   68.23
   4  10  -1  546.76   58.18
  -4  10   1  547.48   59.47
   4  10  -1  537.55   47.89
  -4 -10   1  517.02   49.94
  -4  10   1  641.96   52.88
  -4  10   1  668.50   64.41
  -4  10   1  598.46   49.24
   4 -10  -1  584.87   61.02
  -4 -10   1  482.65   52.51
  -4 -10   1  484.38   48.19
   4 -10  -1  583.79   69.67
   4  10  -1  598.96   56.01
  -4 -10   1  607.47   62.46
   3  10  -1   10.07    6.92
  -3  10   1    7.16    5.39
  -3  10   1    3.17    5.51
   3  10  -1    7.30    5.02
  -3  10   1   14.54    7.23
  -3 -10   1    9.97    6.85
   3  10  -1    2.81    4.89
   3 -10  -1    2.00    2.47
  -3 -10   1    2.02    3.51
  -3  10   1    8.42    5.48
  -3 -10   1    2.41    2.97
   3  10  -1    3.15    5.47
  -3 -10   1    5.37    4.40
  -3 -10   1    6.52    6.94
  -3  10   1    3.24    5.64
   3 -10  -1   12.42   10.18
   3 -10  -1   15.80    9.52
  -2  10   1   19.22    7.56
   2 -10  -1   40.27   11.06
  -2  10   1   30.39   10.42
   2  10  -1   24.11   11.19
  -2 -10   1   17.70    7.26
  -2 -10   1   36.39   14.15
  -2 -10   1   23.68    9.17
  -2 -10   1   20.85    9.54
   2 -10  -1   42.73   16.59
   2  10  -1   15.64    8.58
  -2 -10   1   52.45   14.71
   2 -10  -1   32.14   11.85
  -2  10   1   26.06   12.73
  -2  10   1   25.26   11.72
   2 -10  -1   32.93   10.82
   2  10  -1   35.63   10.65
  -2  10   1   44.20   11.28
   2  10  -1   28.49   11.56
   2 -10  -1   25.29   11.74
   1 -10  -1  891.56   78.38
   1  10  -1 1104.72   76.54
  -1  10   1  972.82   86.44
   1 -10  -1 1054.97   89.36
   1  10  -1  988.19   80.01
   1 -10  -1 1105.97   79.52
   1 -10  -1 1073.19   93.43
   1 -10  -1 1023.78   73.09
  -1 -10   1 1031.93   79.72
  -1  10   1  999.54   78.62
  -1 -10   1  972.13   75.10
  -1  10   1 1136.66   74.34
  -1 -10   1 1104.35   81.47
   1  10  -1 1040.17   86.20
   1  10  -1  945.06   81.32
  -1 -10   1 1046.58   90.98
   0  10  -1  258.15   29.67
   0  10  -1  214.61   32.85
   0  10   1  219.85   26.05
   0 -10   1  199.29   26.85
   0 -10   1  255.48   31.87
   0  10   1  200.29   33.96
   0 -10  -1  199.91   34.96
   0 -10  -1  241.42   31.07
   0 -10  -1  210.59   26.78
   0 -10   1  158.44   26.35
   0 -10  -1  224.11   31.69
   0 -10  -1  205.56   25.42
   0  10  -1  221.92   30.22
   0  10  -1  288.31   37.62
   0 -10  -1  236.19   36.24
   0  10   1  220.30   30.62
   0 -10   1  180.01   32.77
   0 -10   1  197.38   35.19
  -1  10  -1  966.16   74.83
   1  10   1  929.67   77.66
  -1  10  -1 1084.72   74.53
  -1  10  -1  952.67   83.55
  -1 -10  -1  957.43   72.48
   1 -10   1  906.62   72.38
   1 -10   1 1077.07   93.80
   1 -10   1  983.11   89.43
   1 -10   1 1044.30   76.45
   1 -10   1  957.23   76.00
  -1  10  -1  995.55   82.53
   1  10   1 1009.02   87.48
  -1 -10  -1  936.30   68.90
   1  10   1 1026.58   70.80
  -1 -10  -1 1003.52   77.42
  -1 -10  -1 1033.72   86.81
  -1 -10  -1  912.57   77.69
   2 -10   1  405.66   41.64
   2  10   1  440.66   42.68
  -2  10  -1  392.70   50.13
  -2 -10  -1  449.70   46.24
   2  10   1  390.54   41.19
  -2 -10  -1  425.00   39.08
   2 -10   1  423.41   56.09
   2  10   1  476.08   54.36
  -2 -10  -1  463.03   52.55
   2 -10   1  393.33   43.33
   2  10   1  441.48   47.28
   2 -10   1  455.02   54.21
  -2  10  -1  436.27   41.90
  -2  10  -1  454.32   49.63
  -2  10  -1  427.79   42.20
  -2 -10  -1  467.91   43.84
   2  10   1  325.59   39.96
  -3  10  -1  149.97   22.11
   3 -10   1  133.27   23.92
   3  10   1  161.02   27.41
   3  10   1  153.59   24.40
  -3 -10  -1  153.04   21.32
  -3 -10  -1  132.46   22.56
  -3  10  -1  128.74   25.92
   3  10   1  162.15   24.87
   3 -10   1  166.68   35.70
  -3 -10  -1  178.20   30.62
  -3  10  -1  132.30   28.36
   3 -10   1  161.62   31.40
   3  10   1  142.47   23.70
   3  10   1  121.55   27.64
   3 -10   1  151.61   23.70
  -4  10  -1    8.73    7.15
   4 -10   1    4.68    8.13
   4  10   1    2.87    3.52
  -4 -10  -1    5.08    4.65
   4 -10   1   -2.15    3.73
   4 -10   1    3.55    6.16
  -4 -10  -1    2.30    3.99
   4 -10   1    4.72    5.02
  -4  10  -1    7.33    7.80
  -4  10  -1    5.91    6.29
   4  10   1   -2.41    4.18
   4  10   1    8.98    6.17
   4  10   1    2.13    2.62
  -4 -10  -1   -3.03    5.26
   5  10   1  494.01   52.47
   5  10   1  561.97   57.42
   5 -10   1  483.69   67.88
   5  10   1  507.43   48.76
  -5  10  -1  530.00   56.16
  -5  10  -1  548.17   56.52
  -5 -10  -1  512.09   56.17
  -5 -10  -1  454.82   49.55
   5 -10   1  506.34   51.58
   5 -10   1  644.92   65.50
  -6 -10  -1  362.20   45.08
   6  10   1  428.80   47.67
   6  10   1  389.73   40.10
  -6  10  -1  314.15   42.11
  -6  10  -1  317.44   43.34
   6 -10   1  332.84   56.43
  -6 -10  -1  346.67   42.30
   6  10   1  324.31   44.50
   6 -10   1  430.94   52.86
   7  10   1 1676.41  119.84
   7  10   1 1389.17  113.35
  -7  10  -1 1568.82  112.62
  -7  10  -1 1572.03  115.57
  -7 -10  -1 1383.53  109.21
  -7 -10  -1 1463.03  110.81
   7 -10   1 1501.84  120.05
   7 -10   1 1698.79  143.13
  -8  10  -1  332.29   44.36
   8  10   1  367.21   48.58
   8  10   1  362.94   47.48
   8 -10   1  274.89   54.55
   8 -10   1  397.84   51.24
  -8 -10  -1  313.33   42.77
  -9 -10  -1  440.48   54.72
   9 -10   1  626.24   66.44
   9  10   1  527.65   62.68
   9  10   1  540.44   60.77
   9 -10   1  558.67   79.33
  -9  10  -1  470.08   55.57
  10  10   1    4.18    5.15
 -10 -10  -1   10.77    8.83
  10 -10   1    6.40   11.12
 -10  10  -1    6.73    7.18
  10  10   1   14.66   10.08
 -11  10  -1    3.49    6.08
  11  10   1    9.01   11.07
  11  10   1    3.76    4.64
 -11 -10  -1   11.53    9.46
 -12 -10  -1  119.74   29.18
  12  10   1  103.94   26.43
  12 -10   1  137.90   40.09
 -12  10  -1  108.99   26.55
  12  10   1   76.89   25.59
 -13 -10  -1  167.51   35.57
  13 -10   1  192.65   50.23
 -13  10  -1  132.17   30.04
  13  10   1  168.59   33.96
  13  10   1  157.85   38.37
 -14 -10  -1  207.35   41.86
  14 -10   1  279.37   60.84
 -14  10  -1  203.89   38.15
  14  10   1  190.79   37.70
  15 -10   1  611.10   93.08
 -14  11   1   44.23   18.06
 -14 -11   1    4.59   12.68
  14 -11  -1   35.69   21.52
  14  11  -1   28.29   15.37
 -13 -11   1  352.95   52.50
  13 -11  -1  262.68   57.42
  13  11  -1  319.57   52.92
 -13  11   1  363.15   53.45
 -12 -11   1  168.97   34.91
  12  11  -1  194.88   39.98
 -12  11   1  140.34   32.37
  12 -11  -1  186.79   47.83
 -11 -11   1  359.00   49.50
  11 -11  -1  264.87   55.97
  11  11  -1  391.24   56.59
 -11  11   1  394.90   53.32
 -11 -11   1  324.52   43.00
 -10  11   1  121.69   27.73
 -10 -11   1  138.71   29.26
  10  11  -1  243.70   42.50
  10 -11  -1  199.03   47.11
 -10  11   1  162.05   33.37
 -10 -11   1  134.41   26.44
  -9 -11   1   19.35   10.51
  -9  11   1   22.52   12.23
  -9 -11   1   21.93   10.68
   9  11  -1    8.56    9.14
   9 -11  -1   10.60    9.73
   9 -11  -1    5.98   12.74
  -9  11   1   13.90   10.49
  -8  11   1    7.33    7.80
  -8 -11   1    2.98    3.67
   8  11  -1    8.19    8.72
   8 -11  -1   17.19   15.75
  -8  11   1    3.48    4.28
   8 -11  -1    3.52    4.32
  -8 -11   1    2.63    3.24
   7 -11  -1  380.22   60.08
  -7 -11   1  288.17   38.90
   7 -11  -1  385.42   49.49
  -7  11   1  341.49   46.77
   7  11  -1  331.57   48.03
  -7  11   1  346.03   47.78
  -7 -11   1  292.57   43.44
  -7 -11   1  302.54   38.48
  -6  11   1  467.19   56.15
   6 -11  -1  499.81   57.01
  -6 -11   1  449.14   47.66
  -6  11   1  487.29   56.51
   6  11  -1  434.47   54.97
  -6 -11   1  375.17   43.88
   6 -11  -1  520.82   70.10
  -6 -11   1  393.44   51.40
  -5  11   1  612.20   67.07
  -5 -11   1  615.99   57.58
   5 -11  -1  718.60   82.79
  -5  11   1  615.44   67.17
   5 -11  -1  656.82   68.34
   5  11  -1  662.94   68.66
   5  11  -1  741.89   57.65
  -5 -11   1  679.84   59.54
  -5 -11   1  565.47   65.28
   4  11  -1 1058.63   91.28
  -4  11   1 1112.11   81.92
  -4 -11   1  990.56   79.69
  -4 -11   1 1033.15   93.17
  -4  11   1 1047.37   93.45
  -4  11   1 1052.30   93.53
   4 -11  -1 1109.27  106.36
   4  11  -1 1120.21   79.60
   4 -11  -1 1147.25   95.67
  -3  11   1  187.47   27.73
   3 -11  -1  248.79   43.56
   3  11  -1  231.33   37.02
  -3  11   1  154.22   31.36
  -3 -11   1  150.73   24.79
   3  11  -1  182.06   31.27
   3 -11  -1  154.16   31.05
   3  11  -1  185.81   25.92
  -3  11   1  163.77   31.51
  -3 -11   1  133.88   29.75
  -2 -11   1   68.78   16.05
   2 -11  -1   85.01   24.77
  -2  11   1   57.20   15.92
   2  11  -1   73.51   19.06
   2  11  -1   60.03   19.13
  -2  11   1   73.48   21.38
   2 -11  -1   65.62   15.07
  -2  11   1   68.04   20.49
   2 -11  -1  115.69   26.11
  -2 -11   1  106.49   25.39
   2  11  -1   80.79   16.70
  -1  11   1   73.64   21.60
   1  11  -1   90.67   22.62
  -1  11   1  104.36   21.21
   1  11  -1   92.69   20.57
   1 -11  -1   75.30   23.29
   1  11  -1  123.74   21.14
  -1 -11   1   83.12   17.77
  -1 -11   1  103.97   25.81
   1 -11  -1   78.40   16.05
   1 -11  -1  105.22   25.54
   0  11  -1  689.43   62.42
   0  11   1  801.47   75.19
   0  11   1  622.54   61.26
   0 -11   1  701.47   62.61
   0 -11  -1  825.86   76.64
   0  11  -1  718.62   69.71
   0 -11  -1  721.23   58.35
   0 -11   1  764.88   76.02
   0 -11   1  621.66   57.39
   0 -11  -1  679.25   56.04
   1  11   1  946.67   79.80
   1 -11   1  920.48   90.92
  -1 -11  -1 1093.46   90.95
  -1  11  -1  953.49   83.46
  -1 -11  -1  895.42   72.05
   1 -11   1 1126.73   95.78
   1  11   1 1018.86   89.95
   1 -11   1  908.28   73.45
  -1 -11  -1  966.29   71.02
  -1  11  -1  956.33   76.16
   2 -11   1  995.96   79.59
   2  11   1 1044.70   86.72
   2  11   1 1146.94   97.43
  -2 -11  -1 1175.05   96.34
  -2  11  -1  961.09   89.48
   2 -11   1 1044.16  101.52
  -2  11  -1 1038.75   80.03
  -2 -11  -1 1119.96   77.43
  -2  11  -1 1124.71   91.93
   2 -11   1 1210.07  100.84
  -2 -11  -1 1055.69   80.34
  -3 -11  -1  539.30   51.78
  -3 -11  -1  597.94   63.20
  -3  11  -1  594.94   61.33
   3  11   1  517.98   56.44
   3 -11   1  549.49   69.89
   3  11   1  595.20   65.65
   3 -11   1  488.07   61.90
   3 -11   1  541.22   51.97
   4 -11   1  191.64   36.44
  -4 -11  -1  151.60   31.18
   4 -11   1  156.15   37.20
  -4  11  -1  183.08   32.89
  -4 -11  -1  177.33   27.69
  -4  11  -1  151.43   29.67
   4 -11   1  203.18   28.96
   4  11   1  237.37   35.69
   5 -11   1   51.33   18.92
   5  11   1   36.00   14.66
   5 -11   1   53.50   22.88
  -5 -11  -1   49.44   14.81
  -5  11  -1   25.80   12.08
  -5  11  -1   65.50   19.84
  -5 -11  -1   53.03   17.42
   6  11   1  386.66   49.64
  -6 -11  -1  412.78   46.64
  -6  11  -1  321.40   44.83
   6 -11   1  418.48   65.23
   6 -11   1  384.84   52.61
  -6  11  -1  321.11   45.43
  -6 -11  -1  396.57   48.84
   7 -11   1  203.91   37.74
  -7  11  -1  188.14   33.71
  -7 -11  -1  203.13   32.87
  -7 -11  -1  156.07   30.14
   7 -11   1  219.84   47.78
  -7  11  -1  219.76   34.82
   7  11   1  217.38   36.65
  -8  11  -1  492.16   57.54
   8 -11   1  603.65   66.95
   8 -11   1  478.78   73.76
   8  11   1  433.88   56.48
  -8 -11  -1  471.61   54.80
   9 -11   1  438.91   57.17
  -9 -11  -1  374.32   48.98
   9  11   1  314.24   47.98
  -9  11  -1  381.26   50.49
   9 -11   1  409.97   68.55
 -10 -11  -1  150.44   31.59
 -10  11  -1  207.75   35.57
  10 -11   1  175.69   46.39
  10  11   1  205.23   37.11
 -11 -11  -1  101.77   26.69
 -11  11  -1  140.02   30.05
  11  11   1  162.16   33.67
  11 -11   1  125.78   39.88
 -12  11  -1   60.74   19.95
  12  11   1   66.18   21.72
 -12 -11  -1   37.59   16.43
  12 -11   1   43.39   25.26
 -13 -11  -1   89.22   25.94
  13  11   1   54.43   20.22
  13 -11   1   74.59   31.94
  14  11   1  401.92   57.15
 -13 -12   1   38.50   17.56
 -13  12   1   44.42   19.02
  12  12  -1  357.37   56.81
 -12 -12   1  312.60   48.30
  12 -12  -1  398.73   70.89
 -12  12   1  345.49   52.13
 -11  12   1  201.88   38.61
  11  12  -1  168.37   37.92
 -11 -12   1  142.83   31.50
  11 -12  -1  217.58   50.88
  10  12  -1  112.57   30.38
  10 -12  -1   92.01   32.71
 -10  12   1  102.63   27.18
 -10  12   1  115.06   27.46
 -10 -12   1   91.28   23.79
  -9 -12   1  170.11   31.92
  -9  12   1  176.88   35.05
   9  12  -1  244.99   43.41
   9 -12  -1  211.37   37.98
  -9 -12   1  148.04   28.13
   9 -12  -1  222.02   49.52
  -9  12   1  167.30   33.86
   8 -12  -1 1257.65  126.47
   8  12  -1 1229.77  110.02
  -8  12   1 1314.67  106.70
  -8  12   1 1292.64  108.23
   8 -12  -1 1179.54  103.98
  -8 -12   1 1162.45   95.67
  -8 -12   1 1064.70   90.67
   7  12  -1   37.29   16.95
  -7  12   1   33.89   14.71
   7 -12  -1   23.56   16.25
  -7 -12   1   21.25   10.43
   7 -12  -1   45.86   17.64
  -7  12   1   27.48   14.55
  -6 -12   1  801.13   72.14
   6  12  -1  911.95   87.54
   6 -12  -1  924.97   87.28
   6 -12  -1  917.87  101.53
  -6  12   1  889.25   85.52
  -6  12   1  995.00   89.91
  -6 -12   1  881.29   85.49
   5  12  -1  422.48   41.87
  -5 -12   1  358.76   50.34
   5  12  -1  381.19   51.05
  -5  12   1  298.21   46.27
   5 -12  -1  341.83   57.53
  -5  12   1  423.17   54.72
   5 -12  -1  386.66   52.59
  -5 -12   1  325.85   40.36
   4 -12  -1    3.84    6.68
   4  12  -1    2.16    3.75
  -4  12   1    7.70    8.19
   4  12  -1    3.47    4.27
   4 -12  -1   -5.18    9.00
  -4  12   1   -3.87    4.75
  -4 -12   1    7.21    5.91
  -4 -12   1    3.93    4.83
  -3 -12   1  530.57   52.04
   3  12  -1  533.68   62.70
   3  12  -1  554.33   51.86
   3  12  -1  635.03   63.53
  -3  12   1  554.09   54.25
   3 -12  -1  539.40   70.98
   3 -12  -1  593.14   66.70
  -3  12   1  507.40   62.28
  -3  12   1  549.72   64.55
  -3 -12   1  522.62   64.17
  -2  12   1  493.94   60.50
   2  12  -1  507.49   59.36
   2 -12  -1  422.92   45.04
   2 -12  -1  559.92   63.82
  -2  12   1  463.36   50.07
  -2 -12   1  508.41   62.05
   2  12  -1  557.26   50.95
  -2  12   1  451.39   58.07
   2  12  -1  442.64   52.65
   2 -12  -1  544.33   67.99
  -2 -12   1  556.26   51.23
   1 -12  -1  177.76   34.63
   1  12  -1  158.70   25.64
  -1 -12   1  167.57   34.04
  -1  12   1  161.48   32.46
   1 -12  -1  110.29   20.51
  -1 -12   1  131.31   23.36
   1  12  -1  121.39   27.59
   1  12  -1  145.91   27.22
  -1  12   1  145.62   26.19
   0  12  -1 1303.05  101.22
   0  12   1 1372.05  103.96
   0 -12  -1 1373.40  114.32
   0  12   1 1387.50  114.96
   0  12  -1 1382.39  111.05
   0 -12   1 1381.99   98.77
   0 -12   1 1533.58  121.32
  -1  12  -1  149.03   30.34
  -1  12  -1  151.52   26.34
   1 -12   1  183.54   35.73
   1  12   1  180.35   35.38
  -1 -12  -1  142.11   31.68
   1 -12   1  168.70   26.42
   1  12   1  196.84   31.73
   2  12   1  361.17   51.79
  -2  12  -1  364.12   47.92
   2  12   1  319.41   43.03
   2 -12   1  406.63   57.77
  -2 -12  -1  307.96   37.82
   2 -12   1  349.89   51.84
   2 -12   1  344.11   40.23
  -2 -12  -1  392.39   51.64
  -3 -12  -1 1242.85   96.87
   3  12   1 1234.68  104.41
   3 -12   1 1509.74  121.53
   3 -12   1 1338.24  123.78
  -3  12  -1 1301.99  109.63
  -3  12  -1 1369.84  110.58
   3 -12   1 1474.96  101.46
   3  12   1 1345.50  116.01
  -3 -12  -1 1581.89  118.30
  -4 -12  -1  363.38   42.54
   4 -12   1  349.76   58.03
   4  12   1  303.40   44.40
  -4  12  -1  335.66   47.25
  -4  12  -1  367.11   48.75
   4 -12   1  444.83   58.08
  -4 -12  -1  334.41   47.83
   5 -12   1  553.86   66.62
   5 -12   1  541.68   75.05
  -5  12  -1  504.20   58.65
  -5  12  -1  503.82   59.14
  -5 -12  -1  533.54   61.24
   5  12   1  476.55   58.06
  -5 -12  -1  452.42   50.86
  -6 -12  -1 1067.56   88.57
   6  12   1 1130.14   97.47
  -6 -12  -1 1180.27   98.46
  -6  12  -1 1167.75   98.20
   6 -12   1 1093.70  116.33
  -6  12  -1  931.31   89.56
   6 -12   1 1128.52  103.51
   7 -12   1  174.07   36.52
   7  12   1  172.75   33.39
   7 -12   1  113.34   35.28
  -7 -12  -1  108.46   24.45
  -7  12  -1  145.96   30.52
  -8 -12  -1  449.06   53.24
   8  12   1  382.04   54.10
   8 -12   1  446.71   72.71
  -8  12  -1  416.73   54.49
   8 -12   1  489.71   63.36
  -9 -12  -1  766.44   78.12
   9 -12   1  928.30  109.52
  -9  12  -1  899.96   84.37
   9  12   1  860.82   86.62
  10  12   1   16.94   11.70
  10 -12   1   21.26   17.46
 -10  12  -1   30.40   14.82
 -10 -12  -1   26.21   13.07
 -11 -12  -1  885.78   87.58
  11 -12   1  920.53  114.06
  11  12   1  926.91   92.08
 -12 -12  -1  713.35   78.35
  12  12   1  678.41   78.31
  12 -12   1  836.33  107.63
  11  13  -1  136.65   34.83
  11 -13  -1  164.01   44.41
 -11  13   1  141.71   33.00
  10  13  -1   29.66   16.14
  10 -13  -1   27.71   22.58
 -10  13   1   30.45   16.11
   9  13  -1  263.17   48.98
   9 -13  -1  444.72   72.30
  -9  13   1  396.38   55.11
  -9  13   1  334.25   49.66
  -8  13   1   44.06   17.25
  -8  13   1   42.55   18.30
   8  13  -1   82.86   25.43
   8 -13  -1   66.28   22.34
   8 -13  -1   39.05   22.77
  -7  13   1   97.42   26.31
   7 -13  -1   62.99   27.09
  -7  13   1   60.85   20.91
   7 -13  -1   86.98   25.23
   7  13  -1   83.26   24.98
  -6  13   1    4.22    7.34
  -6  13   1   -4.09    5.02
   6 -13  -1   -4.15    7.22
   6 -13  -1    6.07    7.46
  -6 -13   1    8.30    8.83
   6  13  -1    4.16    7.24
  -6 -13   1    2.68    3.29
   5 -13  -1    8.34   10.25
  -5 -13   1    4.22    7.33
   5  13  -1    3.92    4.83
  -5  13   1    4.21    7.32
   5 -13  -1   -5.81    0.18
  -5  13   1    4.11    5.06
  -5 -13   1    7.85    7.19
   4 -13  -1  133.92   32.42
  -4 -13   1  137.28   32.36
  -4 -13   1  132.57   24.61
   4  13  -1  151.47   31.54
  -4  13   1  149.07   32.90
   4  13  -1  144.90   24.64
  -4  13   1   92.36   26.68
   4 -13  -1  188.36   41.97
  -3  13   1  226.14   40.74
  -3 -13   1  243.23   33.59
   3 -13  -1  340.33   49.96
  -3 -13   1  256.37   44.76
   3  13  -1  266.37   34.55
  -3  13   1  195.86   38.57
   3  13  -1  229.15   38.22
  -2 -13   1  172.00   35.89
   2  13  -1  127.81   23.97
   2  13  -1  139.01   31.74
   2  13  -1  163.22   30.13
  -2  13   1  180.86   29.55
  -2  13   1  134.31   31.82
  -2 -13   1  139.09   24.96
   2 -13  -1  147.58   33.59
  -2  13   1  150.43   33.70
   1 -13  -1  101.40   27.44
  -1 -13   1  109.08   21.48
   1  13  -1   81.84   24.00
  -1  13   1   98.47   22.23
   1  13  -1   85.80   21.56
  -1 -13   1  124.99   31.44
  -1  13   1   76.02   23.18
   1  13  -1  136.51   24.19
  -1  13   1  112.82   29.03
   0 -13   1   82.14   18.89
   0  13  -1   83.67   20.55
   0  13   1   80.18   24.74
   0  13  -1   88.53   20.23
   0 -13   1  121.78   30.69
   0  13  -1   76.69   22.55
   0 -13  -1  122.48   29.70
   0  13   1   96.58   22.40
  -1 -13  -1   -4.21    5.17
   1  13   1   25.62   14.84
   1  13   1   -3.15    6.71
   1 -13   1   -2.52    4.38
   1 -13   1   -4.55    7.90
  -1  13  -1   18.95   11.41
  -2 -13  -1   37.55   17.14
   2 -13   1   31.99   16.03
   2  13   1   39.15   17.86
   2  13   1   42.85   15.83
  -2  13  -1   45.59   17.60
   2 -13   1   56.47   15.91
   3 -13   1   41.96   14.28
   3 -13   1   64.53   22.80
   3  13   1   34.48   15.49
  -3  13  -1   65.02   21.18
  -3  13  -1   50.79   18.77
  -3 -13  -1   82.51   24.45
   3  13   1   53.21   20.55
   4 -13   1  152.52   34.46
  -4  13  -1   65.66   21.30
  -4  13  -1  118.97   27.97
  -4 -13  -1  113.91   28.73
   4 -13   1  131.17   36.10
   4  13   1   90.18   24.00
  -5 -13  -1  220.07   39.72
   5  13   1  199.94   36.73
  -5 -13  -1  241.52   34.64
   5 -13   1  199.91   40.86
   5 -13   1  150.85   40.53
  -5  13  -1  186.44   35.82
  -5  13  -1  212.97   38.23
  -6 -13  -1  314.03   47.22
   6  13   1  224.66   40.17
  -6 -13  -1  247.11   37.14
   6 -13   1  261.80   46.61
   6 -13   1  310.62   58.62
  -6  13  -1  214.31   39.47
   7 -13   1   13.26   11.53
  -7 -13  -1   15.98    9.62
   7 -13   1    4.67    5.75
   7  13   1   -4.11    5.05
  -7  13  -1   11.77    9.65
   8  13   1   72.30   23.87
  -8 -13  -1  105.23   25.15
   8 -13   1  140.51   34.87
   8 -13   1   89.64   34.24
  -9 -13  -1   68.24   20.53
   9  13   1   65.99   23.21
   9 -13   1   85.74   33.04
  10  13   1  167.00   36.99
  10 -13   1  191.60   50.37
 -10 -13  -1  174.75   34.46
 -11 -13  -1  229.19   40.85
   9 -14  -1  269.58   60.04
  -9  14   1  361.20   55.13
   9  14  -1  331.73   54.84
   8 -14  -1  489.14   64.17
   8 -14  -1  566.64   84.42
   8  14  -1  479.00   65.67
  -8  14   1  467.95   61.56
  -8  14   1  428.58   61.63
  -7  14   1    9.06    9.68
   7  14  -1   32.28   16.05
   7 -14  -1    6.67   20.11
  -7  14   1   17.21   11.85
   7 -14  -1   17.83   12.27
   6  14  -1  263.17   45.98
   6 -14  -1  386.80   65.40
  -6  14   1  280.73   47.98
  -6  14   1  235.18   43.11
   6 -14  -1  291.25   48.78
  -6 -14   1  297.13   49.31
   5 -14  -1   94.60   27.44
  -5 -14   1  109.80   30.57
   5  14  -1   74.54   23.69
  -5  14   1   99.60   28.13
   5 -14  -1   74.39   29.80
  -5  14   1   65.84   22.63
   4 -14  -1   31.73   17.65
  -4 -14   1   41.95   19.03
  -4  14   1    8.84    9.47
   4  14  -1   31.22   14.43
  -4 -14   1   18.86    9.42
  -4  14   1   22.52   14.68
  -3 -14   1  396.52   47.13
   3  14  -1  415.26   54.49
  -3 -14   1  509.60   66.24
  -3  14   1  431.71   59.77
   3 -14  -1  506.27   65.75
  -3  14   1  477.30   63.58
   3  14  -1  525.48   51.73
  -2 -14   1  684.57   78.13
  -2  14   1  497.52   66.96
   2  14  -1  584.49   57.48
   2  14  -1  549.67   62.25
  -2  14   1  664.97   75.47
   2  14  -1  616.90   71.50
  -2 -14   1  544.61   56.16
   2 -14  -1  609.35   73.32
  -1 -14   1  174.65   28.96
  -1  14   1  151.01   29.25
   1  14  -1  217.14   31.99
   1  14  -1  185.80   37.59
   1 -14  -1  179.17   39.15
  -1  14   1  167.05   36.03
  -1 -14   1  150.11   35.65
  -1  14   1  231.25   43.22
   1  14  -1  100.95   25.36
   0  14  -1  870.55   87.96
   0  14   1  812.84   77.72
   0 -14   1  805.69   90.53
   0 -14  -1  849.25   89.82
   0  14  -1 1129.21   83.04
   0 -14   1  776.22   71.97
   0  14   1  930.83   93.36
  -1 -14  -1   -4.57    9.73
   1  14   1   13.41    9.22
  -1  14  -1   -4.13   11.36
   1  14   1    4.62    8.02
   1 -14   1   -4.91    8.54
   1 -14   1    8.08    6.62
  -1  14  -1    5.75    6.12
   2  14   1  112.35   30.27
   2 -14   1   64.20   23.20
  -2  14  -1  119.68   29.96
  -2 -14  -1  104.41   28.85
   2  14   1   84.06   22.87
   2 -14   1  109.52   22.82
   3 -14   1  254.34   36.88
   3  14   1  300.60   44.94
  -3  14  -1  251.24   43.44
  -3 -14  -1  322.87   50.31
   3  14   1  251.89   46.60
   3 -14   1  328.02   52.95
   4 -14   1  154.18   36.27
   4  14   1  114.99   28.28
  -4  14  -1  144.72   32.04
  -4 -14  -1  137.17   32.42
   5 -14   1  310.27   58.77
   5 -14   1  399.21   59.30
  -5  14  -1  305.77   47.46
  -5 -14  -1  291.14   48.23
   5  14   1  292.66   47.27
   6  14   1  355.89   53.46
   6 -14   1  372.16   66.52
  -6 -14  -1  477.71   60.54
   6 -14   1  463.30   65.45
   7  14   1    4.35    7.56
   7 -14   1    4.99   12.27
   7 -14   1   -6.94   12.06
   8 -14   1  109.97   31.20
   8  14   1   94.73   27.71
   8 -14   1  151.21   43.70
  -9 -14  -1   87.76   23.74
   9 -14   1   81.80   33.23
 -10 -14  -1   -3.85    4.73
  -8  15   1  237.58   44.14
   8 -15  -1  331.88   53.57
   7 -15  -1   14.29   11.72
   7 -15  -1    7.06   12.27
  -7  15   1    4.54    5.59
  -7  15   1    4.81    5.92
   6 -15  -1  312.11   53.17
  -6  15   1  335.21   53.22
  -6  15   1  342.27   54.98
   6  15  -1  367.17   55.25
   5  15  -1  828.62   85.94
  -5  15   1  782.65   86.62
   5 -15  -1  808.43   89.28
  -5  15   1  889.39   92.08
  -5 -15   1  802.26   89.65
  -4  15   1   24.10   17.87
   4 -15  -1   34.17   18.10
   4  15  -1   36.93   16.83
  -4  15   1   51.39   20.78
  -4 -15   1   44.97   20.45
  -3  15   1  719.93   84.68
   3  15  -1  772.75   80.83
  -3 -15   1  904.76   96.15
   3 -15  -1  934.28   96.50
  -3  15   1  955.90   96.00
   2 -15  -1  212.78   44.58
  -2 -15   1  314.45   53.17
   2  15  -1  221.56   38.38
  -2  15   1  218.41   42.90
   2  15  -1  239.81   35.44
  -2  15   1  237.09   45.64
   1 -15  -1  129.09   33.66
  -1 -15   1   83.37   27.46
  -1  15   1   86.09   26.59
   1  15  -1   69.37   18.55
  -1  15   1   68.05   24.95
   0  15  -1  582.66   59.72
   0  15   1  597.62   74.57
   0  15   1  514.81   60.15
   0  15   1  434.37   64.72
   0 -15  -1  660.62   78.14
   0 -15   1  581.17   58.59
   0 -15   1  604.25   76.85
   1 -15   1  670.76   81.88
  -1 -15  -1  658.11   79.31
   1  15   1  565.78   64.18
   1  15   1  583.32   74.68
   1 -15   1  533.44   57.54
  -1  15  -1  654.25   63.99
   2 -15   1  174.69   40.44
  -2  15  -1  207.47   34.04
   2  15   1  204.88   42.47
   2  15   1  125.59   29.54
  -2 -15  -1  157.06   37.62
  -2  15  -1  139.86   32.92
   2 -15   1  185.36   31.12
  -3 -15  -1 1100.39  104.40
   3  15   1 1035.29   93.41
  -3  15  -1  783.09   88.76
   3 -15   1 1058.47  106.77
  -4  15  -1  109.67   29.03
   4  15   1  137.41   31.09
  -4 -15  -1  105.01   29.82
   4 -15   1   84.91   28.19
   5  15   1  228.17   42.65
  -5 -15  -1  305.10   50.96
   5 -15   1  370.35   58.79
   6 -15   1  587.29   77.28
   7 -15   1   14.40   15.36
   7 -15   1   21.16   14.56
   1  16  -1   24.41   11.95
  -1  16   1   41.37   19.12
   0  16  -1   31.36   13.47
   0  16   1   46.93   22.27
  -1  16  -1    9.68    8.87
   1  16   1    3.70    6.44
  -1  16  -1   29.06   15.75
   2  16   1   11.58    9.51
  -2  16  -1    9.52    8.29
  -3  16  -1  168.84   37.41
 -19   0   2 1092.69  113.74
  19   0  -2 1170.78  112.50
 -18   0   2   20.65   14.19
  18   0  -2    9.37   11.52
 -18   0   2   -6.29   10.94
 -18   0   2   27.08   16.31
 -17   0   2 1617.82  142.84
  17   0  -2 1617.13  136.02
 -17   0   2 1444.02  135.58
  16   0  -2   38.74   16.79
 -16   0   2   33.96   19.73
 -16   0   2   20.76   14.34
  15   0  -2  190.38   37.90
 -15   0   2  265.28   49.56
 -14   0   2  179.63   38.94
  14   0  -2  121.30   28.92
  13   0  -2 2771.06  156.63
 -13   0   2 2560.06  180.96
 -12   0   2  402.16   58.78
  12   0  -2  553.72   52.07
  12   0  -2  547.49   56.44
 -12   0   2  630.91   67.27
 -12   0   2  597.61   68.96
  12   0  -2  465.96   57.69
  12   0  -2  655.61   60.10
 -11   0   2 5250.45  306.69
  11   0  -2 5687.37  289.98
  11   0  -2 5694.80  283.38
  11   0  -2 4098.11  280.96
 -11   0   2 5495.31  303.15
  11   0  -2 4052.67  287.39
  10   0  -2   17.71    8.79
 -10   0   2    7.30    6.34
  10   0  -2    2.27    2.79
  10   0  -2   -1.95    2.40
 -10   0   2   -3.26    4.01
 -10   0   2    3.43    2.98
  10   0  -2   15.21    9.16
   9   0  -2 2120.75  123.28
   9   0  -2 1739.93  129.97
  -9   0   2 2200.05  143.76
  -9   0   2 1686.42  116.49
   9   0  -2 1899.35  101.81
   9   0  -2 1778.49  125.75
  -9   0   2 2121.58  138.14
   9   0  -2 2100.16  124.79
   8   0  -2 1861.17  134.05
  -8   0   2 2199.45  143.90
   8   0  -2 2296.05  127.55
  -8   0   2 1861.56  122.87
   8   0  -2 1883.54  129.88
  -8   0   2 2224.55  140.61
   7   0  -2 2779.09  147.17
   7   0  -2 2387.74  150.93
  -7   0   2 2356.85  144.39
  -7   0   2 2640.33  161.76
   7   0  -2 2279.85  154.04
  -7   0   2 2554.11  157.43
  -7   0   2 2302.82  145.42
   6   0  -2 1038.75   80.17
  -6   0   2 1104.91   76.39
   6   0  -2 1036.41   83.22
  -6   0   2 1150.28   77.31
  -6   0   2 1198.75   87.89
   6   0  -2 1193.29   76.19
   6   0  -2 1307.76   83.27
   5   0  -2 8178.73  464.86
  -5   0   2 8064.58  455.13
   5   0  -2 8898.47  455.92
   5   0  -2 8167.18  462.63
  -5   0   2 8365.86  456.06
   5   0  -2 9722.22  463.60
  -5   0   2 8908.60  467.90
  -5   0   2 9999.00  457.60
  -4   0   2 1302.91   81.03
   4   0  -2 1493.93   85.90
   4   0  -2 1353.18   79.87
  -4   0   2 1235.32   86.55
  -4   0   2 1323.84   79.16
   4   0  -2 1125.65   84.77
   4   0  -2 1247.36   85.36
  -4   0   2 1198.35   79.26
  -3   0   2 7667.96  442.95
   3   0  -2 8968.41  442.22
  -3   0   2 8397.11  438.24
   3   0  -2 8351.55  436.75
  -3   0   2 7943.96  436.48
   3   0  -2 9139.15  438.10
   3   0  -2 8253.46  443.52
  -3   0   2 9083.96  437.08
   2   0  -2 5308.87  284.49
  -2   0   2 5391.64  286.08
  -2   0   2 5875.12  281.16
  -2   0   2 5301.59  285.79
   2   0  -2 5575.57  288.07
  -2   0   2 5046.42  284.11
  -2   0   2 5794.19  285.65
   2   0  -2 5460.95  285.25
   1   0  -2   13.96    3.37
  -1   0   2   16.89    3.68
   1   0  -2   22.34    5.41
  -1   0   2   13.29    4.25
  -1   0   2   16.05    4.78
  -1   0   2   10.67    3.44
   1   0  -2   12.02    3.46
  -1   0   2   13.84    4.07
  -1   0   2   16.99    3.07
   1   0  -2    9.03    3.57
   1   0  -2   24.86    5.36
   0   0  -2 2417.75  125.98
   0   0   2 2305.90  125.99
   0   0  -2 2194.48  123.42
   0   0   2 2160.46  120.29
   0   0   2 2327.04  122.29
   0   0  -2 2244.77  121.82
   0   0  -2 2227.91  120.28
   0   0  -2 2281.45  124.93
   0   0  -2 2373.87  117.45
   0   0   2 2328.66  127.37
   0   0   2 2168.05  125.63
   0   0   2 2286.98  117.76
   0   0   2 2253.52  122.22
   0   0   2 2298.78  118.29
   1   0   2 4703.88  243.29
   1   0   2 4724.81  249.95
   1   0   2 4796.75  250.06
  -1   0  -2 4568.25  246.18
  -1   0  -2 4825.77  243.24
   1   0   2 4890.34  246.51
  -1   0  -2 4759.89  239.93
   1   0   2 4838.88  250.55
   1   0   2 4573.04  240.12
  -1   0  -2 4642.53  244.09
  -1   0  -2 4608.00  240.22
  -1   0  -2 4651.73  249.46
  -1   0  -2 4761.67  241.52
   1   0   2 4746.97  242.81
   1   0   2 4693.42  239.75
  -1   0  -2 4949.53  244.45
  -1   0  -2 4889.72  249.06
  -1   0  -2 4885.50  249.89
   1   0   2 4811.22  244.69
  -2   0  -2  932.24   52.95
  -2   0  -2  930.46   55.23
  -2   0  -2  876.07   59.53
   2   0   2  903.16   53.44
   2   0   2  921.50   55.94
   2   0   2  926.38   58.37
  -2   0  -2  946.06   60.52
  -2   0  -2  902.53   57.52
   2   0   2  914.02   61.26
  -2   0  -2  865.64   53.23
   2   0   2  972.15   62.53
  -2   0  -2  972.34   52.24
  -2   0  -2  863.43   60.19
   2   0   2  923.79   51.87
  -2   0  -2  865.09   50.43
  -3   0  -2 5511.77  304.65
  -3   0  -2 5799.32  297.77
   3   0   2 5793.46  299.01
  -3   0  -2 5817.73  291.83
   3   0   2 5674.81  290.40
  -3   0  -2 5367.66  301.18
   3   0   2 5530.29  305.93
  -3   0  -2 5798.19  291.84
  -3   0  -2 5555.85  304.91
   3   0   2 5566.09  295.34
  -3   0  -2 5690.07  304.97
   3   0   2 5680.89  306.37
  -3   0  -2 6330.92  299.52
   3   0   2 5691.70  302.33
  -3   0  -2 5741.20  295.20
   4   0   2 1069.16   72.24
   4   0   2  991.36   67.70
  -4   0  -2 1004.13   66.35
  -4   0  -2 1035.81   71.45
  -4   0  -2 1073.79   59.16
   4   0   2 1004.76   58.74
   4   0   2 1108.03   56.21
  -4   0  -2  958.18   72.21
   4   0   2 1015.74   63.88
  -4   0  -2 1085.83   58.36
   4   0   2 1009.58   66.65
  -4   0  -2 1126.70   67.96
  -4   0  -2 1020.11   63.47
  -4   0  -2  934.09   71.42
  -5   0  -2 3450.24  166.96
  -5   0  -2 3008.07  178.90
   5   0   2 3380.17  183.19
   5   0   2 3143.81  176.24
   5   0   2 3158.71  167.94
   5   0   2 3156.97  186.45
  -5   0  -2 3300.86  168.76
  -5   0  -2 2873.56  184.16
   5   0   2 3286.55  166.79
  -5   0  -2 3167.71  185.47
  -5   0  -2 3484.33  181.22
   5   0   2 2977.78  177.83
  -5   0  -2 3141.99  175.34
  -5   0  -2 3619.16  182.08
  -5   0  -2 2921.91  185.02
  -5   0  -2 2823.93  185.21
   6   0   2 1361.14   92.37
  -6   0  -2 1234.52   87.12
  -6   0  -2 1245.26   94.67
   6   0   2 1343.11   75.94
  -6   0  -2 1274.92   94.61
  -6   0  -2 1343.91   76.95
  -6   0  -2 1302.15   84.50
   6   0   2 1421.08   76.22
  -6   0  -2 1454.05   90.36
   6   0   2 1411.26   86.35
  -6   0  -2 1165.07   93.02
  -6   0  -2 1522.41   74.15
   6   0   2 1196.41   85.65
  -6   0  -2 1439.11   89.26
  -6   0  -2 1146.11   90.34
  -7   0  -2 2376.72  113.60
  -7   0  -2 2205.83  133.28
  -7   0  -2 1849.38  136.51
   7   0   2 2118.01  137.05
   7   0   2 2195.92  116.36
  -7   0  -2 1888.67  132.44
  -7   0  -2 2083.16  117.76
  -7   0  -2 1878.29  137.28
   7   0   2 2265.13  118.13
  -7   0  -2 1939.49  130.24
  -7   0  -2 2017.57  126.95
   7   0   2 1989.73  128.84
  -7   0  -2 2332.20  133.65
  -7   0  -2 1992.30  139.56
  -8   0  -2  215.01   26.94
  -8   0  -2  221.22   29.02
  -8   0  -2  179.70   27.24
   8   0   2  212.62   27.78
  -8   0  -2  259.23   17.63
  -8   0  -2  218.13   33.85
   8   0   2  225.50   19.72
  -8   0  -2  242.57   31.29
  -8   0  -2  276.86   32.86
  -8   0  -2  195.18   31.69
   8   0   2  277.68   22.56
   8   0   2  232.37   33.04
  -8   0  -2  183.56   31.06
  -9   0  -2 2229.58  143.59
  -9   0  -2 2017.85  137.46
   9   0   2 2373.27  153.47
  -9   0  -2 1975.95  148.92
   9   0   2 2358.96  124.70
   9   0   2 2698.23  129.92
  -9   0  -2 2505.76  148.69
   9   0   2 2068.51  139.97
  -9   0  -2 2061.26  142.16
  -9   0  -2 2539.69  146.90
  -9   0  -2 2143.39  155.20
  -9   0  -2 1640.70  143.74
 -10   0  -2    6.66    7.16
 -10   0  -2   30.34   14.02
 -10   0  -2   27.29   10.61
 -10   0  -2   30.96   11.38
 -10   0  -2   18.77    9.38
 -10   0  -2   41.88   13.69
  10   0   2   28.19   10.85
 -10   0  -2   15.69    7.86
 -11   0  -2  347.42   44.48
 -11   0  -2  369.29   42.52
 -11   0  -2  317.28   47.17
  11   0   2  340.65   42.29
 -11   0  -2  407.28   55.46
 -11   0  -2  499.20   52.43
 -11   0  -2  443.07   48.07
 -12   0  -2  641.02   73.64
 -12   0  -2  536.61   58.91
 -12   0  -2  679.70   66.22
  12   0   2  565.09   57.31
 -12   0  -2  457.02   52.51
 -13   0  -2  617.63   62.28
  13   0   2  644.57   63.83
 -13   0  -2  521.02   71.53
 -13   0  -2  675.75   70.40
 -14   0  -2  177.13   40.39
 -14   0  -2  202.53   37.08
 -14   0  -2  159.41   30.20
  14   0   2  133.84   27.80
 -15   0  -2 1462.20  136.44
 -15   0  -2 1639.94  129.83
  15   0   2 1390.26  114.64
 -16   0  -2   51.29   20.02
 -16   0  -2   41.96   22.25
  16   0   2   58.80   19.33
 -17   0  -2 1032.53  113.17
 -17   0  -2 1020.75  102.87
  17   0   2  903.68   89.29
  18   0   2    4.05    7.04
 -18   0  -2    5.38    6.62
 -18   0  -2   12.88   11.20
 -19  -1   2   10.80   11.54
 -19   1   2   35.41   17.61
 -19   1   2   52.63   25.59
 -19  -1   2   45.57   22.65
 -19   1   2    5.71    9.97
  19   1  -2   24.03   15.66
  19  -1  -2   28.46   16.52
 -18   1   2    4.98    8.65
 -18   1   2   -5.64    6.93
 -18  -1   2   12.53   13.33
 -18  -1   2   16.03   13.14
 -18   1   2    6.32   10.99
  18   1  -2   -4.71    5.79
  18  -1  -2    9.18   11.29
 -17   1   2  131.58   36.97
 -17  -1   2   99.98   29.91
 -17  -1   2  124.56   35.94
 -17   1   2   82.80   27.43
  17  -1  -2   53.68   20.96
  17   1  -2   63.35   23.28
 -16  -1   2  406.13   62.79
 -16  -1   2  620.86   79.77
  16   1  -2  527.86   64.88
 -16  -1   2  427.63   62.50
  16  -1  -2  440.30   59.98
 -16   1   2  619.47   78.43
 -15  -1   2    4.71    8.18
 -15  -1   2    9.97    8.67
 -15   1   2   -5.32   11.33
  15  -1  -2   -4.11    8.75
 -15  -1   2    5.34    6.56
  15   1  -2    4.16    8.86
  14   1  -2 1160.30  106.44
 -14   1   2 1599.06  130.01
 -14  -1   2 1493.82  126.45
  14  -1  -2 1201.08  107.47
 -14  -1   2 1211.00  113.78
 -13  -1   2   41.94   19.21
 -13   1   2   79.37   25.82
  13  -1  -2   36.84   15.94
  13   1  -2   55.87   19.09
  13   1  -2   63.10   15.99
  13  -1  -2   79.11   18.15
  12   1  -2  101.77   19.67
 -12  -1   2   81.31   25.56
 -12   1   2   90.16   24.78
  12  -1  -2  125.10   22.22
  12   1  -2   62.09   17.83
 -12   1   2   64.97   22.34
  12  -1  -2   55.77   16.95
  12  -1  -2   68.92   20.29
  12   1  -2   80.99   22.45
 -12  -1   2  101.41   26.03
  12  -1  -2  103.18   23.43
 -12  -1   2  112.61   28.96
 -11   1   2  532.21   52.67
 -11   1   2  725.61   75.24
 -11  -1   2  581.39   69.43
  11   1  -2  570.23   62.64
  11   1  -2  727.91   59.55
  11  -1  -2  692.81   64.32
  11  -1  -2  611.76   64.20
  11   1  -2  736.68   58.74
  11  -1  -2  711.15   58.55
  11  -1  -2  538.80   57.55
  11   1  -2  542.86   57.59
 -11   1   2  659.73   68.59
 -11  -1   2  678.63   69.78
 -11  -1   2  746.59   75.81
 -10  -1   2  312.57   31.77
 -10  -1   2  436.72   51.20
  10  -1  -2  433.44   45.51
  10  -1  -2  347.24   44.47
 -10   1   2  349.65   39.13
  10  -1  -2  288.65   38.37
  10   1  -2  342.99   41.30
 -10  -1   2  335.92   48.22
  10   1  -2  384.35   38.75
  10   1  -2  302.67   42.01
  10  -1  -2  396.56   40.02
  10   1  -2  379.65   38.53
 -10   1   2  331.46   47.28
 -10   1   2  360.18   39.20
 -10   1   2  399.94   48.70
  -9   1   2  160.07   24.21
   9  -1  -2  142.34   13.22
   9  -1  -2  108.46   21.70
   9   1  -2  169.56   22.21
   9  -1  -2  176.16   25.99
  -9  -1   2  153.42   29.28
   9   1  -2  139.33   13.75
   9   1  -2  107.50   21.76
  -9   1   2  187.85   31.05
   9   1  -2  163.53   22.91
  -9   1   2  134.26   21.95
   9  -1  -2  152.23   26.89
  -9  -1   2  118.12   17.45
  -9  -1   2  182.37   30.69
  -9   1   2  126.38   26.82
   9   1  -2  160.12   23.39
   9   1  -2  134.35   26.09
   9  -1  -2  159.68   23.14
  -8   1   2 2803.61  178.10
  -8  -1   2 2494.79  153.38
   8  -1  -2 2531.22  169.48
   8   1  -2 3008.65  165.21
  -8   1   2 2477.53  162.74
   8   1  -2 3234.32  164.20
   8  -1  -2 2968.94  162.44
  -8  -1   2 3147.44  180.83
   8  -1  -2 2901.27  165.01
   8   1  -2 2570.88  165.66
   8  -1  -2 2830.87  144.46
  -8  -1   2 2879.35  175.03
   8  -1  -2 2585.01  165.60
   8   1  -2 2520.84  146.12
  -8   1   2 2827.22  174.79
   8   1  -2 2331.54  167.60
  -8   1   2 2640.07  161.08
   7  -1  -2  256.10   31.97
   7  -1  -2  242.92   33.19
   7   1  -2  287.06   30.65
  -7  -1   2  225.62   24.32
   7  -1  -2  275.43   21.07
  -7   1   2  224.31   27.31
   7   1  -2  290.05   29.49
  -7   1   2  284.02   37.05
   7  -1  -2  246.78   27.75
   7   1  -2  254.45   33.68
   7   1  -2  222.36   30.28
  -7   1   2  207.75   28.65
  -7  -1   2  248.81   33.45
  -7   1   2  287.13   35.83
  -7  -1   2  249.31   34.80
   6   1  -2  804.48   70.00
   6  -1  -2  844.64   68.28
  -6  -1   2  796.94   59.12
  -6   1   2  786.14   62.84
  -6  -1   2 1107.91   67.35
   6   1  -2  982.08   66.43
   6   1  -2 1128.99   67.72
   6   1  -2  811.26   67.83
  -6   1   2  909.73   69.46
   6  -1  -2  968.67   65.15
  -6  -1   2  902.31   74.10
  -6   1   2 1067.18   67.15
   6  -1  -2  840.10   70.82
  -6   1   2 1037.44   76.97
  -5   1   2 1277.34   85.96
   5   1  -2 1143.03   86.03
  -5   1   2 1133.85   77.52
   5  -1  -2 1193.82   84.46
   5   1  -2 1358.98   80.81
   5   1  -2 1136.72   84.27
   5   1  -2 1262.82   79.40
   5  -1  -2 1309.17   79.73
  -5   1   2 1221.77   87.79
  -5  -1   2 1136.34   74.75
   5  -1  -2 1138.99   85.66
  -5  -1   2 1210.52   87.67
  -5   1   2 1349.49   79.79
  -5  -1   2 1324.07   79.20
   4   1  -2   44.44    9.20
  -4  -1   2   52.24   12.10
  -4  -1   2   43.15    8.33
  -4   1   2   41.85    8.70
   4   1  -2   44.94   11.22
   4  -1  -2   40.76    8.95
  -4   1   2   36.88   10.34
  -4   1   2   42.09    9.11
  -4   1   2   50.57   12.09
   4   1  -2   51.90    9.64
   4   1  -2   31.91    9.97
  -4  -1   2   48.34    9.36
   4  -1  -2   39.12   10.44
   4  -1  -2   34.72   10.01
  -3   1   2  812.31   51.98
  -3  -1   2  765.65   50.54
   3  -1  -2  859.97   60.60
   3   1  -2  779.46   52.11
   3   1  -2  916.46   54.11
  -3   1   2  716.80   52.06
   3  -1  -2  825.32   53.22
  -3   1   2  819.26   59.32
  -3   1   2  755.61   57.10
   3  -1  -2  742.03   56.73
  -3  -1   2  639.68   54.54
   3  -1  -2  891.48   53.23
   3   1  -2  779.27   52.32
   3   1  -2  746.75   57.19
  -3  -1   2  834.30   52.01
  -2   1   2 1920.27  104.99
  -2  -1   2 1726.38  102.30
  -2   1   2 1688.07  109.45
   2  -1  -2 2078.59  114.40
   2   1  -2 1902.55  104.17
   2  -1  -2 1526.68  106.13
   2  -1  -2 1800.98  103.18
   2   1  -2 2003.39  104.73
  -2   1   2 1816.69  104.23
  -2   1   2 1838.46  101.26
   2  -1  -2 1938.68  105.01
  -2  -1   2 1918.17  104.25
  -2   1   2 1911.86  104.29
  -2  -1   2 1883.00  103.87
   2   1  -2 1827.94  103.89
  -2  -1   2 1939.20   97.37
   2   1  -2 1561.15  106.77
   1  -1  -2   54.20    8.71
   1   1  -2   54.37    8.74
   1   1  -2   64.02    9.18
  -1   1   2   68.40    8.71
  -1   1   2   61.41    9.22
   1  -1  -2   41.22    7.03
  -1  -1   2   50.24    8.40
  -1   1   2   60.85   10.66
  -1  -1   2   56.74    6.36
   1   1  -2   62.61    8.58
  -1   1   2   50.36    8.29
   1  -1  -2   61.78    7.84
   1  -1  -2   58.77    8.79
  -1   1   2   62.54    8.11
  -1  -1   2   54.17    7.50
  -1   1   2   58.17    9.22
   1  -1  -2   54.75    8.47
   1   1  -2   57.91    6.27
   1  -1  -2   74.16   12.30
  -1  -1   2   52.06    8.54
  -1  -1   2   57.34    8.32
   1   1  -2   70.29    9.44
   0   1  -2 3183.43  165.09
   0   1   2 3241.84  167.20
   0  -1   2 3113.69  170.06
   0   1  -2 3167.28  172.48
   0  -1  -2 3173.24  167.71
   0  -1  -2 3404.89  174.05
   0   1   2 3279.79  168.01
   0  -1   2 3038.17  165.33
   0  -1  -2 3130.41  167.38
   0   1  -2 3148.53  169.67
   0   1   2 3147.33  171.02
   0  -1   2 2983.96  166.77
   0   1  -2 3146.99  169.03
   0   1   2 3125.17  170.07
   0  -1  -2 3226.99  165.55
   0   1  -2 3360.75  165.84
   0   1   2 3103.26  166.82
   0   1  -2 3243.87  168.20
   0   1   2 3129.03  166.02
   0  -1   2 3197.98  173.70
   0   1  -2 3093.95  164.83
   0   1   2 3234.83  170.08
   0  -1  -2 3153.91  169.74
   0  -1  -2 3274.90  169.51
   0  -1   2 3043.35  170.20
   0  -1   2 3218.75  165.10
  -1   1  -2 3684.41  190.83
  -1  -1  -2 3623.78  188.02
   1   1   2 3732.48  188.92
  -1   1  -2 3679.31  187.04
  -1   1  -2 3476.06  184.55
  -1  -1  -2 3501.29  190.93
  -1  -1  -2 3426.93  186.55
   1   1   2 3384.11  190.91
   1  -1   2 3803.05  192.16
   1   1   2 3426.82  186.97
   1   1   2 3708.25  189.30
   1  -1   2 3529.61  185.56
  -1   1  -2 3481.53  190.81
  -1   1  -2 3649.00  182.77
   1  -1   2 3563.04  188.21
  -1   1  -2 3504.83  187.33
   1   1   2 3451.74  185.03
  -1  -1  -2 3818.02  190.85
  -1  -1  -2 3522.16  190.81
   1   1   2 3461.24  189.51
  -1   1  -2 3532.43  193.19
   1   1   2 3411.76  187.37
  -1  -1  -2 3643.85  186.76
   1  -1   2 3632.13  195.80
  -1  -1  -2 3527.20  187.13
   1  -1   2 3582.80  182.63
   1  -1   2 3354.42  191.52
   1   1   2 3731.77  187.21
   1  -1   2 3582.59  184.43
   1  -1   2 3480.15  184.11
  -1  -1  -2 3660.49  189.19
   1   1   2 3680.25  192.06
  -2   1  -2   92.55    9.87
  -2  -1  -2   59.26    8.81
   2   1   2   53.61    8.31
   2   1   2   77.46   11.14
   2  -1   2   66.14   10.84
   2  -1   2   57.08    8.09
  -2   1  -2   70.14    8.11
  -2   1  -2   51.60   10.15
   2  -1   2   51.60   10.37
  -2  -1  -2   60.82    8.23
  -2  -1  -2   47.69    9.87
   2   1   2   61.70    7.32
  -2  -1  -2   77.28   11.84
   2   1   2   60.87   11.22
  -2  -1  -2   64.42    9.54
  -2  -1  -2   61.40    8.74
  -2   1  -2   61.59    6.95
   2   1   2   60.48    7.43
  -2   1  -2   68.88   11.27
   2   1   2   58.17    9.46
   2   1   2   69.97    8.83
  -2  -1  -2   58.56    9.25
  -2  -1  -2   71.41   10.34
   2  -1   2   69.99    8.18
   2   1   2   69.77   10.91
   2  -1   2   68.05   13.08
  -2   1  -2   52.86   10.96
   2  -1   2   51.10    7.03
   2  -1   2   62.12    7.01
  -2  -1  -2   80.99   11.36
  -2   1  -2   46.71    9.00
  -2   1  -2   71.59    8.43
  -3  -1  -2 1302.69   82.37
   3   1   2 1461.17   84.53
   3   1   2 1418.80   81.60
  -3  -1  -2 1425.75   79.09
  -3   1  -2 1386.84   88.86
  -3  -1  -2 1313.26   84.82
  -3   1  -2 1282.58   86.16
   3  -1   2 1409.44   87.79
  -3   1  -2 1525.73   78.35
  -3   1  -2 1468.75   82.99
   3   1   2 1296.28   77.95
   3   1   2 1438.47   74.55
  -3   1  -2 1413.01   78.31
  -3   1  -2 1390.82   77.08
  -3  -1  -2 1402.82   88.08
   3   1   2 1391.94   89.96
  -3   1  -2 1343.11   73.80
   3  -1   2 1377.54   89.49
  -3   1  -2 1377.81   90.43
   3  -1   2 1419.73   93.21
  -3  -1  -2 1419.40   81.57
  -3  -1  -2 1491.00   77.46
   3  -1   2 1423.43   81.54
  -3   1  -2 1371.44   80.13
  -3   1  -2 1361.34   87.49
  -3  -1  -2 1478.03   82.93
   3   1   2 1323.62   85.92
  -3  -1  -2 1308.67   87.74
   3   1   2 1375.99   85.94
   3  -1   2 1330.34   77.14
  -3  -1  -2 1428.57   85.30
  -4   1  -2  664.76   52.65
  -4   1  -2  571.54   52.43
  -4  -1  -2  663.01   46.03
   4   1   2  640.40   46.40
  -4   1  -2  643.31   41.87
  -4   1  -2  641.88   45.28
   4  -1   2  652.85   47.37
  -4  -1  -2  651.76   42.08
   4   1   2  720.60   51.24
   4   1   2  594.21   41.61
  -4  -1  -2  701.83   48.31
  -4   1  -2  658.78   36.87
   4   1   2  628.50   48.31
  -4   1  -2  745.13   41.76
  -4  -1  -2  663.97   52.57
   4  -1   2  650.12   46.51
   4   1   2  649.67   45.47
  -4  -1  -2  655.85   50.00
  -4   1  -2  636.09   52.32
   4  -1   2  665.49   42.95
   4   1   2  656.30   36.09
  -4   1  -2  643.94   54.22
  -4   1  -2  670.95   47.01
  -4  -1  -2  640.71   49.71
  -4  -1  -2  640.62   38.18
  -4  -1  -2  715.51   47.67
   5  -1   2   79.22   13.04
  -5  -1  -2   79.67   14.99
   5  -1   2   75.47    7.69
   5   1   2   78.58   14.50
  -5  -1  -2   59.31   14.16
   5   1   2   75.01   12.70
  -5  -1  -2   67.30   14.02
   5  -1   2   61.45   12.72
  -5   1  -2   69.61   15.71
   5   1   2   70.65    9.72
  -5  -1  -2   85.04   10.70
  -5   1  -2   68.63    6.76
  -5   1  -2   70.06   12.32
  -5   1  -2   58.92   14.35
   5  -1   2   66.00   10.73
  -5   1  -2   85.00   13.71
   5   1   2   79.66   12.72
  -5   1  -2   55.59   13.99
   5   1   2   66.56   13.72
  -5   1  -2   71.51    8.94
  -5  -1  -2   66.26   11.82
  -5   1  -2   68.62   15.99
  -5   1  -2   70.05   10.54
  -5  -1  -2   77.90   13.24
  -5  -1  -2   55.07   11.53
  -5  -1  -2   79.55   13.52
  -5   1  -2   86.99   14.13
   6   1   2 2750.85  143.23
  -6   1  -2 2516.24  146.78
   6   1   2 2667.60  158.58
  -6  -1  -2 2567.86  154.03
   6   1   2 2639.25  151.57
   6  -1   2 2566.06  156.06
   6   1   2 2704.51  159.45
   6  -1   2 2563.37  135.54
  -6   1  -2 2490.98  160.26
  -6  -1  -2 2407.05  153.69
  -6  -1  -2 2603.61  143.86
   6  -1   2 2750.92  152.08
  -6   1  -2 2389.69  162.49
  -6   1  -2 2892.09  155.20
  -6  -1  -2 2970.61  156.63
  -6  -1  -2 2371.05  156.76
  -6   1  -2 2540.50  152.08
  -6  -1  -2 2495.76  160.63
  -6   1  -2 2222.99  158.23
   6  -1   2 2815.50  140.15
  -6   1  -2 2884.17  140.66
  -6  -1  -2 2872.86  154.71
  -6   1  -2 2902.63  155.49
   6   1   2 2552.61  150.83
  -6  -1  -2 2454.65  150.49
  -6  -1  -2 2326.07  156.02
  -6   1  -2 2562.45  164.61
  -7  -1  -2  242.90   31.63
  -7  -1  -2  204.08   25.54
   7   1   2  183.72   24.48
  -7  -1  -2  232.21   28.53
   7  -1   2  229.07   30.44
  -7   1  -2  199.36   31.61
   7   1   2  219.43   30.40
  -7   1  -2  206.02   29.82
   7  -1   2  247.23   16.18
   7   1   2  204.89   20.19
  -7  -1  -2  210.28   27.23
  -7  -1  -2  232.25   21.70
  -7   1  -2  194.41   25.93
  -7   1  -2  208.07   32.85
  -7  -1  -2  217.05   30.14
  -7   1  -2  246.88   19.00
   7  -1   2  246.83   20.10
  -7   1  -2  273.76   30.09
  -7  -1  -2  207.55   26.95
  -7   1  -2  229.23   27.71
  -7  -1  -2  169.44   28.20
  -7   1  -2  192.36   29.89
  -7  -1  -2  220.35   27.34
   7  -1   2  228.81   26.64
   7   1   2  205.92   25.64
  -7   1  -2  174.12   21.67
   7   1   2  193.30   28.27
  -7   1  -2  235.83   24.89
  -8  -1  -2  474.46   51.51
   8   1   2  539.06   38.40
  -8  -1  -2  530.80   53.52
  -8   1  -2  482.32   43.27
  -8  -1  -2  447.67   51.41
  -8   1  -2  534.86   49.47
  -8  -1  -2  457.56   46.80
  -8   1  -2  521.40   40.99
   8  -1   2  492.64   45.94
  -8   1  -2  475.48   56.39
  -8  -1  -2  434.05   44.87
   8   1   2  520.76   53.39
   8  -1   2  530.95   31.99
  -8   1  -2  516.27   51.44
  -8   1  -2  499.82   47.55
  -8  -1  -2  544.55   48.67
   8   1   2  603.97   39.36
   8  -1   2  586.98   38.60
  -8  -1  -2  517.44   48.67
  -8   1  -2  501.36   54.89
  -8   1  -2  366.07   48.16
   8   1   2  492.70   45.95
  -8   1  -2  597.42   50.26
  -8  -1  -2  534.90   39.63
  -8  -1  -2  459.14   44.91
  -9  -1  -2  232.00   30.09
  -9   1  -2  212.58   27.51
   9   1   2  199.48   33.11
  -9  -1  -2  244.45   35.89
  -9   1  -2  222.08   38.20
  -9   1  -2  227.03   32.65
  -9  -1  -2  213.03   28.89
   9   1   2  244.82   23.23
   9  -1   2  213.24   29.09
   9   1   2  242.07   31.14
  -9   1  -2  221.04   31.55
  -9  -1  -2  252.25   32.89
  -9  -1  -2  181.20   32.31
  -9   1  -2  239.55   31.84
  -9  -1  -2  229.59   30.83
  -9   1  -2  254.12   32.51
  -9   1  -2  182.59   33.10
  -9  -1  -2  224.51   31.93
   9   1   2  317.49   25.93
  -9   1  -2  200.24   33.87
 -10   1  -2    2.70    5.74
 -10  -1  -2    4.77    4.15
 -10  -1  -2    5.31    4.62
 -10   1  -2    6.30    5.16
 -10   1  -2    3.50    4.31
 -10  -1  -2    2.47    3.04
 -10   1  -2   -2.56    0.07
  10   1   2    3.32    7.07
 -10  -1  -2   13.60   10.24
 -10   1  -2   -4.19    0.07
 -10   1  -2    2.65    4.61
 -10   1  -2   -3.30    8.11
 -10  -1  -2   -2.67    4.64
  10   1   2    5.74    3.46
 -10  -1  -2    3.36    7.15
  10   1   2    2.35    2.89
 -10   1  -2    2.49    4.34
  10  -1   2   -2.34    2.88
 -11   1  -2  329.67   41.93
 -11  -1  -2  382.92   44.05
 -11   1  -2  457.44   60.27
 -11   1  -2  209.47   38.28
 -11  -1  -2  247.78   41.36
 -11  -1  -2  247.15   37.54
 -11   1  -2  334.12   38.42
  11   1   2  327.95   39.83
 -11   1  -2  321.23   42.41
 -11  -1  -2  351.11   43.95
  11  -1   2  288.36   37.66
 -11  -1  -2  364.14   49.42
 -11   1  -2  375.67   43.65
 -11  -1  -2  340.31   40.82
 -12  -1  -2  386.21   47.74
 -12   1  -2  251.60   38.39
 -12  -1  -2  335.05   50.01
 -12   1  -2  226.86   34.16
  12  -1   2  317.31   40.34
 -12  -1  -2  301.01   40.18
 -12   1  -2  291.66   50.90
 -12   1  -2  413.17   49.18
  12   1   2  292.36   39.18
 -13  -1  -2   32.73   14.84
 -13   1  -2   18.36   11.07
 -13  -1  -2   18.93   10.28
 -13   1  -2    5.73    5.02
 -13  -1  -2   18.31   12.60
 -13   1  -2   16.21   13.30
  13  -1   2   15.18    9.16
  13   1   2   18.22    9.90
  14   1   2  101.10   24.48
 -14  -1  -2  143.35   29.06
 -14   1  -2  207.52   37.74
 -14  -1  -2  153.53   36.23
 -14   1  -2  132.49   36.14
  14  -1   2  153.33   29.27
 -14  -1  -2  189.82   35.79
 -15  -1  -2   63.37   24.45
 -15   1  -2   56.53   20.89
 -15  -1  -2   90.50   26.10
 -15  -1  -2   54.80   18.73
  15  -1   2   55.72   18.38
  15   1   2   38.29   15.68
 -15   1  -2   78.80   28.99
 -16  -1  -2   -5.60    0.01
 -16  -1  -2    3.90    4.80
 -16   1  -2    4.68    5.75
 -16  -1  -2   -4.64    8.07
  16   1   2   -3.67    6.38
 -16   1  -2   -6.32    0.01
  16  -1   2    7.35    6.38
  17  -1   2   23.23   12.64
 -17  -1  -2   24.92   15.05
  17   1   2   19.36   11.71
 -17   1  -2   15.08   13.86
 -17   1  -2   26.13   17.99
 -17  -1  -2   35.11   20.37
 -18  -1  -2  208.94   45.20
 -18   1  -2  201.45   48.37
 -18  -1  -2  219.26   47.72
  18  -1   2  210.02   39.00
  18   1   2  161.62   34.31
 -18   1  -2  178.30   40.98
 -19  -1  -2    6.25   10.86
  19  -2  -2  230.10   44.11
 -19   2   2  187.15   44.42
 -19  -2   2  222.60   50.73
 -19   2   2  267.35   55.52
  19   2  -2  183.04   40.69
 -19  -2   2  223.04   47.19
 -18  -2   2   22.08   15.17
 -18   2   2    6.35   11.04
  18  -2  -2    4.55    9.68
  18   2  -2    4.66    8.11
 -18  -2   2    6.23    7.67
 -17  -2   2  374.60   60.26
 -17   2   2  339.71   60.69
  17  -2  -2  345.24   52.99
  17   2  -2  299.58   50.64
 -17  -2   2  381.82   64.10
 -16  -2   2   10.61    9.23
 -16  -2   2    5.63    9.78
  16  -2  -2    4.23    5.21
 -16   2   2    5.71    7.02
  16   2  -2    4.34    7.55
  15   2  -2    8.25    8.79
 -15  -2   2    5.15    6.33
 -15   2   2    5.39   11.47
 -15  -2   2   -5.33   13.11
 -15  -2   2    4.23    7.35
  15  -2  -2   12.08    9.90
 -14   2   2   55.13   21.41
 -14  -2   2   36.39   15.81
 -14  -2   2   40.16   19.59
  14   2  -2   38.42   14.17
 -14  -2   2   54.61   21.21
  14  -2  -2   26.95   14.30
  14   2  -2   19.72   12.94
  13  -2  -2   94.04   25.12
  13   2  -2  130.82   29.32
 -13   2   2  233.70   42.51
 -13  -2   2  181.51   38.27
  13   2  -2  175.40   29.49
  13  -2  -2  203.93   29.82
 -13   2   2  131.04   25.14
  13  -2  -2  181.67   34.03
 -13  -2   2  137.91   30.73
 -12   2   2  199.46   36.64
  12   2  -2  138.56   26.84
 -12  -2   2  208.21   36.15
 -12  -2   2  225.48   38.58
  12  -2  -2  194.29   33.96
 -12   2   2  177.43   28.43
  12   2  -2  196.36   28.48
  12  -2  -2  201.13   29.30
  12  -2  -2  174.13   29.61
  12  -2  -2  122.93   27.70
 -12   2   2  203.55   38.69
  12   2  -2  157.35   31.09
 -12  -2   2  237.96   42.15
  11   2  -2 1668.71   98.79
  11  -2  -2 1093.79   92.98
 -11  -2   2 1356.71  114.46
 -11  -2   2 1269.88  103.73
  11  -2  -2 1529.99  108.66
 -11   2   2 1090.04   90.15
  11  -2  -2 1491.50   96.76
  11   2  -2 1150.34   94.89
 -11  -2   2 1509.87  116.76
 -11   2   2 1110.98   91.47
 -11   2   2 1462.10  115.38
  11   2  -2 1038.15   97.11
  11  -2  -2 1109.27   99.05
 -11   2   2 1530.64  111.79
 -11  -2   2 1384.77  108.92
  10   2  -2   18.40   10.01
 -10  -2   2   33.10   14.32
  10   2  -2   28.29    9.98
 -10  -2   2   13.02    8.99
  10   2  -2   12.73    7.72
 -10   2   2   11.00    9.06
  10  -2  -2   17.92    9.75
 -10   2   2   21.67    9.40
  10   2  -2   26.13    8.80
  10  -2  -2   26.34   11.41
  10  -2  -2    9.93    6.89
 -10   2   2   19.73    8.57
  10  -2  -2   29.38   10.36
 -10   2   2   25.97   12.00
 -10  -2   2   11.62   10.69
  10   2  -2   20.18    8.64
  -9  -2   2  651.47   69.94
   9   2  -2  781.58   58.28
   9   2  -2  710.23   50.76
  -9   2   2  561.75   53.43
  -9  -2   2  781.56   69.06
   9  -2  -2  779.06   59.23
   9  -2  -2  564.10   56.22
   9   2  -2  579.68   57.10
  -9  -2   2  581.77   46.43
  -9   2   2  689.40   68.14
   9  -2  -2  592.44   60.34
  -9   2   2  571.24   56.62
   9  -2  -2  750.94   64.44
  -9  -2   2  772.60   71.52
   9  -2  -2  649.74   43.13
   9   2  -2  614.69   61.64
  -9   2   2  680.90   65.30
   9   2  -2  687.21   55.57
   8   2  -2  105.97   22.38
  -8   2   2  140.60   26.60
  -8   2   2   98.86   20.50
   8  -2  -2  152.04   24.62
   8  -2  -2  104.71   21.65
   8  -2  -2  133.31   20.93
   8   2  -2  162.20   22.58
  -8   2   2  154.49   22.48
  -8  -2   2  113.72   15.69
  -8  -2   2  158.76   28.11
   8  -2  -2  145.84   23.52
   8   2  -2  130.07   22.71
   8   2  -2  130.43   14.93
   8  -2  -2  158.94   15.59
  -8   2   2  134.57   25.22
  -8  -2   2  156.36   27.34
   8   2  -2  142.77   20.70
   7   2  -2   54.46   11.79
   7  -2  -2   58.44    9.03
  -7  -2   2   52.37    9.98
   7  -2  -2   48.90   13.08
   7   2  -2   75.32   14.65
  -7   2   2   51.35   12.24
  -7  -2   2   55.07   14.99
   7  -2  -2   72.26   14.29
  -7   2   2   64.77   16.13
  -7   2   2   51.25   15.10
  -7   2   2   68.39   16.07
   7   2  -2   61.74   10.34
  -7  -2   2   78.05   18.64
   7   2  -2   35.80   11.64
   7   2  -2   51.49   14.73
   7  -2  -2   66.02   15.86
   6  -2  -2  866.36   71.50
   6   2  -2 1070.86   68.31
  -6   2   2 1163.71   71.37
  -6  -2   2 1143.39   82.28
   6  -2  -2 1056.56   61.79
  -6   2   2  970.47   69.89
   6  -2  -2 1094.03   71.97
   6  -2  -2  801.08   72.33
  -6  -2   2 1200.75   71.80
   6   2  -2  910.60   73.29
   6   2  -2 1132.51   72.27
   6   2  -2 1014.62   78.29
   6   2  -2  892.57   64.19
  -6   2   2  934.49   74.80
  -6   2   2 1056.91   80.42
  -6  -2   2  921.42   63.16
  -5  -2   2  620.80   44.37
   5   2  -2  600.85   54.87
  -5  -2   2  769.93   50.14
   5   2  -2  626.03   53.81
  -5   2   2  580.04   48.56
   5  -2  -2  756.37   52.34
   5   2  -2  635.43   47.83
   5  -2  -2  610.24   54.49
   5  -2  -2  621.18   53.07
   5   2  -2  674.50   47.62
   5  -2  -2  677.24   43.94
  -5  -2   2  736.62   57.87
  -5   2   2  606.78   54.91
  -5   2   2  749.28   50.26
  -5   2   2  564.22   52.86
  -4  -2   2   63.00    9.83
   4   2  -2   57.94   11.32
   4  -2  -2   61.83   11.52
  -4   2   2   48.05   10.46
   4  -2  -2   38.50   10.42
   4   2  -2   57.42   12.75
  -4   2   2   50.43   12.02
  -4  -2   2   53.38   12.64
   4   2  -2   66.34   10.70
  -4   2   2   59.60   10.52
   4   2  -2   50.34   12.21
   4  -2  -2   46.55   11.54
  -4  -2   2   70.16   11.02
  -4   2   2   40.08   11.31
  -4   2   2   60.36   10.44
  -3   2   2  826.18   67.04
  -3   2   2  973.56   64.02
   3   2  -2  967.57   61.11
   3   2  -2  868.35   65.84
  -3   2   2  957.87   61.48
   3  -2  -2 1019.74   64.39
   3   2  -2  995.19   61.88
  -3   2   2 1047.97   61.78
   3  -2  -2  905.80   65.86
   3  -2  -2 1012.19   61.44
  -3  -2   2  944.62   59.41
   3   2  -2  919.10   65.53
  -3  -2   2 1046.64   61.25
   2   2  -2   45.50    8.11
   2  -2  -2   48.54    9.08
   2  -2  -2   29.64    6.50
  -2  -2   2   37.21    7.13
   2  -2  -2   26.90    7.56
   2   2  -2   26.73    7.40
  -2   2   2   43.62    8.03
   2   2  -2   38.12    9.53
  -2  -2   2   38.60    7.15
   2  -2  -2   33.39    6.99
  -2   2   2   28.92    8.77
   2   2  -2   44.70    7.77
  -2  -2   2   37.38    7.24
  -2   2   2   40.17    7.59
  -2   2   2   38.65    8.23
  -2   2   2   53.19    8.62
   1   2  -2  165.78   15.85
  -1   2   2  176.10   16.52
  -1  -2   2  143.57   15.45
  -1   2   2  186.10   17.35
   1  -2  -2  142.94   15.24
   1   2  -2  152.48   10.53
  -1  -2   2  156.74   11.30
   1  -2  -2  160.11   15.93
  -1  -2   2  149.69   15.03
  -1   2   2  156.04   16.05
  -1   2   2  133.19   16.04
   1  -2  -2  149.30   15.49
   1  -2  -2  169.56   17.61
   1  -2  -2  143.47   14.95
  -1   2   2  159.80   16.39
  -1  -2   2  163.32   19.02
  -1  -2   2  159.62   12.40
  -1  -2   2  138.68   15.33
   1   2  -2  171.57   16.55
  -1  -2   2  152.76   15.20
  -1   2   2  160.23   15.85
   1   2  -2  149.32   15.49
  -1   2   2  134.28   18.60
   0  -2  -2  501.40   36.11
   0   2   2  507.85   36.25
   0  -2  -2  501.71   35.55
   0  -2   2  492.84   32.79
   0  -2   2  489.52   34.11
   0  -2  -2  486.90   35.49
   0  -2  -2  524.04   35.78
   0   2  -2  507.37   31.48
   0   2  -2  510.07   35.43
   0   2  -2  464.28   35.13
   0   2  -2  522.52   35.68
   0  -2   2  536.36   36.53
   0   2   2  492.33   35.11
   0   2  -2  510.84   29.54
   0  -2   2  534.75   36.80
   0   2   2  554.17   36.93
   0  -2   2  570.74   29.44
   0  -2  -2  481.73   35.99
   0   2   2  483.90   35.90
   0  -2  -2  491.84   35.17
   0   2  -2  522.82   34.42
   0   2   2  506.91   36.35
   0   2  -2  479.86   38.96
   0  -2   2  459.99   39.39
   0   2   2  553.27   41.17
   0  -2   2  524.01   34.56
   0  -2  -2  518.36   35.66
   0   2   2  518.00   36.21
  -1   2  -2 1592.98   94.42
  -1   2  -2 1693.22   91.80
   1   2   2 1615.91   93.36
  -1  -2  -2 1633.45   95.48
  -1   2  -2 1659.90   95.13
   1   2   2 1589.62   95.29
   1  -2   2 1655.85   96.52
   1   2   2 1559.62   95.51
  -1   2  -2 1534.36   92.38
   1   2   2 1680.20   94.85
  -1  -2  -2 1621.73   93.38
   1   2   2 1647.23   93.28
  -1   2  -2 1663.83   87.10
   1   2   2 1607.29   93.17
   1   2   2 1729.10   92.08
  -1   2  -2 1643.44  100.25
  -1   2  -2 1705.52   92.95
   1   2   2 1661.72   94.66
   1  -2   2 1492.68  100.49
   1  -2   2 1639.95   91.46
   1   2   2 1644.00   95.23
  -1  -2  -2 1654.69   94.73
   1  -2   2 1665.55   87.09
  -1  -2  -2 1576.09   93.90
   1   2   2 1651.79   97.04
  -1  -2  -2 1651.98   94.11
   1  -2   2 1752.02   85.48
   1  -2   2 1667.69   96.20
  -1   2  -2 1521.87  101.97
   1  -2   2 1636.09   91.18
  -1  -2  -2 1639.42   94.81
  -2   2  -2  212.22   22.09
   2   2   2  186.45   21.42
   2   2   2  184.64   20.60
   2  -2   2  217.53   16.68
  -2  -2  -2  235.47   18.71
  -2   2  -2  200.41   21.32
  -2   2  -2  210.67   21.45
  -2  -2  -2  190.37   19.58
   2   2   2  195.35   18.83
  -2  -2  -2  228.15   19.67
   2  -2   2  186.94   21.41
   2   2   2  221.95   19.57
   2  -2   2  218.92   18.34
  -2   2  -2  201.43   24.20
   2  -2   2  229.28   26.57
  -2  -2  -2  207.55   20.80
  -2  -2  -2  198.60   19.72
   2   2   2  212.62   20.90
  -2   2  -2  201.87   18.47
  -2  -2  -2  177.09   19.76
  -2   2  -2  187.04   23.81
  -2   2  -2  207.82   15.54
  -2  -2  -2  198.54   21.40
   2   2   2  206.00   19.56
   2  -2   2  195.00   13.23
  -2   2  -2  242.66   18.87
  -2  -2  -2  204.34   21.05
   2   2   2  197.82   18.61
   3  -2   2 1642.33   92.41
   3   2   2 1546.96   94.49
  -3  -2  -2 1474.94   93.92
  -3  -2  -2 1643.88   95.98
  -3  -2  -2 1540.93   97.06
   3   2   2 1738.69   98.30
  -3  -2  -2 1755.97   94.41
  -3   2  -2 1633.77  101.81
   3   2   2 1600.31  100.24
   3   2   2 1514.14   92.15
  -3   2  -2 1555.93   98.48
  -3   2  -2 1580.01   85.29
  -3  -2  -2 1541.78   98.95
  -3   2  -2 1678.32   99.89
  -3  -2  -2 1739.00   97.71
   3   2   2 1700.56   97.72
   3  -2   2 1465.25  104.74
  -3   2  -2 1653.48   91.45
  -3  -2  -2 1627.38   92.55
  -3   2  -2 1393.22  103.87
  -3  -2  -2 1645.38   99.04
  -3   2  -2 1618.26   91.26
  -3   2  -2 1535.93   89.31
  -3   2  -2 1588.05   85.89
   3  -2   2 1628.24  101.28
  -3  -2  -2 1653.37   92.85
  -3   2  -2 1520.91  101.17
  -3   2  -2 1556.08  103.76
   3  -2   2 1647.45   86.52
  -3   2  -2 1768.72   94.10
   3   2   2 1723.03   95.37
   3   2   2 1657.48   88.53
   4   2   2  451.25   38.87
  -4   2  -2  472.85   33.69
   4  -2   2  440.31   36.41
  -4   2  -2  465.12   36.36
   4   2   2  502.34   40.03
  -4  -2  -2  461.14   34.25
  -4   2  -2  531.18   46.33
  -4   2  -2  418.90   44.26
   4   2   2  424.78   35.28
  -4  -2  -2  421.45   40.01
  -4   2  -2  429.07   40.19
   4  -2   2  440.20   35.53
  -4  -2  -2  450.06   37.43
  -4   2  -2  439.87   27.93
  -4  -2  -2  481.54   36.59
   4   2   2  460.57   26.90
  -4  -2  -2  476.71   37.15
  -4   2  -2  453.76   44.88
  -4   2  -2  475.68   32.94
  -4  -2  -2  452.41   38.77
   4   2   2  502.80   37.52
  -4   2  -2  488.31   30.22
  -4  -2  -2  462.23   37.12
   4   2   2  455.29   34.29
  -4   2  -2  437.45   33.70
  -4   2  -2  467.75   41.11
  -5   2  -2   41.48    8.22
  -5  -2  -2   33.13    9.10
  -5  -2  -2   42.32    9.69
  -5  -2  -2   43.82   10.04
   5   2   2   48.00   10.18
  -5  -2  -2   52.64   11.42
   5   2   2   44.87   11.20
  -5   2  -2   31.85    9.42
  -5   2  -2   47.41   13.52
  -5  -2  -2   51.39   11.70
   5   2   2   33.51    9.64
   5  -2   2   26.95    8.49
  -5   2  -2   43.34    7.47
  -5   2  -2   40.27   12.86
  -5   2  -2   41.95    9.19
  -5  -2  -2   43.69    8.78
  -5   2  -2   45.90   13.40
  -5   2  -2   54.67    6.48
  -5  -2  -2   37.91   11.13
  -5   2  -2   55.28   13.21
   5   2   2   50.29    9.14
  -5   2  -2   50.05    8.19
   5  -2   2   48.04    9.92
  -5   2  -2   46.38   10.28
   5   2   2   27.56    7.83
  -5   2  -2   47.80   10.38
  -5  -2  -2   28.19    8.52
  -6   2  -2    1.53    1.89
  -6   2  -2    7.30    5.98
  -6   2  -2    4.42    4.71
  -6  -2  -2    8.45    5.09
  -6  -2  -2    1.58    1.94
   6   2   2    2.99    2.60
  -6   2  -2   -2.67    0.14
  -6   2  -2    2.88    3.54
  -6  -2  -2    6.59    5.40
  -6  -2  -2    3.72    3.97
   6   2   2    3.73    3.97
  -6   2  -2   16.87    9.14
  -6   2  -2    4.80    3.41
   6   2   2    2.09    2.23
  -6   2  -2    1.95    2.08
   6   2   2    7.88    4.84
  -6  -2  -2    2.98    2.60
   6   2   2    4.34    3.56
   6  -2   2    2.51    1.89
  -6  -2  -2    5.24    3.72
  -6  -2  -2    1.07    1.32
  -6  -2  -2    7.86    4.74
  -6   2  -2    7.96    2.71
  -6   2  -2    1.52    1.87
   6  -2   2    7.11    4.28
  -7  -2  -2  539.48   49.08
  -7   2  -2  454.91   44.85
   7   2   2  601.12   54.19
   7  -2   2  548.12   46.57
   7   2   2  588.74   52.74
  -7  -2  -2  468.17   44.37
  -7   2  -2  447.38   53.47
  -7   2  -2  555.71   54.99
   7   2   2  557.21   41.83
  -7  -2  -2  584.70   42.92
  -7   2  -2  601.89   46.10
  -7  -2  -2  591.99   48.84
  -7   2  -2  594.44   38.09
  -7   2  -2  618.74   50.90
  -7  -2  -2  595.24   49.78
  -7   2  -2  506.89   41.62
  -7   2  -2  482.51   51.69
  -7  -2  -2  509.39   52.73
  -7  -2  -2  585.71   49.08
   7   2   2  573.16   47.70
  -7  -2  -2  551.05   50.97
  -7  -2  -2  545.12   50.17
   7   2   2  591.13   48.69
  -7   2  -2  601.10   49.54
  -7   2  -2  537.46   59.48
   7  -2   2  577.03   38.30
  -8   2  -2   17.39    6.42
  -8  -2  -2    8.15    5.65
  -8  -2  -2   14.11    7.69
   8  -2   2    9.32    6.11
   8   2   2   15.14    7.02
   8   2   2   13.62    6.81
  -8  -2  -2    8.73    6.05
  -8  -2  -2   18.64    7.26
  -8   2  -2   26.21    9.63
  -8   2  -2   22.46   11.18
  -8   2  -2   25.96    9.22
   8   2   2   18.62    9.28
  -8  -2  -2   14.64    7.97
  -8   2  -2   11.11    9.14
  -8  -2  -2   25.36    9.40
  -8  -2  -2   16.74    9.73
  -8   2  -2   17.06    7.90
  -8   2  -2   16.19    6.31
  -8   2  -2   13.46    8.14
  -8  -2  -2   18.12    6.41
  -8  -2  -2   35.34    6.97
  -8   2  -2    8.27    6.82
   8   2   2   22.02    6.77
   8  -2   2   14.26    4.88
  -8  -2  -2   15.84    7.73
   8   2   2    9.80    6.78
  -9  -2  -2 2279.02  137.63
  -9   2  -2 2599.31  139.48
  -9  -2  -2 1813.53  134.19
   9   2   2 2182.10  144.23
  -9  -2  -2 1726.07  136.79
  -9   2  -2 1890.63  130.66
  -9   2  -2 1784.38  142.01
   9   2   2 2106.65  120.74
  -9  -2  -2 2168.21  122.60
  -9  -2  -2 1986.65  131.88
  -9  -2  -2 2019.73  138.01
   9   2   2 1811.98  127.85
  -9   2  -2 1650.20  135.13
  -9  -2  -2 2186.89  134.14
  -9   2  -2 2011.18  138.58
  -9   2  -2 2257.06  137.48
  -9  -2  -2 2117.36  135.86
   9  -2   2 1950.88  129.10
  -9   2  -2 2263.02  158.52
  -9   2  -2 2073.92  125.96
 -10   2  -2   51.99   18.28
 -10   2  -2  102.64   18.41
 -10   2  -2   73.02   19.72
  10   2   2  115.04   25.59
  10  -2   2   69.99   16.93
 -10  -2  -2   65.06   19.06
 -10   2  -2   91.38   26.62
  10   2   2  121.18   16.97
 -10  -2  -2   57.33   18.94
 -10   2  -2   70.77   17.45
 -10   2  -2   82.67   18.88
  10   2   2   89.45   18.71
 -10  -2  -2   68.45   17.23
 -10   2  -2   62.52   20.08
 -10  -2  -2   75.49   19.15
 -10  -2  -2   80.39   19.32
 -10  -2  -2   95.87   20.42
 -10   2  -2   60.05   16.89
 -11   2  -2  121.86   25.08
 -11   2  -2   93.84   22.28
 -11   2  -2   71.22   16.32
 -11   2  -2   55.77   16.45
  11   2   2   96.99   24.93
 -11  -2  -2   79.24   21.46
 -11   2  -2   99.68   30.21
 -11  -2  -2   95.70   22.02
 -11  -2  -2   47.61   18.88
 -11   2  -2  115.70   23.22
  11  -2   2   71.84   17.90
 -11  -2  -2   67.71   18.77
 -11   2  -2   48.73   18.48
 -11   2  -2   62.10   20.53
 -11  -2  -2   83.88   19.98
 -11  -2  -2   36.23   13.28
  11   2   2   67.11   17.43
 -12   2  -2   26.78   12.42
 -12  -2  -2   32.87   14.06
 -12   2  -2   42.55   15.00
 -12  -2  -2   21.31   10.67
 -12   2  -2   37.58   19.84
 -12  -2  -2   19.03   11.54
  12  -2   2   22.38   10.96
  12   2   2   33.69   12.98
 -13  -2  -2  192.11   34.47
 -13  -2  -2  145.87   32.87
 -13   2  -2  177.60   41.75
  13  -2   2  166.51   29.80
 -13   2  -2  184.38   33.85
 -13  -2  -2  135.56   28.58
  13   2   2  112.23   24.76
 -14  -2  -2   78.47   21.94
 -14  -2  -2   75.34   23.30
 -14  -2  -2  104.10   28.72
 -14   2  -2  145.36   38.22
 -14   2  -2  112.26   27.80
  14  -2   2   97.54   24.07
  14   2   2   74.84   20.50
 -15   2  -2  541.16   65.69
 -15  -2  -2  531.04   68.75
 -15   2  -2  596.28   82.48
  15  -2   2  424.23   54.05
  15   2   2  503.75   57.92
 -15  -2  -2  502.27   63.90
 -15  -2  -2  451.37   58.21
 -16   2  -2   18.81   12.93
 -16   2  -2   13.15   11.44
 -16  -2  -2   13.88   11.38
 -16  -2  -2    4.08    5.03
  16  -2   2    3.66    6.37
  16   2   2   21.96   11.91
 -16  -2  -2   15.59   11.07
 -17   2  -2  578.63   72.22
 -17  -2  -2  420.38   65.49
 -17   2  -2  412.19   71.12
  17  -2   2  391.04   54.10
 -17  -2  -2  504.66   67.95
  17   2   2  470.85   58.77
 -17  -2  -2  439.49   60.63
 -18   2  -2    5.42    9.42
  18   2   2   -4.03    7.00
 -18  -2  -2    5.34    6.56
 -18   2  -2   -6.89    0.04
  18  -2   2    4.02    6.99
 -18  -2  -2   -5.72    9.94
 -19  -2  -2    5.89   10.24
 -19  -3   2  286.52   54.94
 -19   3   2  435.87   71.63
  19  -3  -2  297.32   50.16
  19   3  -2  269.62   49.11
 -19  -3   2  344.93   63.37
 -18   3   2    6.37   13.58
 -18  -3   2    6.27   10.91
  18   3  -2   23.31   14.04
  18  -3  -2   13.46   12.34
 -18  -3   2    5.66    9.86
 -17  -3   2  427.75   67.44
 -17  -3   2  272.39   52.45
  17   3  -2  282.46   48.22
 -17   3   2  408.04   65.30
  17  -3  -2  250.60   44.48
  16   3  -2  929.07   97.33
 -16  -3   2 1069.35  112.22
 -16   3   2 1429.20  127.15
 -16  -3   2 1336.87  123.42
  16  -3  -2 1045.89   99.67
 -15  -3   2   47.31   21.52
 -15   3   2   75.65   26.64
 -15  -3   2   69.07   25.37
  15   3  -2   25.64   12.61
  15  -3  -2   39.80   16.34
  15   3  -2   33.04   16.17
 -14  -3   2 3960.56  266.66
 -14  -3   2 5210.05  283.81
  14   3  -2 3621.21  239.38
  14  -3  -2 4644.83  267.27
 -14   3   2 4013.41  240.58
  14   3  -2 3488.71  247.36
 -14   3   2 4652.88  276.20
  14  -3  -2 3482.13  245.31
  13   3  -2  281.67   45.06
  13  -3  -2  539.31   62.07
 -13  -3   2  402.62   49.37
 -13  -3   2  375.72   57.39
  13   3  -2  341.28   45.11
 -13  -3   2  402.97   58.03
 -13   3   2  385.27   45.18
 -13   3   2  467.76   61.83
  13  -3  -2  328.75   47.53
  12   3  -2  724.43   72.60
 -12  -3   2  806.14   83.91
  12  -3  -2  561.00   65.50
 -12  -3   2  775.23   77.05
 -12  -3   2  562.03   63.07
  12  -3  -2  859.88   80.36
  12   3  -2  633.74   65.47
  12   3  -2  913.97   69.06
  12  -3  -2  813.06   67.28
  12  -3  -2  586.38   62.10
 -12  -3   2  857.55   84.85
 -12   3   2  799.90   82.21
 -12   3   2  646.05   62.59
 -12   3   2  880.41   80.97
 -11  -3   2 1680.05  128.90
 -11   3   2 1231.03  100.27
 -11   3   2 1239.34  102.72
  11   3  -2 1303.47  104.19
 -11   3   2 1634.18  124.72
  11  -3  -2 1692.01  121.54
 -11  -3   2 1438.90  107.46
  11  -3  -2 1304.79  103.20
  11   3  -2 1927.81  110.32
  11   3  -2 1245.51  108.57
  11  -3  -2 1829.28  110.72
 -11  -3   2 1796.29  129.10
 -11  -3   2 1445.27  121.75
  11  -3  -2 1232.76  107.01
 -11   3   2 1625.58  119.43
  11   3  -2 1366.94  107.48
 -11  -3   2 1642.17  120.31
 -10   3   2  519.53   56.11
  10  -3  -2  552.72   59.67
 -10  -3   2  616.51   69.75
 -10  -3   2  602.19   57.35
  10  -3  -2  715.39   68.30
  10   3  -2  829.43   61.73
  10  -3  -2  764.05   60.80
  10   3  -2  525.77   55.53
  10  -3  -2  569.15   56.46
 -10   3   2  672.76   69.62
  10   3  -2  787.76   57.51
 -10  -3   2  635.61   68.42
 -10   3   2  614.09   56.36
  10   3  -2  568.88   60.95
 -10   3   2  648.01   65.36
 -10  -3   2  582.65   63.22
  -9  -3   2  579.21   64.09
  -9  -3   2  573.05   52.96
   9   3  -2  642.37   50.49
  -9  -3   2  713.31   64.88
   9   3  -2  637.17   54.01
  -9  -3   2  545.70   42.54
  -9   3   2  603.29   53.28
   9  -3  -2  674.28   63.30
   9  -3  -2  517.23   52.18
   9   3  -2  557.81   54.16
   9  -3  -2  698.81   56.49
  -9   3   2  421.33   50.09
   9   3  -2  520.14   56.49
  -9   3   2  682.99   66.48
  -9  -3   2  629.21   64.39
   9  -3  -2  572.91   42.27
   9  -3  -2  557.71   56.82
  -9   3   2  659.76   62.89
   8   3  -2 3624.28  192.68
  -8  -3   2 3476.51  221.60
   8  -3  -2 3192.98  205.27
  -8  -3   2 3372.06  203.00
   8  -3  -2 4190.78  219.78
   8  -3  -2 4165.42  210.81
  -8   3   2 3940.94  219.65
  -8  -3   2 3654.19  216.56
  -8   3   2 3437.43  205.57
   8   3  -2 3848.85  201.24
   8   3  -2 3267.92  207.40
  -8  -3   2 3407.85  192.83
  -8   3   2 3851.38  222.59
   8  -3  -2 3831.98  193.92
  -8  -3   2 3875.64  222.70
   8  -3  -2 3355.59  211.52
   8   3  -2 3339.42  211.47
  -8   3   2 2779.14  204.22
  -7   3   2  486.78   44.21
  -7  -3   2  429.26   35.22
  -7  -3   2  385.85   38.05
   7  -3  -2  386.31   44.10
   7  -3  -2  495.32   36.25
   7  -3  -2  543.93   45.85
   7   3  -2  413.20   45.95
  -7  -3   2  465.91   49.70
   7   3  -2  483.35   39.44
   7   3  -2  460.76   45.26
  -7   3   2  543.45   53.49
   7   3  -2  496.42   37.34
   7  -3  -2  414.93   42.91
   7  -3  -2  544.36   50.43
  -7  -3   2  486.15   52.86
  -6  -3   2 5033.46  289.38
   6   3  -2 4754.24  279.78
   6  -3  -2 5106.87  267.95
  -6  -3   2 5906.26  276.29
  -6   3   2 5090.08  277.19
  -6   3   2 4989.61  276.77
   6   3  -2 4913.26  270.45
   6  -3  -2 5386.14  279.48
   6   3  -2 4694.37  282.85
   6  -3  -2 4548.96  277.58
   6   3  -2 5260.62  271.39
  -6  -3   2 4706.72  266.30
  -6  -3   2 5296.85  286.99
   6  -3  -2 4855.53  282.65
  -6   3   2 5188.98  287.94
  -6  -3   2 4789.48  268.49
  -6   3   2 5933.46  277.13
  -5  -3   2 1986.84  119.40
   5  -3  -2 1999.96  120.29
  -5  -3   2 2080.33  135.81
   5   3  -2 2204.43  126.55
  -5  -3   2 1933.64  117.35
  -5   3   2 2304.15  127.70
  -5   3   2 2008.98  127.90
   5  -3  -2 2408.83  131.07
  -5  -3   2 2330.43  124.97
   5   3  -2 2294.24  123.77
   5   3  -2 2142.55  132.38
   5  -3  -2 2055.89  132.30
   5   3  -2 1986.12  133.02
  -5   3   2 2239.06  136.48
  -5  -3   2 2171.24  134.88
  -5   3   2 2431.41  126.51
   5  -3  -2 1996.44  129.16
  -4  -3   2   12.49    4.30
   4   3  -2   23.92    7.82
  -4   3   2   14.69    5.20
   4   3  -2   11.56    4.52
  -4  -3   2   10.68    3.05
   4  -3  -2   11.04    5.52
  -4  -3   2   20.22    7.49
  -4   3   2   17.71    6.82
   4  -3  -2   24.68    7.81
   4   3  -2   16.77    6.87
  -4   3   2   13.84    6.41
   4  -3  -2   13.65    6.33
   4   3  -2    9.09    5.51
   4  -3  -2   13.20    4.88
  -4   3   2    6.49    3.96
  -4  -3   2   22.88    6.27
   3   3  -2 1635.41  113.28
   3   3  -2 1926.49  109.17
  -3  -3   2 1742.27  106.32
   3  -3  -2 1973.41  108.70
   3  -3  -2 2014.48  110.53
  -3   3   2 1906.42  107.98
  -3   3   2 2137.62  110.36
  -3  -3   2 1947.46  108.96
   3  -3  -2 1871.84  111.25
   3  -3  -2 1727.13  113.04
  -3   3   2 1887.33  113.36
  -3   3   2 1815.51  111.33
   3   3  -2 1977.39  118.23
   3  -3  -2 1946.23  114.37
   3   3  -2 1970.55  109.52
  -3  -3   2 1923.81  107.83
  -2   3   2 6672.85  336.95
  -2  -3   2 6679.83  336.51
   2  -3  -2 6309.46  340.45
   2   3  -2 6614.06  338.86
   2  -3  -2 6881.21  338.90
  -2   3   2 6812.28  337.80
   2   3  -2 6628.76  336.84
   2  -3  -2 6624.03  340.41
   2   3  -2 6667.45  351.15
   2  -3  -2 7009.83  344.19
  -2  -3   2 6755.58  339.32
  -2   3   2 6229.38  341.18
  -2  -3   2 6299.66  336.76
  -2   3   2 6400.07  342.70
  -2  -3   2 6947.60  344.86
   2  -3  -2 5538.81  339.72
  -2  -3   2 6461.90  335.95
  -2  -3   2 6543.61  336.58
   2   3  -2 5760.86  341.23
   2  -3  -2 6492.65  336.22
   1   3  -2  482.99   34.00
   1  -3  -2  437.20   35.35
  -1   3   2  469.83   33.12
  -1   3   2  461.78   33.79
  -1   3   2  438.57   33.54
   1  -3  -2  471.07   34.37
  -1   3   2  443.29   32.76
   1  -3  -2  470.54   32.13
  -1  -3   2  425.76   33.03
   1   3  -2  456.87   32.01
   1  -3  -2  472.51   35.15
   1  -3  -2  459.77   36.67
  -1   3   2  465.43   36.25
   1   3  -2  466.98   34.02
  -1  -3   2  470.08   30.65
  -1  -3   2  427.55   37.42
   1  -3  -2  409.76   31.54
  -1  -3   2  432.83   32.10
  -1  -3   2  428.52   32.17
   1   3  -2  429.87   41.34
  -1   3   2  426.33   35.94
   1   3  -2  412.87   31.75
  -1   3   2  460.06   27.70
  -1  -3   2  418.14   31.84
   0   3  -2 5545.35  272.87
   0   3   2 5236.86  272.56
   0  -3  -2 4919.91  271.12
   0  -3   2 5045.20  271.97
   0  -3   2 5018.18  271.01
   0  -3   2 5493.36  272.85
   0   3   2 5231.20  276.73
   0  -3  -2 5151.62  273.77
   0   3   2 5274.20  272.34
   0  -3  -2 5054.62  271.29
   0   3  -2 5347.17  268.42
   0  -3  -2 5328.66  274.01
   0   3   2 5145.84  274.66
   0   3   2 5145.17  276.34
   0  -3   2 5121.90  267.84
   0  -3  -2 5289.85  275.10
   0   3   2 5466.76  274.19
   0   3  -2 5094.28  279.15
   0   3  -2 5118.65  273.31
   0   3  -2 5375.52  268.68
   0  -3   2 5293.31  281.59
   0   3  -2 5295.43  271.21
   0   3   2 5261.62  264.11
   0   3   2 5082.70  273.45
   0  -3   2 5268.08  272.75
   0   3   2 5068.07  273.65
   0   3  -2 5255.55  287.50
   0   3  -2 4972.17  271.91
   0  -3  -2 5230.59  273.84
   0  -3  -2 5566.26  277.53
  -1   3  -2 3771.53  199.64
  -1  -3  -2 4107.76  205.13
  -1  -3  -2 3770.81  200.60
  -1   3  -2 3715.54  200.38
   1  -3   2 3750.19  202.30
  -1  -3  -2 3621.51  200.01
   1   3   2 3699.78  201.44
   1  -3   2 3916.85  201.92
  -1  -3  -2 3708.20  201.51
   1   3   2 3852.78  201.81
  -1   3  -2 3516.52  201.08
  -1  -3  -2 4042.14  202.21
  -1   3  -2 3561.90  213.46
   1  -3   2 3695.76  195.26
   1   3   2 3836.45  201.13
  -1   3  -2 3739.24  195.86
  -1  -3  -2 3782.62  203.26
   1   3   2 3612.14  200.99
  -1   3  -2 3938.03  200.69
  -1   3  -2 3558.63  207.73
   1  -3   2 3699.80  210.86
   1   3   2 3708.87  204.64
  -1  -3  -2 3789.97  190.75
  -1  -3  -2 3757.56  201.66
   1   3   2 3792.95  201.79
   1   3   2 3823.72  202.54
  -1   3  -2 4093.52  217.16
  -1   3  -2 3561.56  199.12
   1  -3   2 3777.12  199.36
  -2  -3  -2  984.93   52.38
  -2  -3  -2  914.73   62.07
   2   3   2  988.92   63.75
   2   3   2  854.34   60.98
  -2   3  -2  966.95   51.82
  -2  -3  -2  894.82   61.04
  -2   3  -2  931.58   62.38
  -2   3  -2  970.36   62.10
  -2   3  -2  916.23   57.19
   2  -3   2  905.15   54.15
   2   3   2  977.97   56.11
  -2   3  -2 1016.75   60.59
  -2   3  -2  928.17   65.43
  -2  -3  -2  959.65   62.16
   2   3   2  998.58   62.79
  -2  -3  -2  962.35   61.36
   2  -3   2  945.52   71.77
  -2   3  -2 1006.56   57.88
   2   3   2  951.30   64.08
   2  -3   2  934.85   63.84
  -2  -3  -2  989.98   62.76
   2   3   2  936.69   61.46
  -2  -3  -2 1028.95   63.96
  -2  -3  -2  894.47   62.98
  -2   3  -2  986.71   70.10
   2  -3   2  904.36   58.84
  -2   3  -2 1052.49   73.49
  -2  -3  -2 1002.45   58.67
  -2   3  -2 1032.58   59.15
  -2   3  -2  844.63   71.32
  -2  -3  -2  918.01   61.99
  -2   3  -2  932.69   58.95
   2   3   2 1009.95   65.90
  -3   3  -2 1898.18  106.39
   3   3   2 2106.27  118.03
   3  -3   2 1929.80  127.22
  -3   3  -2 2028.90  105.26
  -3  -3  -2 1975.29  115.81
   3  -3   2 1945.85  112.10
  -3  -3  -2 1966.85  116.24
  -3   3  -2 1813.45  110.05
   3   3   2 2116.37  116.54
  -3   3  -2 1832.48  122.16
  -3  -3  -2 1937.98  116.72
  -3  -3  -2 2155.86  115.44
  -3   3  -2 1997.90  117.52
   3   3   2 1911.29  119.15
  -3  -3  -2 2125.00  112.65
   3   3   2 1970.58  109.44
   3   3   2 2068.51  115.81
  -3   3  -2 2077.79  112.67
   3  -3   2 1902.94  119.23
  -3   3  -2 1901.49  117.47
  -3  -3  -2 2025.54  107.31
  -3  -3  -2 2095.82  114.51
  -3   3  -2 1962.84  125.62
  -3  -3  -2 1974.18  118.45
  -3   3  -2 1918.96  111.53
  -3  -3  -2 1918.20  116.83
  -3  -3  -2 1961.89  115.55
   3   3   2 1879.78  113.44
  -3   3  -2 1946.30  124.17
  -3   3  -2 2026.95  112.03
  -3   3  -2 1933.72  128.50
  -4   3  -2 3450.17  193.49
  -4   3  -2 3234.31  171.64
   4   3   2 3559.62  186.44
  -4  -3  -2 3351.12  185.78
  -4  -3  -2 3267.18  186.81
   4   3   2 3404.67  187.15
  -4   3  -2 3187.17  178.33
  -4   3  -2 3098.82  198.60
  -4  -3  -2 3354.45  183.05
  -4   3  -2 3285.55  189.65
  -4  -3  -2 3746.66  184.75
  -4  -3  -2 3360.39  189.95
  -4   3  -2 3527.86  183.93
  -4   3  -2 3311.15  176.51
   4   3   2 3342.96  182.69
  -4  -3  -2 3108.22  188.64
  -4   3  -2 3251.22  180.53
  -4  -3  -2 3423.27  186.12
  -4  -3  -2 3537.43  182.76
  -4  -3  -2 3722.10  184.53
  -4   3  -2 3168.80  197.56
   4   3   2 3461.58  189.53
  -4  -3  -2 3341.47  179.05
   4   3   2 3141.64  175.56
  -5  -3  -2    4.05    3.32
  -5   3  -2    4.18    3.16
  -5   3  -2    1.74    3.03
  -5  -3  -2    6.16    4.24
  -5   3  -2    9.61    4.78
   5   3   2    2.85    3.05
  -5  -3  -2    8.11    4.28
   5   3   2    6.36    2.07
   5   3   2    8.84    4.86
  -5   3  -2    5.54    3.35
   5   3   2    4.72    3.87
  -5   3  -2    5.97    2.55
  -5  -3  -2    1.61    1.99
  -5   3  -2   13.39    8.07
  -5  -3  -2   15.01    6.92
  -5   3  -2    7.56    5.20
   5   3   2    3.61    2.97
  -5  -3  -2    2.36    2.07
  -5   3  -2    2.56    4.46
  -5   3  -2    5.57    2.58
   5  -3   2    3.67    3.02
  -5   3  -2    7.72    7.08
  -5  -3  -2    9.29    4.21
   5   3   2    8.77    4.36
  -5   3  -2    7.84    4.25
  -5  -3  -2    3.86    3.18
  -5  -3  -2    7.67    4.22
  -6   3  -2 7440.80  391.83
  -6  -3  -2 7749.73  406.92
  -6  -3  -2 7590.08  408.04
  -6   3  -2 7184.18  392.99
   6   3   2 7918.50  413.37
  -6   3  -2 7031.57  418.73
  -6  -3  -2 7615.76  400.78
  -6  -3  -2 7666.73  403.20
  -6   3  -2 7595.71  427.19
   6   3   2 7527.58  399.87
   6   3   2 7609.40  408.85
  -6   3  -2 8735.95  408.17
  -6  -3  -2 8088.46  406.50
  -6   3  -2 7890.29  407.17
  -6  -3  -2 7308.07  412.54
  -6   3  -2 7173.25  412.52
   6  -3   2 7490.97  401.50
   6   3   2 7839.44  403.00
  -6   3  -2 7924.64  399.91
  -6  -3  -2 7899.64  396.40
  -6   3  -2 8419.41  407.04
  -6  -3  -2 8445.76  405.40
  -6   3  -2 7255.30  422.28
  -6   3  -2 6796.63  400.03
  -6  -3  -2 7275.97  407.74
   6   3   2 7992.10  406.86
  -7   3  -2   25.29    7.51
   7   3   2   -2.08    0.40
   7   3   2    8.27    4.50
  -7  -3  -2    2.00    7.77
  -7  -3  -2    4.12    3.40
  -7  -3  -2    7.84    4.83
  -7   3  -2    5.49    3.33
   7   3   2   26.15   10.13
  -7   3  -2    4.95    4.32
  -7  -3  -2   18.59    8.04
  -7   3  -2    7.77    4.69
  -7   3  -2   14.28    9.82
   7  -3   2   19.42    7.18
   7   3   2   21.81    8.06
  -7   3  -2   14.11    8.51
  -7  -3  -2   12.45    7.50
  -7  -3  -2    6.96    4.21
   7   3   2   18.29    7.09
   7  -3   2   13.58    9.34
  -7   3  -2   17.79    4.88
  -7   3  -2   15.85    9.55
  -7  -3  -2   10.83    5.88
  -7   3  -2   11.22    6.10
  -7  -3  -2    7.66    4.09
  -7   3  -2   11.77    5.86
  -7   3  -2   10.71    5.82
  -7  -3  -2    7.37    5.08
  -7  -3  -2   13.92    7.10
  -8   3  -2 1225.64   94.02
  -8  -3  -2 1472.79  100.59
  -8  -3  -2 1314.78   98.56
   8   3   2 1508.75   99.37
  -8   3  -2 1371.79  106.66
   8   3   2 1585.18  108.67
  -8   3  -2 1500.35  120.50
   8   3   2 1517.35  103.90
  -8  -3  -2 1390.44   98.57
   8   3   2 1394.89   90.70
   8  -3   2 1554.41  118.10
  -8  -3  -2 1440.21   92.01
  -8   3  -2 1452.82   84.53
  -8   3  -2 1275.94   88.15
   8  -3   2 1484.97   86.58
  -8   3  -2 1469.15  100.69
  -8  -3  -2 1519.77  100.63
  -8  -3  -2 1258.62  102.86
  -8   3  -2 1237.71  101.75
  -8  -3  -2 1651.98  101.02
  -8  -3  -2 1518.60   85.29
   8  -3   2 1406.94   95.35
  -8   3  -2 1571.78   92.82
   8   3   2 1342.82   94.98
  -8   3  -2 1681.45  102.26
  -8  -3  -2 1293.59   98.48
  -8   3  -2 1100.10  105.23
  -9  -3  -2  600.81   52.78
  -9  -3  -2  528.56   51.45
   9   3   2  453.08   46.34
  -9  -3  -2  533.14   52.43
  -9   3  -2  499.54   49.03
   9   3   2  574.62   58.79
   9   3   2  500.39   49.27
  -9  -3  -2  470.23   50.57
   9   3   2  505.56   52.92
  -9   3  -2  396.67   50.25
  -9   3  -2  530.80   56.74
   9   3   2  505.30   43.28
  -9  -3  -2  531.16   44.38
  -9  -3  -2  557.23   52.34
  -9  -3  -2  462.61   53.86
  -9   3  -2  422.99   56.05
  -9   3  -2  549.96   52.46
   9  -3   2  531.49   62.30
  -9   3  -2  484.81   63.54
   9  -3   2  493.70   47.43
  -9   3  -2  536.24   50.66
  -9  -3  -2  474.30   49.62
  -9   3  -2  498.17   43.35
 -10   3  -2  134.32   25.02
 -10  -3  -2   91.38   23.55
 -10  -3  -2  161.18   28.05
 -10  -3  -2  102.32   21.77
  10   3   2  120.77   26.82
 -10   3  -2  121.72   31.67
 -10  -3  -2  117.61   23.57
 -10   3  -2   86.67   22.42
 -10   3  -2  124.86   23.53
  10  -3   2  119.79   22.02
  10   3   2  156.59   21.13
 -10  -3  -2  175.36   27.30
 -10   3  -2   82.81   21.91
 -10  -3  -2  167.14   27.57
 -10   3  -2   69.26   21.98
 -10   3  -2  190.24   28.69
  10   3   2  105.35   20.81
 -11  -3  -2  372.42   45.15
 -11   3  -2  280.26   38.90
 -11   3  -2  255.92   41.17
 -11   3  -2  421.36   61.90
  11   3   2  389.37   36.72
 -11   3  -2  351.96   46.54
 -11  -3  -2  378.18   44.25
 -11  -3  -2  287.70   41.48
 -11   3  -2  398.34   45.02
 -11   3  -2  376.16   45.90
 -11  -3  -2  387.34   45.90
 -11   3  -2  209.17   40.48
 -11  -3  -2  279.47   44.33
  11  -3   2  334.47   40.10
  11   3   2  309.71   39.34
  11   3   2  357.31   49.30
 -12   3  -2 2163.96  171.57
 -12  -3  -2 1989.87  142.35
  12   3   2 2057.75  153.45
 -12  -3  -2 1885.90  143.33
 -12   3  -2 2010.70  144.46
 -12   3  -2 2248.27  148.17
 -12  -3  -2 2173.90  146.51
  12   3   2 1935.58  136.17
  12  -3   2 1846.31  134.44
 -13  -3  -2   34.80   14.83
 -13  -3  -2    3.64    6.35
 -13  -3  -2    3.84    8.19
 -13   3  -2   11.94   10.40
  13  -3   2   11.95    8.23
 -13   3  -2   29.64   13.67
  13   3   2   36.31   13.93
 -14  -3  -2 1044.17   97.87
 -14  -3  -2 1157.57  104.91
 -14   3  -2 1260.25  126.05
  14   3   2 1032.62   92.89
 -14   3  -2 1345.31  109.16
 -14  -3  -2 1277.38  106.84
  14  -3   2 1175.36   96.41
  15  -3   2  229.42   37.10
 -15  -3  -2  205.36   39.46
 -15   3  -2  300.81   57.87
 -15  -3  -2  244.46   40.89
 -15  -3  -2  237.78   43.39
 -15   3  -2  241.03   43.12
  15   3   2  161.62   32.09
 -16  -3  -2   12.75   10.45
 -16  -3  -2   14.38   10.21
 -16   3  -2   -6.75    8.31
 -16   3  -2   14.25   11.68
 -16  -3  -2    4.64    8.08
  16  -3   2    7.22    7.69
  16   3   2   10.94    8.97
 -17   3  -2  106.95   30.20
 -17  -3  -2   49.43   20.19
  17   3   2   64.99   20.75
 -17  -3  -2   86.39   27.43
 -17   3  -2   62.32   27.12
 -17  -3  -2   79.68   26.18
  17  -3   2   53.24   19.55
 -18  -3  -2  906.90   96.36
 -18  -3  -2  858.09   99.17
 -18   3  -2 1173.05  111.75
  18  -3   2  935.38   91.69
  18   3   2  897.91   90.29
 -18   3  -2  999.35  117.57
 -18  -3  -2 1272.74  115.53
 -19  -3  -2   16.54   13.58
 -19  -4   2  267.93   54.41
 -19   4   2  214.86   50.77
  19  -4  -2  170.75   37.82
  19   4  -2   90.02   29.52
 -18  -4   2   80.93   28.91
 -18  -4   2  155.73   40.86
 -18   4   2   90.42   34.09
  18  -4  -2  121.83   31.63
  18   4  -2  105.45   29.21
 -17  -4   2  752.36   89.98
 -17  -4   2  705.02   89.63
 -17   4   2  915.57  100.38
  17   4  -2  639.34   76.78
  17  -4  -2  591.35   71.91
 -16  -4   2  291.30   52.39
 -16   4   2  266.76   51.80
 -16  -4   2  343.66   57.51
  16  -4  -2  203.39   38.64
  16   4  -2  192.63   39.08
  15   4  -2  292.38   42.61
 -15  -4   2  227.82   47.11
  15   4  -2  281.21   45.92
  15  -4  -2  348.24   55.00
 -15   4   2  327.46   43.58
 -15  -4   2  390.03   60.63
 -15   4   2  328.39   56.28
  15  -4  -2  282.65   44.90
 -14  -4   2   10.14   12.47
  14   4  -2   19.49   12.68
 -14   4   2   10.26   10.93
 -14  -4   2    5.03   10.72
  14  -4  -2   14.83   11.17
  14  -4  -2   23.37   14.08
  14   4  -2    3.34    4.13
 -14   4   2   20.63   10.87
 -13  -4   2  400.04   56.84
  13  -4  -2  237.25   39.09
  13   4  -2  220.03   38.81
  13  -4  -2  304.46   49.20
  13   4  -2  256.20   39.01
 -13   4   2  277.98   38.05
 -13  -4   2  259.89   48.16
 -13   4   2  348.57   53.27
  12  -4  -2   64.07   17.60
  12  -4  -2   58.17   20.63
  12   4  -2   41.49   15.58
 -12  -4   2  103.87   28.44
 -12   4   2   66.23   22.56
 -12  -4   2   82.93   24.75
  12   4  -2   51.54   17.04
 -12   4   2   42.52   14.15
  12  -4  -2   65.72   19.58
 -11   4   2 1078.06   91.82
 -11  -4   2 1077.45   96.20
  11   4  -2  999.56   85.95
 -11  -4   2  841.51   73.69
  11   4  -2 1258.09   84.37
 -11   4   2 1013.94   80.27
 -11   4   2  841.99   78.42
 -11  -4   2 1067.99   91.01
  11  -4  -2  867.56   76.64
  11   4  -2  897.18   78.63
  11  -4  -2 1163.46   84.65
  11  -4  -2 1193.58   98.95
 -11  -4   2 1005.10   95.23
 -11   4   2 1060.43   95.25
 -11  -4   2 1022.92   94.38
  11   4  -2  926.26   84.59
  11  -4  -2  843.56   80.59
 -10  -4   2  770.96   78.52
  10   4  -2  636.20   66.91
  10  -4  -2  838.34   78.99
  10  -4  -2  665.53   62.87
  10   4  -2  708.03   69.73
 -10  -4   2  720.00   60.75
 -10   4   2  761.98   65.62
  10  -4  -2  830.60   67.87
 -10   4   2  916.12   78.38
  10   4  -2  664.13   63.75
  10   4  -2  901.24   62.46
 -10  -4   2  818.97   78.46
 -10   4   2  919.12   81.95
  10  -4  -2  618.59   65.10
 -10  -4   2  739.99   75.63
 -10  -4   2  851.00   75.67
  -9  -4   2  569.36   63.30
   9   4  -2  709.60   51.83
  -9  -4   2  584.65   50.05
   9  -4  -2  709.97   68.45
  -9   4   2  570.25   60.38
  -9  -4   2  672.21   66.50
   9   4  -2  581.10   60.79
   9  -4  -2  577.22   54.83
  -9  -4   2  662.73   68.68
  -9   4   2  688.43   61.19
  -9   4   2  558.56   54.20
  -9  -4   2  611.29   61.53
   9  -4  -2  689.04   58.69
  -9   4   2  719.40   68.79
   9  -4  -2  635.08   47.65
   9  -4  -2  553.32   57.02
   9   4  -2  603.96   59.92
   9   4  -2  581.99   56.04
  -9  -4   2  582.73   44.30
  -8  -4   2  887.50   77.75
   8   4  -2  831.63   72.53
  -8   4   2  996.00   81.30
   8  -4  -2  808.89   70.40
  -8  -4   2  793.75   59.98
   8   4  -2  883.74   59.32
   8  -4  -2  961.27   80.20
   8   4  -2  866.74   76.23
  -8  -4   2  820.30   57.16
  -8   4   2 1046.94   74.70
  -8   4   2  842.52   68.68
   8   4  -2  885.74   62.30
   8  -4  -2  917.91   61.08
   8  -4  -2  942.40   71.17
  -8  -4   2  834.07   77.63
   8  -4  -2  764.34   65.97
   8   4  -2  813.46   68.54
  -8  -4   2  909.86   78.08
   7   4  -2    2.05    3.57
   7   4  -2    1.31    1.62
  -7  -4   2    2.81    3.46
   7  -4  -2    5.77    4.09
  -7  -4   2    7.60    4.57
  -7  -4   2    7.38    3.89
   7  -4  -2   11.14    6.71
   7   4  -2    7.74    4.19
  -7  -4   2    4.40    3.02
  -7   4   2    2.70    4.69
  -7  -4   2    5.27    5.61
   7  -4  -2    5.43    4.72
   7   4  -2   -2.78    0.10
  -7   4   2   16.18    7.46
   7   4  -2   -2.39    0.10
   7  -4  -2    6.03    4.94
  -7   4   2   -1.59    1.95
   7  -4  -2    5.12    3.52
  -7   4   2   -2.01    0.10
  -7  -4   2    2.64    3.25
   6   4  -2   36.11    9.17
  -6  -4   2   25.22   10.28
   6   4  -2   33.33    8.46
   6   4  -2   30.68   10.39
  -6  -4   2   19.60    9.17
  -6  -4   2   32.38    6.71
   6  -4  -2   31.92   10.18
  -6   4   2   40.19   12.43
  -6  -4   2   41.21   12.68
  -6  -4   2   26.55    7.05
   6  -4  -2   14.43    7.97
   6   4  -2   34.38   12.26
  -6   4   2   39.47   10.69
  -6   4   2   38.07   10.84
   6  -4  -2   32.12    9.93
   6   4  -2   37.43   11.59
   6  -4  -2   32.60   10.74
   6  -4  -2   28.91    7.88
  -6  -4   2   36.79    9.27
  -6   4   2   44.50   10.23
   5  -4  -2 1084.21   79.93
   5  -4  -2 1157.81   76.56
  -5  -4   2 1217.18   85.54
  -5  -4   2 1249.32   68.04
  -5  -4   2 1165.37   85.98
   5   4  -2 1286.54   77.18
  -5  -4   2 1252.76   76.53
   5   4  -2 1218.87   91.45
  -5   4   2 1186.94   83.46
  -5   4   2 1096.85   80.24
   5  -4  -2 1281.77   84.59
   5   4  -2 1142.12   82.53
  -5  -4   2 1192.50   73.82
  -5  -4   2 1137.67   82.10
  -5  -4   2 1232.69   85.66
  -5   4   2 1133.18   85.09
   5  -4  -2 1086.00   82.39
   5   4  -2 1188.40   85.61
   5   4  -2 1243.06   80.79
  -5   4   2 1294.41   77.89
   5  -4  -2 1292.28   76.86
   4   4  -2 2809.79  175.89
   4  -4  -2 2899.47  172.73
   4  -4  -2 2619.65  172.64
  -4  -4   2 2836.13  174.02
   4   4  -2 3239.36  168.95
   4   4  -2 3080.58  184.73
  -4  -4   2 3014.35  165.70
  -4  -4   2 3083.45  166.39
   4  -4  -2 2996.52  172.86
  -4   4   2 2882.59  173.91
   4  -4  -2 3358.90  177.86
  -4   4   2 2990.30  173.52
  -4   4   2 2827.16  174.47
  -4   4   2 3353.40  168.55
   4  -4  -2 3247.28  168.98
   4   4  -2 2926.17  175.10
  -4  -4   2 3124.24  155.56
   4  -4  -2 3081.26  169.70
   4   4  -2 3043.35  175.11
  -4  -4   2 2814.66  172.62
  -4  -4   2 3114.54  178.44
  -4  -4   2 2999.65  175.56
  -3  -4   2 1588.43   98.27
  -3  -4   2 1591.78   98.95
  -3  -4   2 1612.94  100.82
  -3  -4   2 1718.43   96.10
   3  -4  -2 1729.55   98.52
  -3   4   2 1667.09   96.76
   3   4  -2 1786.56  111.92
  -3  -4   2 1588.59   98.68
   3  -4  -2 1654.73  101.41
   3  -4  -2 1656.18  100.20
   3  -4  -2 1746.48  104.94
  -3  -4   2 1613.97   95.55
  -3   4   2 1594.14  102.02
  -3   4   2 1589.22  103.33
  -3  -4   2 1787.54  104.06
  -3  -4   2 1731.64   95.43
   3  -4  -2 1487.08   99.81
   3   4  -2 1756.85  107.03
   3   4  -2 1480.79  101.19
   3   4  -2 1676.58   97.87
  -3   4   2 1658.63   95.38
  -3  -4   2 1656.44  107.97
  -2   4   2  246.50   21.61
  -2   4   2  239.84   21.73
  -2  -4   2  242.10   23.36
  -2   4   2  278.78   25.30
   2   4  -2  235.39   21.10
   2  -4  -2  247.36   21.37
   2   4  -2  242.74   23.21
   2  -4  -2  226.36   22.98
   2   4  -2  268.12   30.24
   2  -4  -2  242.89   24.98
   2  -4  -2  216.92   23.49
  -2   4   2  258.78   19.76
  -2  -4   2  217.66   23.19
   2  -4  -2  237.30   24.95
  -2   4   2  201.35   24.93
  -2   4   2  266.03   27.25
  -2  -4   2  235.08   21.03
  -2  -4   2  242.72   21.36
  -2  -4   2  225.91   25.56
  -2  -4   2  254.07   22.98
  -2  -4   2  232.95   20.82
  -2   4   2  259.27   23.79
  -2  -4   2  229.41   28.72
   2   4  -2  197.99   23.22
  -2  -4   2  202.09   20.79
   2   4  -2  268.94   30.06
   1   4  -2  327.28   28.68
  -1  -4   2  376.55   27.47
  -1   4   2  345.69   29.13
   1  -4  -2  350.96   26.23
  -1   4   2  334.14   26.88
  -1  -4   2  318.56   25.91
  -1  -4   2  346.28   22.99
  -1   4   2  358.67   29.92
  -1  -4   2  336.58   29.26
   1  -4  -2  345.90   29.86
   1  -4  -2  315.40   25.72
  -1   4   2  326.17   29.42
   1   4  -2  342.24   36.80
   1   4  -2  384.39   35.39
   1   4  -2  346.50   26.26
  -1   4   2  292.45   31.00
   1  -4  -2  359.16   31.39
  -1   4   2  379.34   33.72
  -1  -4   2  355.01   27.52
   1   4  -2  375.34   33.12
   1   4  -2  412.80   39.02
  -1  -4   2  369.75   34.32
   1   4  -2  364.45   29.59
   1  -4  -2  353.82   31.62
  -1  -4   2  380.99   38.02
   1   4  -2  315.55   26.02
   1   4  -2  310.19   27.56
  -1   4   2  326.19   26.89
  -1  -4   2  337.98   26.85
  -1   4   2  353.25   24.05
   0   4   2 1032.21   65.62
   0   4  -2  982.58   61.64
   0  -4   2  972.84   57.27
   0   4   2 1033.85   62.67
   0  -4  -2 1046.88   66.05
   0   4  -2 1066.68   65.12
   0   4   2 1051.53   57.50
   0  -4  -2  999.10   65.84
   0   4  -2 1080.82   69.35
   0  -4  -2 1051.21   68.38
   0   4  -2 1020.47   65.09
   0  -4   2 1049.30   76.44
   0   4   2 1046.97   66.44
   0   4   2  926.48   68.16
   0  -4   2 1022.80   61.73
   0  -4  -2 1057.26   68.28
   0   4   2 1106.57   70.59
   0   4  -2  957.30   68.94
   0   4  -2 1041.20   62.55
   0  -4  -2  994.88   60.99
   0  -4   2 1041.68   62.94
   0  -4   2  993.20   72.72
   0   4  -2  971.60   60.91
   0  -4  -2 1010.05   61.22
   0   4   2 1068.35   65.61
   0  -4   2 1011.82   64.23
   0  -4  -2 1054.32   66.22
   0   4   2 1003.86   62.64
   0   4  -2 1018.78   75.66
   0  -4  -2 1038.32   57.50
   0   4   2  956.86   65.51
   0   4  -2 1077.70   78.71
   0  -4   2  993.64   62.70
   1  -4   2   15.98    7.41
  -1  -4  -2   17.30    3.48
  -1  -4  -2    6.64    4.08
  -1   4  -2   21.61    6.12
   1   4   2   18.84    6.02
   1   4   2   21.16    6.51
  -1  -4  -2   10.06    4.63
  -1  -4  -2   15.83    4.78
   1  -4   2   17.03    5.43
   1   4   2   18.57    5.91
  -1  -4  -2   34.20    8.09
  -1   4  -2   12.22    4.23
  -1   4  -2   11.94    6.52
  -1  -4  -2    9.09    3.75
   1   4   2   15.21    5.16
   1  -4   2   15.45    4.96
   1   4   2   14.96    3.39
  -1   4  -2   19.75    6.05
  -1   4  -2   20.35    9.25
   1   4   2   25.86    6.63
   1  -4   2   15.26    5.22
  -1   4  -2   17.32    5.03
   1  -4   2   28.58    6.15
   1   4   2   16.19    5.53
  -1   4  -2   19.41    7.21
  -1   4  -2   25.32    6.50
   1   4   2   13.55    5.90
  -1   4  -2   15.71    4.73
  -1  -4  -2   21.60    6.67
   1  -4   2   13.59    6.80
  -1  -4  -2   19.56    6.05
  -2  -4  -2  887.74   63.92
   2   4   2  962.42   62.16
   2   4   2  936.77   63.38
  -2   4  -2  924.10   59.69
  -2   4  -2  897.65   56.42
  -2   4  -2  875.12   56.38
  -2  -4  -2  926.88   61.88
  -2  -4  -2  885.70   60.91
   2   4   2  971.39   62.35
   2   4   2  891.86   61.74
  -2   4  -2  922.04   60.40
  -2  -4  -2  938.88   61.83
  -2   4  -2  868.18   73.57
   2  -4   2  903.86   57.43
   2   4   2  843.79   61.31
   2  -4   2  947.74   62.73
  -2  -4  -2  915.90   52.24
  -2   4  -2  960.79   59.81
  -2   4  -2  881.60   58.16
  -2  -4  -2  951.52   63.09
   2   4   2  903.01   51.32
  -2   4  -2  890.85   68.78
   2   4   2  884.42   66.19
  -2  -4  -2  903.72   59.28
   2  -4   2  957.92   60.17
  -2  -4  -2  846.43   61.32
   2  -4   2  939.06   73.05
  -2  -4  -2  930.70   60.58
  -2  -4  -2  977.10   56.76
  -2   4  -2  978.83   71.57
   2  -4   2  979.32   72.12
  -2   4  -2  978.51   60.26
  -3  -4  -2  571.83   36.92
  -3  -4  -2  524.56   44.71
  -3   4  -2  604.65   46.23
  -3  -4  -2  572.06   45.29
   3   4   2  605.18   47.57
   3  -4   2  585.34   43.29
   3   4   2  643.77   46.64
  -3   4  -2  589.22   45.17
  -3  -4  -2  635.05   45.99
  -3  -4  -2  660.87   46.48
   3   4   2  556.78   44.81
  -3   4  -2  657.76   42.56
  -3   4  -2  564.82   56.02
  -3  -4  -2  647.22   45.99
  -3   4  -2  565.83   37.12
  -3  -4  -2  561.02   45.08
   3  -4   2  582.97   47.33
  -3   4  -2  561.36   35.50
  -3   4  -2  576.92   42.59
   3   4   2  570.35   47.07
   3  -4   2  618.56   53.46
  -3  -4  -2  513.92   46.40
  -3   4  -2  584.97   53.62
   3  -4   2  608.66   56.80
  -3   4  -2  605.18   43.03
   3   4   2  632.49   46.22
  -3  -4  -2  644.79   42.17
  -3   4  -2  636.29   53.22
  -3  -4  -2  611.11   45.76
   4  -4   2 1073.01   83.06
   4   4   2 1181.02   78.42
   4   4   2 1098.51   79.64
  -4  -4  -2 1146.66   81.51
  -4  -4  -2 1179.25   78.35
   4   4   2 1180.36   78.21
   4   4   2 1166.02   77.08
  -4  -4  -2 1216.73   79.56
  -4   4  -2 1214.56   93.24
  -4   4  -2 1226.29   64.68
  -4  -4  -2 1136.31   78.82
  -4  -4  -2 1215.71   77.17
  -4   4  -2 1085.54   78.39
   4  -4   2 1184.59   94.77
  -4   4  -2 1292.11   75.65
  -4  -4  -2 1186.35   74.61
  -4   4  -2 1131.86   74.58
  -4   4  -2 1172.29   72.21
  -4  -4  -2 1213.68   76.27
  -4  -4  -2 1194.02   66.32
  -4   4  -2 1192.20   89.97
  -4  -4  -2 1094.60   76.96
  -4  -4  -2 1145.29   79.69
  -4   4  -2 1217.23   74.78
  -4  -4  -2 1247.35   74.80
  -4   4  -2 1170.21   83.82
  -4   4  -2 1088.67   68.82
  -4   4  -2 1243.42   74.75
   5  -4   2  521.32   56.27
  -5   4  -2  416.00   35.03
   5   4   2  505.73   42.53
  -5  -4  -2  428.90   40.36
  -5   4  -2  489.25   51.95
  -5  -4  -2  514.90   40.74
  -5  -4  -2  453.40   41.56
  -5  -4  -2  436.10   42.34
  -5   4  -2  442.42   36.69
  -5   4  -2  435.39   42.37
   5   4   2  488.79   44.59
  -5   4  -2  447.73   38.37
  -5  -4  -2  491.14   39.55
  -5   4  -2  513.03   40.82
  -5   4  -2  427.79   34.33
  -5  -4  -2  461.78   41.27
   5   4   2  505.80   42.02
   5   4   2  396.05   38.07
  -5  -4  -2  481.27   33.84
  -5   4  -2  449.30   50.00
   5  -4   2  413.48   36.36
  -5  -4  -2  420.68   42.89
  -5  -4  -2  492.57   38.37
  -5   4  -2  449.36   29.23
   5   4   2  441.84   37.32
  -5   4  -2  566.84   41.48
  -5  -4  -2  471.33   38.67
  -5   4  -2  470.74   43.83
  -6  -4  -2  342.00   35.65
   6   4   2  333.43   35.39
  -6  -4  -2  309.63   34.82
  -6  -4  -2  315.76   34.81
   6   4   2  317.92   34.35
  -6   4  -2  299.74   30.50
   6  -4   2  367.56   32.99
  -6   4  -2  331.83   43.17
   6   4   2  364.36   33.41
  -6   4  -2  336.01   44.33
  -6  -4  -2  336.03   33.03
   6  -4   2  390.27   49.30
  -6   4  -2  297.68   25.07
  -6  -4  -2  313.20   32.42
  -6   4  -2  366.48   29.40
  -6   4  -2  369.89   35.23
  -6  -4  -2  381.86   35.18
  -6  -4  -2  349.66   38.50
  -6   4  -2  268.94   34.68
   6   4   2  417.68   41.25
  -6   4  -2  359.56   34.39
  -6  -4  -2  335.67   38.37
  -6  -4  -2  352.33   30.93
   6   4   2  311.52   32.25
  -6   4  -2  414.86   38.01
  -6  -4  -2  342.63   30.55
  -6   4  -2  375.70   32.21
  -7  -4  -2   42.07   13.08
  -7   4  -2   47.37   16.25
  -7  -4  -2   38.87   11.12
   7   4   2   48.86   11.70
   7   4   2   50.38   12.78
  -7   4  -2   38.69    8.10
   7   4   2   54.58   15.09
  -7   4  -2   60.80   12.79
  -7  -4  -2   77.20   15.94
  -7  -4  -2   48.52    9.99
  -7   4  -2   59.74   12.77
  -7   4  -2   24.71   11.59
  -7   4  -2   46.81   14.04
  -7  -4  -2   52.69   11.97
   7  -4   2   37.07   15.93
  -7   4  -2   48.82   10.78
  -7  -4  -2   38.55   10.98
  -7   4  -2   38.39    8.44
  -7  -4  -2   25.45    9.64
  -7  -4  -2   36.81   11.44
   7   4   2   54.69   12.24
  -7  -4  -2   39.76   10.68
   7  -4   2   44.69   10.96
  -7   4  -2   39.84   11.55
  -7   4  -2   34.46   10.74
   7   4   2   40.85   12.23
  -8   4  -2  217.69   32.99
  -8  -4  -2  257.84   33.17
  -8   4  -2  202.10   27.65
  -8   4  -2  159.99   33.87
   8  -4   2  277.01   43.58
  -8  -4  -2  282.26   34.02
  -8   4  -2  239.66   23.57
   8   4   2  264.80   33.67
   8   4   2  255.70   29.03
  -8   4  -2  267.64   39.33
   8   4   2  249.00   31.70
  -8  -4  -2  255.35   29.15
  -8   4  -2  273.58   33.33
  -8  -4  -2  279.20   33.19
   8   4   2  304.16   38.76
  -8  -4  -2  191.46   31.95
  -8  -4  -2  245.26   32.75
   8   4   2  263.06   30.45
   8  -4   2  250.45   29.33
  -8   4  -2  266.99   31.96
  -8  -4  -2  214.68   28.91
  -8   4  -2  223.41   26.82
  -8  -4  -2  244.12   24.48
  -8   4  -2  268.05   28.70
  -9   4  -2   63.15   14.23
  -9   4  -2   46.78   16.65
   9  -4   2   73.57   15.72
   9   4   2   82.69   18.33
  -9  -4  -2   35.26   12.67
  -9  -4  -2   55.43   17.14
   9   4   2   28.42   12.57
  -9  -4  -2   60.22   15.95
   9   4   2   72.17   17.56
  -9  -4  -2   49.37   12.80
  -9  -4  -2   67.56   16.19
   9   4   2   84.03   15.79
   9  -4   2   71.45   22.68
  -9   4  -2   26.88   13.62
  -9   4  -2   75.94   17.41
  -9   4  -2   30.66   11.73
   9   4   2   46.35   12.71
  -9  -4  -2   74.02   16.76
  -9  -4  -2   46.83   14.55
  -9   4  -2   50.24   16.47
  -9   4  -2   99.03   19.90
 -10  -4  -2  547.63   57.37
  10   4   2  662.00   59.56
 -10  -4  -2  552.53   57.12
 -10   4  -2  568.48   73.45
 -10   4  -2  418.93   59.89
 -10  -4  -2  679.92   61.36
  10  -4   2  583.50   54.04
  10   4   2  600.98   55.34
 -10   4  -2  510.28   60.65
  10   4   2  566.24   50.44
  10  -4   2  595.47   71.05
 -10  -4  -2  560.58   57.98
 -10   4  -2  666.94   61.30
  10   4   2  624.35   60.75
 -10  -4  -2  446.35   57.24
 -10   4  -2  421.21   54.85
 -10   4  -2  738.03   56.31
 -10   4  -2  633.98   58.37
 -10  -4  -2  748.57   61.75
  10   4   2  593.33   64.92
 -11  -4  -2  236.45   36.15
 -11  -4  -2  238.07   34.55
 -11   4  -2  191.61   42.76
 -11   4  -2  219.74   37.13
  11   4   2  208.74   27.77
  11  -4   2  266.89   45.77
 -11  -4  -2  204.99   33.31
 -11   4  -2  163.77   31.65
  11  -4   2  219.71   31.36
 -11   4  -2  248.09   36.64
 -11  -4  -2  219.04   33.98
 -11  -4  -2  205.89   36.79
  11   4   2  141.09   26.54
  11   4   2  194.36   36.61
 -11   4  -2  260.68   35.81
 -12   4  -2  177.10   32.69
 -12  -4  -2  161.84   31.03
 -12   4  -2  192.68   44.44
  12  -4   2  156.94   36.63
 -12  -4  -2  189.51   33.74
  12   4   2  186.04   36.59
  12   4   2  144.84   27.38
  12  -4   2  216.33   31.96
 -12  -4  -2  128.92   27.02
 -13  -4  -2   47.28   16.80
  13   4   2   27.33   14.90
 -13  -4  -2   21.52   11.77
 -13  -4  -2   47.21   16.78
 -13   4  -2   18.51   13.23
 -13   4  -2   63.72   20.67
  13  -4   2   26.67   11.63
  13   4   2   45.08   15.32
 -14   4  -2   69.19   22.66
 -14  -4  -2   85.93   24.27
 -14   4  -2   77.47   29.91
 -14  -4  -2   92.97   25.00
  14  -4   2   44.29   15.96
  14   4   2   70.79   20.10
 -14  -4  -2  127.16   29.52
 -15   4  -2  194.85   38.69
 -15  -4  -2  158.53   33.12
  15  -4   2  124.73   27.05
 -15  -4  -2   99.91   27.42
 -15   4  -2  100.45   34.59
 -15  -4  -2  171.92   36.07
  15   4   2  136.42   28.61
 -16  -4  -2  306.60   49.15
 -16   4  -2  262.12   57.44
  16  -4   2  303.42   44.06
 -16   4  -2  371.72   55.90
 -16  -4  -2  300.92   50.71
 -16  -4  -2  305.91   49.05
  16   4   2  227.51   39.60
 -17   4  -2  211.45   49.71
 -17   4  -2  200.22   42.21
 -17  -4  -2  199.85   41.58
 -17  -4  -2  178.92   37.98
  17   4   2  167.31   33.76
 -17  -4  -2  126.37   32.59
  17  -4   2  145.89   31.28
 -18  -4  -2  106.63   31.60
 -18  -4  -2   73.37   25.01
 -18   4  -2   54.73   23.54
  18   4   2   83.35   24.13
 -18  -4  -2   54.44   22.18
 -18   4  -2   78.64   30.62
  18  -4   2   50.87   19.53
 -18  -5   2   -5.87    7.22
 -18   5   2   32.69   19.68
 -18   5   2    4.96    6.10
 -18  -5   2    6.24   10.85
  18  -5  -2   -4.21   13.68
  18   5  -2   -4.55   13.69
 -17  -5   2  302.73   56.05
 -17   5   2  482.36   63.55
 -17   5   2  351.97   61.61
  17  -5  -2  299.87   48.45
  17   5  -2  276.47   48.46
 -17  -5   2  408.74   65.66
 -16   5   2  182.78   38.68
 -16  -5   2  154.66   38.81
 -16   5   2  240.68   49.71
 -16  -5   2  231.68   47.92
  16  -5  -2  149.69   32.58
  16   5  -2  159.82   35.77
  15   5  -2  388.86   50.09
 -15  -5   2  344.31   56.58
 -15   5   2  314.26   44.00
 -15   5   2  425.17   57.12
  15  -5  -2  469.28   65.64
 -15   5   2  409.87   63.49
 -15  -5   2  380.42   60.13
  15  -5  -2  217.68   41.00
  15   5  -2  275.59   46.50
  14   5  -2  259.62   40.13
 -14  -5   2  216.26   43.11
  14   5  -2  165.05   34.11
  14  -5  -2  321.05   52.92
 -14   5   2  265.10   38.18
 -14   5   2  277.79   45.33
 -14   5   2  297.43   51.40
 -14  -5   2  211.82   43.67
  14  -5  -2  215.74   37.53
 -13   5   2  171.60   33.69
 -13  -5   2  122.40   31.21
  13   5  -2  126.29   27.60
 -13   5   2   90.15   22.00
 -13   5   2  147.76   35.67
  13  -5  -2  128.75   27.97
 -13  -5   2  104.32   29.19
  13   5  -2  109.52   26.48
  13  -5  -2  156.62   35.99
 -12  -5   2   22.15   13.36
 -12   5   2   22.25   12.25
 -12  -5   2   13.06   10.73
  12  -5  -2   13.50    9.61
  12   5  -2   13.81    9.52
 -12   5   2    3.52    7.53
  12   5  -2   13.64    9.40
 -12   5   2   22.21   10.82
  12  -5  -2   44.75   15.73
 -11  -5   2  149.53   31.00
  11  -5  -2  107.25   21.83
  11   5  -2   93.56   21.10
  11  -5  -2  124.69   25.48
  11  -5  -2  181.71   35.75
 -11   5   2  118.03   28.51
 -11  -5   2   99.74   26.65
 -11  -5   2  180.89   32.52
  11   5  -2  118.65   26.06
 -11   5   2  177.13   30.75
 -11   5   2  136.16   25.30
  11  -5  -2  130.81   25.35
 -11  -5   2  106.32   27.28
 -11   5   2  114.92   26.73
  11   5  -2   92.81   23.07
 -10  -5   2  284.92   43.67
 -10  -5   2  300.51   41.20
  10   5  -2  276.46   30.13
 -10   5   2  278.61   40.16
  10  -5  -2  343.70   48.54
  10   5  -2  281.43   40.55
 -10   5   2  285.54   36.55
 -10   5   2  327.01   41.16
  10  -5  -2  331.02   39.51
  10  -5  -2  218.62   31.93
  10   5  -2  213.90   32.19
  10   5  -2  225.02   35.49
 -10   5   2  350.40   47.57
 -10  -5   2  328.89   45.87
  10  -5  -2  232.44   34.88
 -10  -5   2  297.59   42.53
   9  -5  -2  994.42   62.99
   9   5  -2  795.36   72.17
  -9  -5   2  878.28   80.77
   9  -5  -2  746.66   69.37
   9  -5  -2  953.51   85.84
   9   5  -2  734.45   74.26
  -9   5   2  813.25   70.12
  -9   5   2  913.75   74.84
   9  -5  -2  991.62   75.33
  -9  -5   2  886.61   78.12
   9  -5  -2  720.05   65.17
   9   5  -2  731.65   66.98
   9   5  -2  885.14   62.48
  -9   5   2  980.34   83.31
   9  -5  -2  861.19   63.41
  -9  -5   2  844.43   78.56
  -8   5   2  192.55   25.36
  -8  -5   2  172.71   30.39
  -8  -5   2  181.59   20.52
   8  -5  -2  189.44   33.85
   8  -5  -2  242.69   24.72
  -8   5   2  215.12   33.43
  -8   5   2  186.36   27.93
  -8   5   2  185.61   28.16
   8  -5  -2  196.68   28.77
   8  -5  -2  163.82   25.06
   8   5  -2  150.47   24.80
  -8  -5   2  196.45   21.17
  -8  -5   2  151.37   27.46
   8   5  -2  228.56   24.69
   8   5  -2  168.07   30.43
  -8  -5   2  242.20   27.06
   8  -5  -2  251.05   26.78
   8  -5  -2  133.55   24.61
   8   5  -2  155.09   27.13
   8   5  -2  208.94   23.50
  -8  -5   2  257.99   35.86
  -7  -5   2  628.17   57.47
  -7  -5   2  590.54   58.59
  -7  -5   2  571.71   41.95
   7   5  -2  605.22   47.43
   7  -5  -2  659.32   48.04
  -7  -5   2  658.15   53.94
   7   5  -2  616.98   62.16
  -7   5   2  586.76   54.81
  -7   5   2  643.85   56.08
   7  -5  -2  688.88   57.89
   7   5  -2  526.38   53.42
   7  -5  -2  683.64   65.40
   7  -5  -2  597.08   54.51
  -7  -5   2  670.15   60.69
   7  -5  -2  554.09   50.59
   7   5  -2  615.45   53.92
   7  -5  -2  612.96   49.68
   7   5  -2  601.85   48.80
  -7   5   2  749.74   52.76
  -7  -5   2  731.51   51.45
  -7  -5   2  579.45   44.44
  -7   5   2  596.78   58.65
   6   5  -2  566.61   47.18
  -6  -5   2  617.32   38.14
   6   5  -2  544.05   49.15
   6  -5  -2  624.41   45.52
   6   5  -2  592.60   58.59
  -6   5   2  485.28   49.30
  -6   5   2  592.42   51.70
   6  -5  -2  561.65   51.63
   6  -5  -2  501.16   48.36
  -6  -5   2  550.24   50.59
   6  -5  -2  611.61   59.34
  -6  -5   2  634.98   45.82
  -6  -5   2  515.27   41.39
   6   5  -2  565.67   44.70
   6  -5  -2  589.09   47.54
   6   5  -2  563.50   51.99
  -6  -5   2  536.25   52.50
  -6   5   2  577.34   54.15
  -6  -5   2  532.70   51.62
  -6   5   2  631.64   46.55
  -6  -5   2  600.59   51.84
   6  -5  -2  543.11   47.67
  -5  -5   2   12.28    6.68
   5  -5  -2    9.36    5.10
   5  -5  -2    6.13    4.25
  -5  -5   2    9.89    5.46
   5   5  -2   11.69    6.36
  -5  -5   2   18.78    6.25
  -5  -5   2   11.68    6.18
  -5  -5   2   12.41    3.02
   5   5  -2   17.65    6.03
  -5  -5   2   15.14    5.35
   5  -5  -2   12.59    7.60
   5   5  -2   15.04    6.83
  -5   5   2    7.90    5.45
  -5  -5   2    3.80    4.08
   5  -5  -2   11.31    5.15
   5   5  -2   23.70   10.25
   5   5  -2   21.22    7.47
   5  -5  -2   14.13    6.89
  -5   5   2    8.00    5.52
  -5   5   2   10.89    5.05
   5  -5  -2    7.84    5.42
  -5   5   2   13.06    6.51
  -5  -5   2    5.34    4.41
   5   5  -2   10.38    5.65
  -5   5   2   13.08    5.09
  -4  -5   2  617.17   49.45
   4   5  -2  572.34   48.81
  -4  -5   2  593.64   49.63
  -4  -5   2  587.92   46.55
  -4   5   2  586.63   42.28
  -4  -5   2  578.65   43.65
   4   5  -2  700.34   52.95
   4   5  -2  710.65   60.19
  -4  -5   2  659.82   43.93
   4  -5  -2  609.03   50.20
   4  -5  -2  582.50   48.19
   4  -5  -2  583.92   45.53
  -4   5   2  577.36   51.46
  -4   5   2  553.83   50.07
  -4  -5   2  567.08   47.61
  -4  -5   2  689.66   51.87
   4   5  -2  651.25   46.69
  -4   5   2  636.22   44.30
   4   5  -2  665.79   52.79
  -4  -5   2  615.62   34.00
   4  -5  -2  658.22   53.42
   4  -5  -2  669.38   57.31
   4  -5  -2  569.72   48.64
   4   5  -2  562.08   49.94
   4  -5  -2  582.07   47.48
  -4  -5   2  677.58   56.07
  -4   5   2  614.77   47.27
   3   5  -2  940.84   70.59
  -3   5   2  953.73   63.48
   3   5  -2  947.85   73.79
  -3  -5   2  909.63   64.17
  -3  -5   2  923.44   60.66
   3  -5  -2  911.91   65.19
  -3  -5   2  867.80   63.92
   3  -5  -2  944.90   67.05
   3   5  -2 1061.52   64.80
   3  -5  -2  995.47   64.55
   3   5  -2 1066.71   73.32
  -3  -5   2 1031.80   60.09
   3  -5  -2  987.91   68.31
  -3  -5   2  931.39   65.02
  -3   5   2 1016.86   61.42
  -3   5   2  871.97   69.04
  -3  -5   2  920.36   59.45
  -3   5   2  934.28   69.15
  -3  -5   2  943.37   73.22
  -3   5   2  935.99   64.91
  -3  -5   2  952.21   67.80
   3  -5  -2  859.14   63.46
   3   5  -2  933.23   66.00
   3   5  -2  876.85   65.87
  -3   5   2  929.71   58.80
  -3   5   2  980.69   60.21
  -2  -5   2 4303.87  234.63
  -2   5   2 4410.54  233.78
  -2  -5   2 4397.47  231.45
  -2   5   2 4643.19  236.43
  -2  -5   2 4271.30  225.88
   2   5  -2 4576.95  234.15
  -2   5   2 4358.10  229.05
   2  -5  -2 3996.90  232.77
   2   5  -2 4649.85  248.60
   2   5  -2 4403.80  244.82
   2  -5  -2 4509.96  235.59
  -2  -5   2 4493.50  228.49
  -2   5   2 4586.27  228.20
   2  -5  -2 4218.07  237.78
  -2   5   2 3931.92  240.15
  -2   5   2 4236.71  241.38
  -2  -5   2 4292.60  233.64
  -2  -5   2 4341.69  240.13
  -2   5   2 4295.20  229.18
  -2  -5   2 4387.46  228.61
  -2   5   2 3981.93  234.59
   2   5  -2 4433.36  245.28
   2   5  -2 3823.87  233.21
   2  -5  -2 4178.77  238.27
   2  -5  -2 4564.83  228.40
   2   5  -2 4357.73  228.70
  -2  -5   2 4206.33  246.45
  -2   5   2 4342.58  234.51
  -1  -5   2 1242.15   67.82
   1   5  -2 1213.04   90.59
   1  -5  -2 1172.33   72.33
  -1   5   2 1298.10   74.47
  -1  -5   2 1176.79   73.22
  -1  -5   2 1165.28   78.60
  -1   5   2 1277.09   74.50
  -1  -5   2 1332.03   91.50
  -1  -5   2 1271.61   77.46
   1  -5  -2 1344.05   81.16
  -1   5   2 1353.23   80.52
   1   5  -2 1297.25   85.12
   1   5  -2 1255.70   78.81
  -1   5   2 1171.26   79.32
  -1  -5   2 1329.76   74.43
  -1   5   2 1191.08   84.50
   1  -5  -2 1201.28   81.62
   1   5  -2 1235.76   72.42
   1   5  -2 1147.35   86.63
   1   5  -2 1212.87   79.12
   1   5  -2 1288.08   79.56
  -1   5   2 1302.40   85.27
   1   5  -2 1299.22   83.26
  -1  -5   2 1346.38   86.51
  -1   5   2 1227.32   80.39
   1  -5  -2 1287.06   83.76
  -1   5   2 1230.92   78.21
  -1  -5   2 1263.09   74.11
  -1   5   2 1279.33   72.26
   0   5  -2 3235.42  168.93
   0  -5  -2 2989.73  161.30
   0   5  -2 2961.85  161.32
   0   5   2 2935.19  163.38
   0   5   2 2942.48  163.13
   0  -5   2 3098.45  163.63
   0   5   2 2993.07  168.47
   0   5  -2 3029.92  167.73
   0  -5  -2 2957.88  168.84
   0  -5  -2 3175.31  171.12
   0   5  -2 2892.36  183.81
   0   5   2 3045.92  160.21
   0  -5   2 3116.87  164.13
   0   5   2 2984.73  174.69
   0  -5   2 3007.79  165.89
   0  -5  -2 2957.65  172.27
   0  -5  -2 3018.22  160.85
   0   5  -2 2879.60  161.11
   0   5   2 3122.15  176.79
   0   5  -2 3193.18  167.91
   0  -5   2 3114.65  179.82
   0   5   2 3101.09  170.38
   0  -5  -2 3230.75  173.84
   0   5   2 3102.02  170.31
   0   5  -2 3085.65  174.44
   0  -5   2 3054.14  182.18
   0   5   2 3063.86  168.99
   0  -5   2 3007.07  158.34
   0   5  -2 3001.74  180.63
   0   5   2 2986.07  168.18
   0  -5  -2 3049.37  160.08
   0   5  -2 2944.11  170.90
   0  -5   2 2896.14  167.91
  -1  -5  -2    5.77    2.49
  -1   5  -2    8.43    5.80
  -1  -5  -2   12.62    5.16
  -1  -5  -2    9.20    3.73
  -1   5  -2    7.56    3.45
  -1  -5  -2   11.05    4.14
  -1   5  -2    7.93    3.40
  -1   5  -2   24.94    8.77
   1  -5   2    6.85    1.95
   1   5   2   13.89    5.68
[truncated: 787,366 more chars]
