# Supplementary material for: Crystal structure of a three-dimensional neodymium(III) coordination polymer, [Nd2(H2O)6(glutarato)(SO4)2] n
Source: Acta Crystallogr E Crystallogr Commun. 2022 Jan 11;78(Pt 2):159–63. doi: 10.1107/S2056989022000159 (PMC8819439; doi:10.1107/S2056989022000159)
Supplement: Supplementary file 2 [file e-78-00159-Isup2.hkl]

data_I                                                                          
_shelx_title ' sy02as011118r_a.res in P2(1)/c'                                  
_shelx_refln_list_code          4                                               
_shelx_F_calc_maximum      369.11                                               
_exptl_crystal_F_000      1376.00                                               
_reflns_d_resolution_high  0.7711                                               
                                                                                
loop_                                                                           
 _space_group_symop_operation_xyz                                               
 'x, y, z'                                                                      
 '-x, y+1/2, -z+1/2'                                                            
 '-x, -y, -z'                                                                   
 'x, -y-1/2, z-1/2'                                                             
                                                                                
_cell_length_a    15.5461                                                       
_cell_length_b    12.6621                                                       
_cell_length_c     8.8883                                                       
_cell_angle_alpha  90.000                                                       
_cell_angle_beta   95.287                                                       
_cell_angle_gamma  90.000                                                       
                                                                                
_shelx_F_squared_multiplier     1.000                                           
                                                                                
loop_                                                                           
 _refln_index_h                                                                 
 _refln_index_k                                                                 
 _refln_index_l                                                                 
 _refln_F_squared_calc                                                          
 _refln_F_squared_meas                                                          
 _refln_F_squared_sigma                                                         
 _refln_observed_status                                                         
   2   0   0     123555.30     120245.61      2011.82 o                         
   3   0   0       2359.43       2460.98        76.40 o                         
   4   0   0      16602.93      17320.20       349.25 o                         
   5   0   0       2450.08       2419.53        91.17 o                         
   6   0   0     136244.27     131037.84      2262.75 o                         
   7   0   0       3418.28       3555.68       130.25 o                         
   8   0   0     115491.55     115776.14      2635.34 o                         
   9   0   0       1799.36       1863.63        95.12 o                         
  10   0   0        796.35        842.80        69.09 o                         
  11   0   0       1881.69       1720.20       104.48 o                         
  12   0   0      47990.31      50655.55      1719.60 o                         
  13   0   0       2484.31       2351.98       236.15 o                         
  14   0   0      44724.54      45779.39      1717.62 o                         
  15   0   0        100.98        117.82        61.60 o                         
  16   0   0       4539.99       4817.59       435.71 o                         
  17   0   0         62.48        -24.15        24.15 o                         
  18   0   0       9293.73       9718.87       584.70 o                         
  19   0   0          4.85         43.29        64.37 o                         
   1   1   0      24361.82      23680.38       506.39 o                         
   2   1   0        298.99        388.48        14.64 o                         
   3   1   0     102134.99     102508.65      1118.30 o                         
   4   1   0        309.21        294.72        14.74 o                         
   5   1   0      41674.55      40983.47       494.11 o                         
   6   1   0       2466.33       2320.78        56.36 o                         
   7   1   0       7429.14       7488.76       130.62 o                         
   8   1   0        322.20        387.62        28.19 o                         
   9   1   0      31974.56      32284.69       586.35 o                         
  10   1   0        696.38        792.43        50.58 o                         
  11   1   0      18926.71      19262.54       366.59 o                         
  12   1   0       1192.99       1139.29        70.12 o                         
  13   1   0        319.15        300.91        60.58 o                         
  14   1   0        981.78       1113.27       118.77 o                         
  15   1   0       7061.84       6687.91       313.14 o                         
  16   1   0          3.27        -19.31        19.31 o                         
  17   1   0       2416.58       2548.49       209.66 o                         
  18   1   0         15.38         60.35        46.28 o                         
  19   1   0       1252.52       1126.91       146.56 o                         
  20   1   0          4.65         -4.06         4.06 o                         
   0   2   0      63342.34      64969.47       893.41 o                         
   1   2   0       3473.06       3560.90        51.24 o                         
   2   2   0      22351.68      22549.24       230.35 o                         
   3   2   0        114.43        182.74        10.55 o                         
   4   2   0      16551.33      16171.16       197.38 o                         
   5   2   0        195.50        266.56        15.54 o                         
   6   2   0       8514.63       8169.16       124.18 o                         
   7   2   0       1157.19       1169.42        39.47 o                         
   8   2   0      17102.71      16717.82       254.40 o                         
   9   2   0       1231.08       1394.25        60.99 o                         
  10   2   0        615.25        590.65        41.46 o                         
  11   2   0        392.40        389.43        38.37 o                         
  12   2   0       7287.79       7683.77       211.09 o                         
  13   2   0       2450.16       2457.79       230.57 o                         
  14   2   0      12205.66      12615.06       439.73 o                         
  15   2   0       1106.55        985.61       110.36 o                         
  16   2   0       2816.87       2895.86       214.04 o                         
  17   2   0         85.64         30.53        60.97 o                         
  18   2   0       1404.57       1571.71       168.62 o                         
  19   2   0        254.46        131.36        79.26 o                         
   1   3   0      45254.73      44681.90       432.21 o                         
   2   3   0        740.04        870.86        20.99 o                         
   3   3   0     112518.89     111252.54      1045.27 o                         
   4   3   0         87.99         99.49         9.09 o                         
   5   3   0      46261.41      44019.65       479.07 o                         
   6   3   0       1001.57       1174.25        37.67 o                         
   7   3   0      10275.58      10573.51       162.61 o                         
   8   3   0        151.10        178.42        16.94 o                         
   9   3   0      60244.61      60265.30      1030.62 o                         
  10   3   0       1736.95       1830.07        80.59 o                         
  11   3   0      54306.68      55965.34      1649.13 o                         
  12   3   0         21.20        -27.14        27.14 o                         
  13   3   0        141.13        -43.45        46.30 o                         
  14   3   0        276.91        196.79        62.42 o                         
  15   3   0      13704.92      14668.59       699.27 o                         
  16   3   0        175.91        143.62        51.76 o                         
  17   3   0      20545.37      21467.75       794.85 o                         
  18   3   0          2.07         12.67        43.12 o                         
  19   3   0       5809.65       5466.73       351.50 o                         
   0   4   0     131158.97     130065.66      1723.64 o                         
   1   4   0      13543.98      13060.45       150.29 o                         
   2   4   0      39073.46      38820.10       362.27 o                         
   3   4   0       3213.57       3378.75        55.38 o                         
   4   4   0       2207.40       2213.29        48.66 o                         
   5   4   0      13272.15      13604.34       173.92 o                         
   6   4   0      25157.34      24335.39       289.36 o                         
   7   4   0      10865.52      11084.12       168.76 o                         
   8   4   0      16721.48      16840.54       248.44 o                         
   9   4   0      12590.58      12457.18       259.65 o                         
  10   4   0         11.44        -18.60        18.60 o                         
  11   4   0        118.16        104.48        22.53 o                         
  12   4   0      13800.40      13807.47       364.98 o                         
  13   4   0       5226.53       5047.76       237.61 o                         
  14   4   0       8280.03       8560.40       379.92 o                         
  15   4   0       4238.99       4160.34       250.20 o                         
  16   4   0          3.35         -3.97         3.97 o                         
  17   4   0         82.61         67.74        51.73 o                         
  18   4   0        945.67       1017.15       145.78 o                         
  19   4   0       1680.76       1413.91       213.59 o                         
   1   5   0         19.27         33.91         5.82 o                         
   2   5   0      11394.79      11400.85       129.42 o                         
   3   5   0      15368.33      15150.17       167.67 o                         
   4   5   0      25966.92      25642.74       269.56 o                         
   5   5   0       3810.35       3670.69        72.10 o                         
   6   5   0      10934.71      11489.34       160.71 o                         
   7   5   0        150.25        204.94        16.98 o                         
   8   5   0        413.07        381.98        25.93 o                         
   9   5   0       2987.88       2988.24        96.79 o                         
  10   5   0      14896.51      14818.29       364.97 o                         
  11   5   0       4683.68       4659.03       171.84 o                         
  12   5   0       8459.58       8539.49       265.23 o                         
  13   5   0       1303.44       1247.74       115.04 o                         
  14   5   0         62.42        106.43        37.97 o                         
  15   5   0       2990.03       3125.60       235.63 o                         
  16   5   0       6043.22       6175.09       412.01 o                         
  17   5   0       7116.14       7136.15       421.48 o                         
  18   5   0       4215.34       3976.23       359.13 o                         
   0   6   0     119317.66     119343.64      1607.17 o                         
   1   6   0        204.16        192.06        13.54 o                         
   2   6   0      37007.25      37199.91       365.62 o                         
   3   6   0        542.06        557.81        20.78 o                         
   4   6   0       4509.30       4420.56        70.90 o                         
   5   6   0       2519.14       2618.75        56.52 o                         
   6   6   0      45167.80      44759.87       487.16 o                         
   7   6   0         22.05         -5.68        11.38 o                         
   8   6   0      44315.73      43795.38       557.39 o                         
   9   6   0        209.47        226.86        25.97 o                         
  10   6   0       4810.59       4956.94       166.63 o                         
  11   6   0          7.11         64.92        21.67 o                         
  12   6   0      23343.30      24253.84       871.23 o                         
  13   6   0         13.57         51.55        33.52 o                         
  14   6   0      25827.40      27261.88       796.31 o                         
  15   6   0        257.06        231.45        55.75 o                         
  16   6   0       4057.43       4012.01       255.57 o                         
  17   6   0        605.38        542.97       137.43 o                         
  18   6   0       1888.73       2037.90       671.38 o                         
   1   7   0       7244.30       7386.55       115.79 o                         
   2   7   0      23672.11      23175.94       287.52 o                         
   3   7   0      12385.54      12201.64       150.72 o                         
   4   7   0      34526.66      33900.35       354.10 o                         
   5   7   0       8052.68       8195.54       128.06 o                         
   6   7   0       8330.24       8047.27       142.73 o                         
   7   7   0       1840.28       2024.14        67.61 o                         
   8   7   0       2597.06       2633.67        91.26 o                         
   9   7   0      13427.98      13231.97       318.86 o                         
  10   7   0      23449.66      23609.23       612.53 o                         
  11   7   0       5051.09       5210.68       276.54 o                         
  12   7   0       4852.96       4937.52       278.68 o                         
  13   7   0         17.95         36.47        35.15 o                         
  14   7   0         89.21        208.90        72.70 o                         
  15   7   0        854.49        878.03       187.51 o                         
  16   7   0       7518.06       8419.76       624.38 o                         
  17   7   0       2256.22       2603.89       341.27 o                         
   0   8   0       5080.52       4831.46       134.22 o                         
   1   8   0      15937.27      15601.39       209.67 o                         
   2   8   0       1706.06       1744.47        54.20 o                         
   3   8   0       3326.12       3209.42        80.36 o                         
   4   8   0        108.55        136.97        16.14 o                         
   5   8   0       7291.73       7155.73       138.75 o                         
   6   8   0       2001.98       1963.49        72.15 o                         
   7   8   0      21934.97      21931.52       370.06 o                         
   8   8   0       9173.52       9048.55       290.64 o                         
   9   8   0      14057.49      14735.87       440.64 o                         
  10   8   0         41.64         82.67        32.90 o                         
  11   8   0       2187.20       2610.83       282.22 o                         
  12   8   0       1874.74       2018.83       219.91 o                         
  13   8   0       9840.41      10538.11       565.73 o                         
  14   8   0       3494.35       3522.16       316.23 o                         
  15   8   0       7110.83       7397.91       477.38 o                         
  16   8   0       1670.00       1745.47       272.27 o                         
  17   8   0        287.07        375.55       160.77 o                         
   1   9   0       1979.33       1952.71        63.55 o                         
   2   9   0       2243.36       2343.82        78.24 o                         
   3   9   0       6235.54       6298.06       141.42 o                         
   4   9   0         36.81         -6.63        20.10 o                         
   5   9   0       8526.45       8601.33       188.35 o                         
   6   9   0        117.98        115.99        19.64 o                         
   7   9   0        117.12        113.56        25.20 o                         
   8   9   0       3140.69       3090.35       172.16 o                         
   9   9   0       5313.25       5598.19       245.56 o                         
  10   9   0        498.38        361.20        66.08 o                         
  11   9   0       7473.25       7495.08       404.95 o                         
  12   9   0        158.20        223.99        96.31 o                         
  13   9   0        276.55        244.11        84.35 o                         
  14   9   0       1103.28       1110.27       226.13 o                         
  15   9   0       4534.16       4567.00       375.41 o                         
  16   9   0         41.93         13.55        80.71 o                         
   0  10   0       1942.97       2047.10       107.12 o                         
   1  10   0      35656.28      35657.72       509.56 o                         
   2  10   0         33.79         58.70        14.50 o                         
   3  10   0        527.03        547.68        45.05 o                         
   4  10   0        252.88        286.46        36.22 o                         
   5  10   0      19617.84      19944.20       443.58 o                         
   6  10   0         75.04        128.36        32.54 o                         
   7  10   0      43442.21      42595.97       965.43 o                         
   8  10   0       2833.15       2654.31       173.41 o                         
   9  10   0       6424.85       6263.68       285.23 o                         
  10  10   0       1330.94       1311.97       175.92 o                         
  11  10   0       6252.61       6348.73       420.59 o                         
  12  10   0        341.82        382.00       105.55 o                         
  13  10   0      18017.80      18692.22      1164.18 o                         
  14  10   0       2620.35       2230.42       252.97 o                         
  15  10   0       5389.43       5699.76       428.53 o                         
   1  11   0        126.65        144.37        27.22 o                         
   2  11   0      30967.09      30556.99       646.22 o                         
   3  11   0       2605.97       2479.90       125.21 o                         
   4  11   0      50771.70      51073.86      1046.13 o                         
   5  11   0         62.22         23.42        24.39 o                         
   6  11   0       7402.14       7713.50       297.09 o                         
   7  11   0       1173.64       1005.76       100.20 o                         
   8  11   0       4318.30       4131.20       306.71 o                         
   9  11   0       3569.58       3635.13       269.06 o                         
  10  11   0      15185.61      16459.96       747.33 o                         
  11  11   0        990.89        931.67       155.61 o                         
  12  11   0       9189.16       9617.79       555.48 o                         
  13  11   0          2.94        -56.11        65.08 o                         
  14  11   0        668.82        747.01       166.86 o                         
   0  12   0       3566.27       3891.35       270.55 o                         
   1  12   0        413.20        437.00        63.01 o                         
   2  12   0       1357.64       1302.00       103.24 o                         
   3  12   0         52.53         45.25        22.33 o                         
   4  12   0        924.34        928.02        95.23 o                         
   5  12   0        399.31        314.27        66.42 o                         
   6  12   0       3150.75       3105.81       203.03 o                         
   7  12   0          6.90         -9.09        38.13 o                         
   8  12   0       2309.25       2050.03       181.43 o                         
   9  12   0        342.38        419.02        93.68 o                         
  10  12   0         15.10         22.47        60.04 o                         
  11  12   0        391.21        452.28       113.94 o                         
  12  12   0       5231.50       5284.24       403.62 o                         
  13  12   0       1051.98       1070.55       195.37 o                         
   1  13   0        240.63        215.23        50.03 o                         
   2  13   0      20830.54      20993.04       578.76 o                         
   3  13   0        171.02        129.06        39.94 o                         
   4  13   0      29772.64      29900.76       909.36 o                         
   5  13   0         38.14         56.95        38.75 o                         
   6  13   0       2084.15       1768.32       176.69 o                         
   7  13   0         92.60        101.39        52.81 o                         
   8  13   0       9990.51      10319.19       584.56 o                         
   9  13   0        306.22        322.99        96.15 o                         
  10  13   0      20815.76      22308.02       947.74 o                         
  11  13   0        210.77        208.85        79.99 o                         
  12  13   0       4731.70       5083.39       740.19 o                         
   0  14   0        847.69        774.09       182.65 o                         
   1  14   0      21642.69      23426.54       840.31 o                         
   2  14   0       1419.37       1434.47       126.56 o                         
   3  14   0         51.17         59.99        56.88 o                         
   4  14   0          0.03         48.39        45.51 o                         
   5  14   0      11730.18      11563.27       503.61 o                         
   6  14   0        428.59        306.26        81.97 o                         
   7  14   0      19418.00      20355.96       798.62 o                         
   8  14   0         64.22        127.87        59.45 o                         
   9  14   0       2767.00       3402.57       484.24 o                         
  10  14   0         63.93        124.84       132.97 o                         
   1  15   0         34.83          2.88        41.69 o                         
   2  15   0        103.44        115.46        47.29 o                         
   3  15   0          6.31         17.42        62.27 o                         
   4  15   0         13.73         45.74        57.86 o                         
   5  15   0         81.79         68.21        60.12 o                         
   6  15   0         21.00         18.73        63.68 o                         
   7  15   0        288.16        340.94       122.38 o                         
   8  15   0        157.25        -69.78       257.53 o                         
   0  16   0        181.01         18.88        77.55 o                         
   1  16   0      14719.82      15801.89       832.65 o                         
   2  16   0         11.91         -4.64        60.49 o                         
   3  16   0         43.26         10.51        62.70 o                         
 -20   1   1        340.92        253.75       208.35 o                         
 -19   1   1       1693.90       1623.01       188.51 o                         
 -18   1   1      21380.69      21419.90       854.99 o                         
 -17   1   1        109.44        141.03        57.49 o                         
 -16   1   1      15079.96      14702.97       553.66 o                         
 -15   1   1       3576.75       3433.76       234.27 o                         
 -14   1   1         42.68         37.76        47.33 o                         
 -13   1   1       2380.07       2452.95       146.20 o                         
 -12   1   1      22780.55      23848.47       661.51 o                         
 -11   1   1       1017.77       1003.79        62.84 o                         
 -10   1   1      42687.89      43613.90      1000.62 o                         
  -9   1   1      12121.06      13020.45       274.16 o                         
  -8   1   1       9370.42       9221.97       189.85 o                         
  -7   1   1      61522.78      65558.45      1160.04 o                         
  -6   1   1      12050.46      12741.45       215.03 o                         
  -5   1   1       3284.94       3230.30        78.17 o                         
  -4   1   1      27753.32      26974.81       387.13 o                         
  -3   1   1        716.75        736.26        32.27 o                         
  -2   1   1      25453.87      25375.83       443.37 o                         
  -1   1   1      61111.72      62960.39       861.40 o                         
   0   1   1       2264.13       2104.21        34.47 o                         
   1   1   1      30038.97      32170.76       322.69 o                         
   2   1   1      26026.85      26278.83       278.11 o                         
   3   1   1       7231.51       7376.39       100.69 o                         
   4   1   1      24864.12      25479.58       299.76 o                         
   5   1   1      45805.36      44608.12       482.54 o                         
   6   1   1       2784.59       2857.42        66.27 o                         
   7   1   1      47864.79      47485.92       551.18 o                         
   8   1   1      20913.33      20440.76       264.15 o                         
   9   1   1       4775.95       4722.21       110.85 o                         
  10   1   1      30123.20      30191.54       510.46 o                         
  11   1   1      16902.20      16960.21       331.86 o                         
  12   1   1       6091.30       6326.14       229.80 o                         
  13   1   1      34646.98      34708.22      1191.03 o                         
  14   1   1       7967.80       7566.39       370.15 o                         
  15   1   1      11581.36      10839.29       404.25 o                         
  16   1   1      14805.07      14595.18       638.73 o                         
  17   1   1       1547.31       1557.87       157.33 o                         
  18   1   1       4785.10       4563.73       312.88 o                         
  19   1   1      10185.74      10709.94       584.18 o                         
 -19   2   1       9432.41       9636.26       712.05 o                         
 -18   2   1        721.79        903.18       141.24 o                         
 -17   2   1       1406.16       1063.21       134.48 o                         
 -16   2   1       2917.74       2906.63       232.54 o                         
 -15   2   1      25694.88      25718.18      1090.04 o                         
 -14   2   1       3722.28       3481.25       285.08 o                         
 -13   2   1      26274.95      27162.15      1020.14 o                         
 -12   2   1       1075.14       1127.15        69.40 o                         
 -11   2   1         83.40        100.60        22.24 o                         
 -10   2   1       1030.10       1068.38        81.28 o                         
  -9   2   1      16145.35      16329.76       346.74 o                         
  -8   2   1      14114.58      14723.19       275.38 o                         
  -7   2   1      44220.95      44349.97       733.98 o                         
  -6   2   1       9757.26       9934.97       225.67 o                         
  -5   2   1       1242.20       1269.67        46.60 o                         
  -4   2   1      22956.26      22559.71       306.88 o                         
  -3   2   1       2454.37       2513.90        57.52 o                         
  -2   2   1       2767.49       2773.25        56.05 o                         
  -1   2   1      28554.04      28190.62       296.92 o                         
   0   2   1        225.08        282.96         9.92 o                         
   1   2   1      12604.10      12617.18       140.36 o                         
   2   2   1      16144.91      16475.14       183.60 o                         
   3   2   1        748.21        741.09        24.16 o                         
   4   2   1      91100.91      90571.42      1007.02 o                         
   5   2   1      21505.01      21459.30       266.26 o                         
   6   2   1        463.87        703.21        29.90 o                         
   7   2   1      37210.30      37262.05       441.07 o                         
   8   2   1      26478.05      26676.21       345.49 o                         
   9   2   1        128.50        196.70        31.90 o                         
  10   2   1      26897.98      26605.97       541.38 o                         
  11   2   1      11280.11      11326.75       245.70 o                         
  12   2   1      12338.13      12021.94       357.87 o                         
  13   2   1      26241.09      27276.23       672.59 o                         
  14   2   1       5735.64       5496.17       309.78 o                         
  15   2   1       3708.83       3684.60       236.10 o                         
  16   2   1      17725.67      17799.98       789.00 o                         
  17   2   1       2138.24       2096.38       257.32 o                         
  18   2   1       7157.59       7700.58       383.22 o                         
  19   2   1      12669.41      13438.90       821.96 o                         
 -19   3   1        668.42        546.26       119.25 o                         
 -18   3   1        134.32        168.86        60.74 o                         
 -17   3   1       3517.34       3790.52       300.21 o                         
 -16   3   1        373.20        390.29        94.20 o                         
 -15   3   1       1866.74       2111.87       191.68 o                         
 -14   3   1       1867.77       1958.85       139.96 o                         
 -13   3   1         38.01        -31.52        31.52 o                         
 -12   3   1       3136.78       3195.74       126.52 o                         
 -11   3   1       3559.20       3602.34       126.94 o                         
 -10   3   1        827.85        899.57        54.99 o                         
  -9   3   1      16348.90      16807.76       298.80 o                         
  -8   3   1        776.66        747.92        39.49 o                         
  -7   3   1       2318.09       2307.61        61.96 o                         
  -6   3   1        186.00        169.96        15.76 o                         
  -5   3   1       4972.50       4756.08        92.88 o                         
  -4   3   1      13910.40      13900.58       188.89 o                         
  -3   3   1      42378.86      42531.44       461.46 o                         
  -2   3   1      22716.74      22661.68       231.57 o                         
  -1   3   1        778.12        722.94        18.03 o                         
   0   3   1         73.82         94.56         6.64 o                         
   1   3   1       7803.10       7921.67        91.23 o                         
   2   3   1      10088.77      10194.81       121.70 o                         
   3   3   1        481.14        484.63        18.48 o                         
   4   3   1       5971.68       5983.79        95.01 o                         
   5   3   1       6962.46       7585.97       119.77 o                         
   6   3   1      13786.29      13874.82       191.10 o                         
   7   3   1       6585.64       6569.31       115.84 o                         
   8   3   1       1218.66       1357.28        47.44 o                         
   9   3   1       4763.01       4821.36       127.54 o                         
  10   3   1       2338.10       2557.57        93.25 o                         
  11   3   1       2507.02       2479.12       102.66 o                         
  12   3   1       1293.56       1377.14        96.26 o                         
  13   3   1       1025.43       1108.09       111.62 o                         
  14   3   1       1484.68       1518.88       133.46 o                         
  15   3   1       3072.29       3257.73       229.37 o                         
  16   3   1         88.71        107.63        46.46 o                         
  17   3   1        977.01        976.47       126.20 o                         
  18   3   1          9.72        -19.36        19.36 o                         
  19   3   1          0.99         73.28        90.23 o                         
 -19   4   1       8690.42       9044.81       515.92 o                         
 -18   4   1       4322.86       4651.07       346.90 o                         
 -17   4   1        330.91        239.86        70.65 o                         
 -16   4   1       1853.97       1880.47       208.37 o                         
 -15   4   1      11777.59      12350.43       719.14 o                         
 -14   4   1        579.62        617.51        94.48 o                         
 -13   4   1      35945.76      36489.64      1486.90 o                         
 -12   4   1       2985.59       3303.31       129.63 o                         
 -11   4   1       4302.94       4285.66       148.00 o                         
 -10   4   1       9464.89       9656.44       237.39 o                         
  -9   4   1      12085.16      11790.54       235.26 o                         
  -8   4   1         11.77         46.80        10.43 o                         
  -7   4   1      64019.23      64705.31       886.82 o                         
  -6   4   1      25275.37      24761.54       318.84 o                         
  -5   4   1      56552.41      56891.32       622.79 o                         
  -4   4   1      24685.64      24105.47       277.70 o                         
  -3   4   1       6320.44       6570.12        94.90 o                         
  -2   4   1       2730.89       3086.27        52.46 o                         
  -1   4   1      26919.70      26391.97       244.29 o                         
   0   4   1       8476.79       8063.31        91.80 o                         
   1   4   1      51617.27      50646.15       445.70 o                         
   2   4   1      12150.02      11656.33       131.89 o                         
   3   4   1        198.75        241.98        12.93 o                         
   4   4   1      13666.96      13212.62       164.52 o                         
   5   4   1      60856.27      61933.36       650.80 o                         
   6   4   1       7374.24       7632.79       121.77 o                         
   7   4   1      64387.18      65350.72       676.46 o                         
   8   4   1      11614.85      11404.25       183.69 o                         
   9   4   1      10020.61       9861.14       200.88 o                         
  10   4   1      11118.16      10857.90       230.68 o                         
  11   4   1       7113.93       6865.33       185.73 o                         
  12   4   1       1069.10        828.99        79.95 o                         
  13   4   1      23060.88      23155.90       672.26 o                         
  14   4   1       3747.50       4042.55       226.77 o                         
  15   4   1       9801.78       9872.34       385.71 o                         
  16   4   1       7687.69       7349.54       468.60 o                         
  17   4   1        281.47        324.94        73.75 o                         
  18   4   1        825.11        688.96       116.93 o                         
 -19   5   1       3752.93       3299.08       390.28 o                         
 -18   5   1      13208.47      14549.19       962.88 o                         
 -17   5   1       2035.08       1973.41       232.46 o                         
 -16   5   1       9038.12       8460.29       576.41 o                         
 -15   5   1        788.06        746.71       109.03 o                         
 -14   5   1          3.79        -26.26        26.26 o                         
 -13   5   1       5377.45       5648.51       280.49 o                         
 -12   5   1      16220.53      16457.03       642.07 o                         
 -11   5   1       1328.81       1427.01        78.30 o                         
 -10   5   1      25016.34      26241.12       624.06 o                         
  -9   5   1       1516.25       1662.92        70.78 o                         
  -8   5   1       3206.67       3102.22        83.25 o                         
  -7   5   1      13352.79      13207.66       207.85 o                         
  -6   5   1      21469.22      21433.16       287.34 o                         
  -5   5   1      22608.81      23592.33       280.50 o                         
  -4   5   1      23522.87      23039.40       264.48 o                         
  -3   5   1       1175.98       1264.82        32.03 o                         
  -2   5   1       2124.36       1983.96        39.39 o                         
  -1   5   1      23347.08      23628.54       225.71 o                         
   0   5   1       1176.74       1093.75        25.22 o                         
   1   5   1      47468.10      48346.10       431.63 o                         
   2   5   1      62658.38      63769.54       586.63 o                         
   3   5   1       7895.57       8505.07       111.61 o                         
   4   5   1      13488.72      13590.58       165.01 o                         
   5   5   1      32937.46      33324.23       357.68 o                         
   6   5   1       1088.28       1066.99        34.78 o                         
   7   5   1      13611.12      13679.70       205.64 o                         
   8   5   1      24482.06      24418.41       336.45 o                         
   9   5   1       9537.40       9547.26       185.50 o                         
  10   5   1      19043.18      19349.96       417.63 o                         
  11   5   1        127.16        136.01        28.97 o                         
  12   5   1         24.97         74.49        25.85 o                         
  13   5   1      22880.97      22326.84       897.03 o                         
  14   5   1       7943.48       8325.01       425.24 o                         
  15   5   1      13158.37      13303.07       464.45 o                         
  16   5   1       8596.89       9661.16       508.38 o                         
  17   5   1         20.94         56.50        36.28 o                         
  18   5   1       2205.67       1985.04       202.61 o                         
 -18   6   1       1704.22       2064.23       284.64 o                         
 -17   6   1       3296.57       3404.30       281.44 o                         
 -16   6   1        552.23        482.10        93.35 o                         
 -15   6   1         45.67         75.35        31.78 o                         
 -14   6   1       6851.41       7852.06       476.93 o                         
 -13   6   1       1358.73       1260.35       111.54 o                         
 -12   6   1      17359.20      17846.01       495.56 o                         
 -11   6   1       6362.12       6527.61       215.07 o                         
 -10   6   1         23.65         63.46        19.85 o                         
  -9   6   1        740.59        750.98        49.90 o                         
  -8   6   1      11880.28      11576.28       201.66 o                         
  -7   6   1       4299.39       4514.53        98.78 o                         
  -6   6   1      12296.42      11815.20       177.74 o                         
  -5   6   1      18033.15      17923.87       225.66 o                         
  -4   6   1       1948.93       1880.14        44.10 o                         
  -3   6   1      13970.05      14271.73       170.41 o                         
  -2   6   1      31975.66      32045.31       310.72 o                         
  -1   6   1        111.00        153.46        10.26 o                         
   0   6   1      28434.43      28688.99       281.87 o                         
   1   6   1       7647.18       7483.73        90.95 o                         
   2   6   1       2050.76       2088.28        41.34 o                         
   3   6   1      14570.91      14372.71       165.70 o                         
   4   6   1      18299.83      18467.91       210.57 o                         
   5   6   1         37.85         78.84         9.41 o                         
   6   6   1      17791.82      17395.24       228.17 o                         
   7   6   1       5431.77       5493.69       104.92 o                         
   8   6   1       3804.63       3607.38        93.71 o                         
   9   6   1      13908.67      14342.35       254.40 o                         
  10   6   1       3577.46       3702.97       155.27 o                         
  11   6   1       2133.44       2220.06       128.65 o                         
  12   6   1       4452.91       4554.44       211.89 o                         
  13   6   1         69.74         86.08        25.46 o                         
  14   6   1       4000.92       4493.26       253.36 o                         
  15   6   1       3470.95       3629.89       230.45 o                         
  16   6   1        100.59        -58.13        58.13 o                         
  17   6   1       4923.77       4975.22       347.25 o                         
  18   6   1       5259.65       5269.41       691.80 o                         
 -17   7   1       2810.18       3362.45       391.35 o                         
 -16   7   1      11335.49      14363.98      1008.42 o                         
 -15   7   1       8317.32       9126.78       537.50 o                         
 -14   7   1       2087.13       2153.91       244.43 o                         
 -13   7   1       4085.55       3976.73       346.60 o                         
 -12   7   1       2794.76       2760.19       185.12 o                         
 -11   7   1       2707.99       2620.97       174.66 o                         
 -10   7   1      29867.18      30448.97       787.90 o                         
  -9   7   1      28403.38      27755.90       543.95 o                         
  -8   7   1      13087.30      13034.13       259.32 o                         
  -7   7   1      14607.05      14576.74       259.14 o                         
  -6   7   1       6690.98       6960.40       134.77 o                         
  -5   7   1        159.38        191.91        16.47 o                         
  -4   7   1      43902.66      42903.17       455.96 o                         
  -3   7   1      16801.44      16528.49       198.08 o                         
  -2   7   1      39712.59      39865.07       381.16 o                         
  -1   7   1      22373.12      22060.26       255.32 o                         
   0   7   1        658.82        652.43        26.91 o                         
   1   7   1       4723.16       4569.37        72.34 o                         
   2   7   1      27346.88      27022.61       282.07 o                         
   3   7   1       9100.29       8985.56       126.85 o                         
   4   7   1      46692.34      45948.77       491.24 o                         
   5   7   1       6326.45       6211.03       111.05 o                         
   6   7   1       3671.36       3759.59        87.62 o                         
   7   7   1       1524.98       1491.63        57.51 o                         
   8   7   1       5877.96       6032.94       140.17 o                         
   9   7   1       2482.47       2607.40       112.92 o                         
  10   7   1      18602.63      18787.84       515.58 o                         
  11   7   1       7448.88       7660.62       293.54 o                         
  12   7   1       3718.94       3667.14       216.13 o                         
  13   7   1       6639.21       6234.81       401.46 o                         
  14   7   1       1181.89        999.98       193.23 o                         
  15   7   1        960.23        727.06       169.59 o                         
  16   7   1       5195.93       5925.29       506.31 o                         
  17   7   1       2199.72       2211.11       351.32 o                         
 -17   8   1        557.13        774.44       378.18 o                         
 -16   8   1       5509.56       5708.90       582.82 o                         
 -15   8   1       7364.67       7400.95       490.59 o                         
 -14   8   1       4110.68       4386.82       357.22 o                         
 -13   8   1       7924.59       8059.16       489.89 o                         
 -12   8   1       1080.91        785.46       116.61 o                         
 -11   8   1        642.89        491.01        90.92 o                         
 -10   8   1       4206.63       3988.98       266.26 o                         
  -9   8   1      13297.50      13883.51       477.28 o                         
  -8   8   1      14226.44      13585.04       355.04 o                         
  -7   8   1      26741.44      26276.92       452.81 o                         
  -6   8   1         10.95        -20.25        22.49 o                         
  -5   8   1       7469.07       7196.01       160.04 o                         
  -4   8   1        508.73        547.98        34.07 o                         
  -3   8   1       4374.04       4258.47        95.86 o                         
  -2   8   1       3287.81       3323.56        74.95 o                         
  -1   8   1      30058.63      29160.34       341.32 o                         
   0   8   1       6282.00       6167.97       110.34 o                         
   1   8   1       2455.92       2430.57        66.54 o                         
   2   8   1       1640.21       1545.87        56.01 o                         
   3   8   1      10953.07      10998.13       176.12 o                         
   4   8   1       8169.50       7997.05       145.95 o                         
   5   8   1      32261.44      32389.64       459.05 o                         
   6   8   1       3446.48       3302.70        97.04 o                         
   7   8   1       9060.99       8933.90       189.89 o                         
   8   8   1       1843.86       1790.51       103.60 o                         
   9   8   1       2975.79       3325.91       191.27 o                         
  10   8   1       7536.10       7326.22       382.00 o                         
  11   8   1      13035.23      14006.07       581.71 o                         
  12   8   1       7441.08       7512.25       406.12 o                         
  13   8   1       9192.64       9025.28       460.36 o                         
  14   8   1       1116.51       1168.20       174.65 o                         
  15   8   1         77.55         53.64        81.47 o                         
  16   8   1       1802.55       2045.68       294.37 o                         
  17   8   1       5118.91       6004.14       650.80 o                         
 -16   9   1         84.12         76.12        68.66 o                         
 -15   9   1       5066.36       4805.71       385.80 o                         
 -14   9   1       1449.65       1504.12       232.84 o                         
 -13   9   1        820.83       1081.50       170.90 o                         
 -12   9   1       1311.20       1547.24       201.70 o                         
 -11   9   1      15705.09      15019.65       546.03 o                         
 -10   9   1         45.05         43.78        37.07 o                         
  -9   9   1      24312.35      23564.99       663.09 o                         
  -8   9   1       1350.95       1466.23       125.42 o                         
  -7   9   1       1501.69       1459.18        89.56 o                         
  -6   9   1       1605.43       1621.77        84.77 o                         
  -5   9   1      10719.04      10793.74       229.53 o                         
  -4   9   1        119.63        160.25        21.12 o                         
  -3   9   1      22367.84      21990.50       346.40 o                         
  -2   9   1       6566.72       6327.30       133.12 o                         
  -1   9   1       4889.20       4838.29       106.61 o                         
   0   9   1      14266.12      14178.56       217.36 o                         
   1   9   1       6552.47       6602.15       133.83 o                         
   2   9   1        886.13        868.59        44.53 o                         
   3   9   1      22888.70      22286.73       343.93 o                         
   4   9   1      10874.32      10783.77       199.54 o                         
   5   9   1       1840.04       1927.43        77.74 o                         
   6   9   1      18826.38      18647.28       364.05 o                         
   7   9   1       2201.76       2108.28       103.00 o                         
   8   9   1       7686.79       7587.75       312.68 o                         
   9   9   1      16970.04      18071.95       610.54 o                         
  10   9   1       1635.55       1423.77       158.32 o                         
  11   9   1      11320.53      11370.90       518.96 o                         
  12   9   1       9991.44      10086.53       492.83 o                         
  13   9   1        441.33        282.08        75.33 o                         
  14   9   1       8644.56       9351.91       540.27 o                         
  15   9   1       7739.60       8390.67       619.38 o                         
  16   9   1        517.99        485.39       173.28 o                         
 -15  10   1       1102.53       1062.31       180.66 o                         
 -14  10   1       3185.29       3379.06       322.51 o                         
 -13  10   1       4390.73       4296.41       306.96 o                         
 -12  10   1       6764.03       6612.08       509.55 o                         
 -11  10   1       3086.22       2883.37       212.92 o                         
 -10  10   1       2292.39       2372.27       186.15 o                         
  -9  10   1       2738.09       2678.19       180.31 o                         
  -8  10   1       1336.13       1123.28       113.34 o                         
  -7  10   1      11953.53      11689.19       381.95 o                         
  -6  10   1      10310.00      10104.09       309.82 o                         
  -5  10   1      12699.33      12803.38       307.35 o                         
  -4  10   1       8220.60       7968.78       214.62 o                         
  -3  10   1         75.44         78.70        16.07 o                         
  -2  10   1        424.34        410.26        33.78 o                         
  -1  10   1      14644.26      14520.93       283.91 o                         
   0  10   1       2824.46       3078.36       100.69 o                         
   1  10   1      13718.75      13843.03       265.91 o                         
   2  10   1       5798.47       5983.36       154.28 o                         
   3  10   1       1993.80       2083.51        92.30 o                         
   4  10   1         28.90         39.66        17.13 o                         
   5  10   1       7412.34       7335.42       245.30 o                         
   6  10   1       5122.58       5090.68       211.67 o                         
   7  10   1      21089.46      21444.11       580.63 o                         
   8  10   1       4807.62       4840.79       272.86 o                         
   9  10   1       7494.46       7346.59       354.01 o                         
  10  10   1        103.94        110.15        47.27 o                         
  11  10   1         38.28         83.12        45.99 o                         
  12  10   1       1450.17       1515.84       178.34 o                         
  13  10   1       2122.08       2252.24       226.11 o                         
  14  10   1       2797.65       2987.54       296.67 o                         
  15  10   1       6848.87       8566.66      1304.84 o                         
 -14  11   1        503.87        359.76       111.91 o                         
 -13  11   1       4360.23       4643.99       378.23 o                         
 -12  11   1       2523.99       2390.91       263.08 o                         
 -11  11   1       5315.62       4925.48       318.89 o                         
 -10  11   1       2638.42       2252.78       219.33 o                         
  -9  11   1        176.81        203.94        56.14 o                         
  -8  11   1         79.71         64.45        25.11 o                         
  -7  11   1       4463.81       4615.42       225.03 o                         
  -6  11   1       6092.05       6286.13       264.44 o                         
  -5  11   1       9265.17       9204.13       303.48 o                         
  -4  11   1      15553.34      15088.05       418.18 o                         
  -3  11   1       2447.48       2496.54       134.32 o                         
  -2  11   1       1072.68       1067.61        80.21 o                         
  -1  11   1       1172.25       1315.25        92.71 o                         
   0  11   1       9786.92       9934.48       285.10 o                         
   1  11   1      14155.45      13650.64       359.45 o                         
   2  11   1      15529.80      15176.76       372.34 o                         
   3  11   1       7728.79       7750.89       294.23 o                         
   4  11   1       2532.22       2580.69       158.22 o                         
   5  11   1        665.09        644.72        85.91 o                         
   6  11   1       5299.21       5273.56       261.98 o                         
   7  11   1       2788.72       2802.24       187.02 o                         
   8  11   1       7022.16       6956.68       380.81 o                         
   9  11   1       5131.11       5344.62       333.91 o                         
  10  11   1       2683.99       2612.72       256.58 o                         
  11  11   1       1976.42       1869.92       220.97 o                         
  12  11   1        740.34        720.84       140.80 o                         
  13  11   1        798.61       1005.88       199.92 o                         
  14  11   1       5439.69       5633.70       801.07 o                         
 -13  12   1        650.73        579.28       180.78 o                         
 -12  12   1       5088.27       4877.83       387.94 o                         
 -11  12   1       2184.73       2505.25       266.73 o                         
 -10  12   1       1369.61       1444.55       174.28 o                         
  -9  12   1       2649.31       2618.48       187.89 o                         
  -8  12   1      17784.80      16956.66       553.92 o                         
  -7  12   1        465.63        426.69        82.25 o                         
  -6  12   1      13056.51      12607.25       455.54 o                         
  -5  12   1       5158.76       5195.47       239.44 o                         
  -4  12   1         36.87         33.80        25.95 o                         
  -3  12   1       8151.92       7754.13       267.53 o                         
  -2  12   1       7001.30       7014.42       233.87 o                         
  -1  12   1       2166.30       2016.95       125.36 o                         
   0  12   1      20435.22      19472.04       576.05 o                         
   1  12   1       2484.85       2348.66       161.48 o                         
   2  12   1       4899.84       4920.12       230.07 o                         
   3  12   1      19390.82      19347.15       516.27 o                         
   4  12   1       4959.45       4989.65       257.69 o                         
   5  12   1       6858.31       7082.61       319.18 o                         
   6  12   1      15461.27      15434.03       518.75 o                         
   7  12   1       2036.64       2007.13       194.40 o                         
   8  12   1       5992.48       6107.08       365.69 o                         
   9  12   1      11887.16      12019.69       614.44 o                         
  10  12   1        225.17        328.49        96.71 o                         
  11  12   1      11068.90      12751.51       777.65 o                         
  12  12   1      10605.23      10238.02       690.59 o                         
 -11  13   1       1985.82       2041.07       295.45 o                         
 -10  13   1        319.01        412.48       142.61 o                         
  -9  13   1       4798.90       4980.38       492.99 o                         
  -8  13   1        825.04        752.29       128.85 o                         
  -7  13   1       1073.15       1104.34       154.11 o                         
  -6  13   1          2.05         28.04        29.89 o                         
  -5  13   1         31.33        -48.86        48.86 o                         
  -4  13   1       1935.68       1966.39       146.85 o                         
  -3  13   1       3531.90       3524.72       207.03 o                         
  -2  13   1       2043.15       2106.53       139.33 o                         
  -1  13   1       1561.70       1463.79       113.76 o                         
   0  13   1       1437.19       1293.61       112.91 o                         
   1  13   1          6.09         15.65        63.95 o                         
   2  13   1        643.74        599.46        95.34 o                         
   3  13   1        711.42        756.40        98.83 o                         
   4  13   1       1471.19       1541.02       156.29 o                         
   5  13   1       2862.78       2895.42       200.62 o                         
   6  13   1       3135.44       3624.58       248.28 o                         
   7  13   1         80.96         84.74        48.20 o                         
   8  13   1       1387.14       1433.15       197.95 o                         
   9  13   1       1226.43       1003.85       195.36 o                         
  10  13   1       2179.16       2462.17       315.96 o                         
  11  13   1       2840.76       3211.94       572.48 o                         
  -9  14   1       4026.94       4596.56       457.40 o                         
  -8  14   1       6438.12       6743.45       414.78 o                         
  -7  14   1        327.47        227.30        79.85 o                         
  -6  14   1       4096.33       4032.34       279.71 o                         
  -5  14   1       1419.14       1209.41       151.79 o                         
  -4  14   1        462.81        325.11        72.04 o                         
  -3  14   1       6617.19       6520.71       302.53 o                         
  -2  14   1       8065.73       8272.13       328.48 o                         
  -1  14   1       2481.09       2431.24       153.40 o                         
   0  14   1      11967.39      12503.69       507.20 o                         
   1  14   1          3.87         45.57        42.47 o                         
   2  14   1       1468.55       1393.40       146.92 o                         
   3  14   1       3814.19       3962.65       257.07 o                         
   4  14   1       2290.20       1918.84       223.37 o                         
   5  14   1       4557.28       4461.54       321.96 o                         
   6  14   1       5306.79       5893.41       430.86 o                         
   7  14   1         17.67         19.20        79.56 o                         
   8  14   1       1621.09       1602.54       262.34 o                         
   9  14   1       1037.88       1199.08       270.68 o                         
  10  14   1         70.96        -53.94        66.27 o                         
  -8  15   1       3884.37       3973.08       660.82 o                         
  -7  15   1         55.23         93.09        51.35 o                         
  -6  15   1       4321.24       4761.73       379.33 o                         
  -5  15   1      10757.72      11536.30       555.82 o                         
  -4  15   1        648.27        528.91       116.68 o                         
  -3  15   1      12007.54      11990.69       627.25 o                         
  -2  15   1       3294.33       3357.62       241.95 o                         
  -1  15   1       1043.90       1186.59       155.35 o                         
   0  15   1       8169.25       7965.21       350.53 o                         
   1  15   1       8266.04       8497.25       392.42 o                         
   2  15   1       2540.18       2416.82       183.43 o                         
   3  15   1      13986.60      13964.67       849.98 o                         
   4  15   1       1275.86       1557.85       206.51 o                         
   5  15   1       4504.74       4169.89       494.79 o                         
   6  15   1       8167.95       8233.70      1083.45 o                         
   7  15   1        424.39        250.40       148.06 o                         
  -1  16   1        382.14        433.43       141.99 o                         
   0  16   1        353.45        521.63       161.50 o                         
   1  16   1        267.37        148.39        86.76 o                         
   2  16   1        103.33        146.83        87.56 o                         
   3  16   1       2242.83       2366.07       524.25 o                         
 -19   0   2      17820.49      15903.26      1122.19 o                         
 -18   0   2        188.57        151.60        90.30 o                         
 -17   0   2      23555.62      21926.59      1118.74 o                         
 -16   0   2        432.31        426.34       133.72 o                         
 -15   0   2       2925.80       3139.53       524.87 o                         
 -14   0   2       2020.26       2067.42       408.72 o                         
 -13   0   2      31908.19      37739.82      1664.77 o                         
 -12   0   2       7729.29       7813.98       386.04 o                         
 -11   0   2      69495.87      72462.20      3914.45 o                         
 -10   0   2         18.56         41.58        35.65 o                         
  -9   0   2      27751.11      27522.86       955.86 o                         
  -8   0   2      29921.45      29034.91      1168.56 o                         
  -7   0   2      35233.25      34960.79       926.02 o                         
  -6   0   2      17177.90      16198.15       427.71 o                         
  -5   0   2     130379.45     127421.48      3235.46 o                         
  -4   0   2      17594.29      18200.96       443.63 o                         
  -3   0   2     130013.00     123668.62      2467.26 o                         
  -2   0   2      79852.09      78828.22      1449.20 o                         
  -1   0   2        150.64        217.10        16.26 o                         
   0   0   2      31625.43      32294.13       463.22 o                         
   1   0   2      64818.57      68100.70       804.84 o                         
   2   0   2      12553.18      12869.18       203.28 o                         
   3   0   2      81541.16      81780.55      1106.12 o                         
   4   0   2      14628.33      14595.95       243.22 o                         
   5   0   2      43958.71      45258.70       673.68 o                         
   6   0   2      19522.91      18873.55       348.06 o                         
   7   0   2      28750.18      29666.95       577.36 o                         
   8   0   2       3340.85       3294.91       108.41 o                         
   9   0   2      32426.22      31830.67      1012.17 o                         
  10   0   2        358.74        319.61        48.76 o                         
  11   0   2       5752.84       5477.39       298.93 o                         
  12   0   2       8433.12       8005.72       466.81 o                         
  13   0   2       8358.46       8720.23       467.31 o                         
  14   0   2       2536.36       2323.37       229.45 o                         
  15   0   2      20810.00      21007.35      1020.67 o                         
  16   0   2        832.68        716.28       165.24 o                         
  17   0   2      12639.09      13721.51       812.46 o                         
  18   0   2         20.10         93.00        62.06 o                         
 -19   1   2        490.29        336.68        79.68 o                         
 -18   1   2        130.96         45.83        46.31 o                         
 -17   1   2       1419.92       1241.29       163.24 o                         
 -16   1   2       7956.28       7061.96       516.39 o                         
 -15   1   2         12.85         41.11        48.04 o                         
 -14   1   2      18806.01      18635.34      1190.48 o                         
 -13   1   2        654.03        838.61       104.92 o                         
 -12   1   2       1213.70       1246.05        88.10 o                         
 -11   1   2       8633.58       9105.36       278.82 o                         
 -10   1   2       5026.51       5051.80       149.80 o                         
  -9   1   2       2075.69       2061.75        71.04 o                         
  -8   1   2      39469.84      38955.11       764.14 o                         
  -7   1   2       3627.73       3572.99       107.21 o                         
  -6   1   2      13270.97      13186.75       410.24 o                         
  -5   1   2      17356.71      17370.36       308.49 o                         
  -4   1   2        584.55        609.75        36.63 o                         
  -3   1   2      11557.03      11214.48       208.29 o                         
  -2   1   2      25798.07      26142.73       386.10 o                         
  -1   1   2        732.25        816.71        24.83 o                         
   0   1   2      43007.09      45184.89       469.56 o                         
   1   1   2      48777.37      50867.81       473.85 o                         
   2   1   2        801.61        897.75        22.43 o                         
   3   1   2      19612.19      19658.00       209.58 o                         
   4   1   2       9440.00       9245.00       125.29 o                         
   5   1   2       1026.66       1012.06        31.49 o                         
   6   1   2      37300.15      37081.58       447.26 o                         
   7   1   2       3187.35       3103.59        67.10 o                         
   8   1   2       7146.41       7244.90       127.32 o                         
   9   1   2       3424.78       3287.01        96.44 o                         
  10   1   2         11.73        -18.18        18.18 o                         
  11   1   2       4726.05       4588.81       177.74 o                         
  12   1   2       4707.76       4364.85       220.07 o                         
  13   1   2        237.06        222.71        45.24 o                         
  14   1   2       2096.33       2158.40       167.14 o                         
  15   1   2        859.25        843.77       109.09 o                         
  16   1   2          1.70        -31.03        31.03 o                         
  17   1   2        360.36        323.37        82.75 o                         
  18   1   2       2661.09       2733.51       238.30 o                         
  19   1   2         95.37         87.57       152.16 o                         
 -19   2   2       3396.72       3051.10       265.48 o                         
 -18   2   2        130.71        106.08        59.52 o                         
 -17   2   2       5235.37       4854.84       357.62 o                         
 -16   2   2         43.04         81.19        45.02 o                         
 -15   2   2         39.55         75.27        49.53 o                         
 -14   2   2        523.44        513.90        85.51 o                         
 -13   2   2       2352.69       2291.79       175.56 o                         
 -12   2   2       2840.86       2608.02       123.97 o                         
 -11   2   2      18361.61      18670.49       686.02 o                         
 -10   2   2        291.49        273.89        32.87 o                         
  -9   2   2       9001.20       9356.08       239.42 o                         
  -8   2   2       2107.77       1931.28        71.23 o                         
  -7   2   2        808.05        827.43        45.15 o                         
  -6   2   2      14199.14      14373.26       364.32 o                         
  -5   2   2       9788.41       9292.17       221.12 o                         
  -4   2   2        847.97        794.20        40.36 o                         
  -3   2   2      13518.68      13603.07       245.79 o                         
  -2   2   2        453.17        545.42        27.11 o                         
  -1   2   2       1797.24       2184.47        44.20 o                         
   0   2   2       7344.50       7174.66        93.30 o                         
   1   2   2      22168.70      23115.22       237.68 o                         
   2   2   2       2902.60       2900.91        51.78 o                         
   3   2   2      23670.94      22795.67       237.15 o                         
   4   2   2       6301.15       6466.93        98.88 o                         
   5   2   2        671.39        617.69        25.62 o                         
   6   2   2         15.23         10.28        11.80 o                         
   7   2   2       7695.67       7840.26       130.89 o                         
   8   2   2        220.53        235.48        19.73 o                         
   9   2   2      30160.27      29008.83       578.96 o                         
  10   2   2       1256.48       1161.29        62.63 o                         
  11   2   2       1095.61       1077.22        69.13 o                         
  12   2   2        501.07        397.38        63.25 o                         
  13   2   2       2227.64       2209.31       165.22 o                         
  14   2   2       1409.43       1332.37       132.32 o                         
  15   2   2       6909.95       7017.07       333.17 o                         
  16   2   2        111.86        151.48        44.15 o                         
  17   2   2       6183.39       6449.73       335.83 o                         
  18   2   2         14.60        -40.37        40.37 o                         
  19   2   2         36.60         82.53       143.48 o                         
 -19   3   2       4282.60       4499.04       351.79 o                         
 -18   3   2        119.26        146.10        74.10 o                         
 -17   3   2       4297.51       4498.08       492.33 o                         
 -16   3   2      16681.31      16184.19      1228.02 o                         
 -15   3   2        613.87        613.92       101.71 o                         
 -14   3   2      57695.28      58506.03      2827.39 o                         
 -13   3   2       5738.30       5461.27       269.60 o                         
 -12   3   2       9983.86      10444.62       417.69 o                         
 -11   3   2      21232.97      21335.33       730.84 o                         
 -10   3   2       9123.95       9075.83       275.80 o                         
  -9   3   2       8176.48       8386.29       207.16 o                         
  -8   3   2      53158.29      51015.29      1018.54 o                         
  -7   3   2       6178.78       6590.06       163.34 o                         
  -6   3   2      72788.10      72512.98      1053.30 o                         
  -5   3   2      31858.07      30445.70       487.75 o                         
  -4   3   2        206.14        199.10        18.29 o                         
  -3   3   2      26639.36      26892.05       390.37 o                         
  -2   3   2      96602.21      93687.09      1089.18 o                         
  -1   3   2       6013.99       6294.74        95.66 o                         
   0   3   2      73350.87      74605.27       712.42 o                         
   1   3   2      52336.20      53504.14       532.42 o                         
   2   3   2      13387.63      13467.08       150.08 o                         
   3   3   2      28390.94      27946.83       292.51 o                         
   4   3   2      47822.25      47632.38       533.46 o                         
   5   3   2        109.32         76.49         8.92 o                         
   6   3   2     107976.80     109720.65      1135.62 o                         
   7   3   2        163.80         92.90        18.12 o                         
   8   3   2      20773.51      20200.58       306.50 o                         
   9   3   2       7121.67       7134.69       149.08 o                         
  10   3   2       1814.14       1813.51       100.84 o                         
  11   3   2       4839.94       4779.21       179.60 o                         
  12   3   2      28641.77      28550.81       682.60 o                         
  13   3   2        172.07        212.53        69.09 o                         
  14   3   2      16362.52      16567.63       549.03 o                         
  15   3   2       3310.65       3176.32       213.60 o                         
  16   3   2         56.21        105.68        48.00 o                         
  17   3   2        974.65        982.50       124.65 o                         
  18   3   2      13430.29      14073.93       702.26 o                         
  19   3   2        105.27        231.75       190.28 o                         
 -19   4   2       2455.36       2538.92       449.09 o                         
 -18   4   2       1677.30       1552.13       201.69 o                         
 -17   4   2       9622.45       9982.52       622.77 o                         
 -16   4   2       3131.65       3557.57       352.98 o                         
 -15   4   2       4661.04       4329.89       239.81 o                         
 -14   4   2        189.81        157.95        42.27 o                         
 -13   4   2       3985.23       3977.49       244.53 o                         
 -12   4   2        810.49        862.62        87.62 o                         
 -11   4   2      14332.34      14187.19       351.29 o                         
 -10   4   2      10988.51      10865.39       303.13 o                         
  -9   4   2       8620.08       8751.95       184.53 o                         
  -8   4   2      12613.58      12306.63       227.94 o                         
  -7   4   2         18.20        -19.35        19.35 o                         
  -6   4   2        434.47        455.92        29.58 o                         
  -5   4   2      17862.96      16908.03       247.06 o                         
  -4   4   2      43916.64      42780.52       518.39 o                         
  -3   4   2      24007.54      23306.40       301.56 o                         
  -2   4   2       3672.92       3360.20        64.16 o                         
  -1   4   2       5081.26       4858.07        74.13 o                         
   0   4   2      14452.35      14387.36       159.16 o                         
   1   4   2        332.14        243.03        13.31 o                         
   2   4   2      12577.65      12942.91       152.11 o                         
   3   4   2       8721.15       8378.21       117.67 o                         
   4   4   2      17106.51      16557.34       205.20 o                         
   5   4   2       6542.76       6522.52       105.33 o                         
   6   4   2       4713.86       4829.06        92.43 o                         
   7   4   2        540.11        633.88        31.62 o                         
   8   4   2       3550.88       3490.00        88.37 o                         
   9   4   2        762.77        838.89        51.89 o                         
  10   4   2       7923.97       8377.90       221.97 o                         
  11   4   2       3175.44       3010.92       123.59 o                         
  12   4   2       2496.58       2418.30       151.71 o                         
  13   4   2        407.33        488.41        72.33 o                         
  14   4   2       1149.54       1116.16       118.81 o                         
  15   4   2       2093.88       1992.17       168.32 o                         
  16   4   2       4251.19       4160.38       256.14 o                         
  17   4   2       2380.54       2420.49       196.65 o                         
  18   4   2        906.03        982.20       128.76 o                         
 -18   5   2         89.17         37.81        61.12 o                         
 -17   5   2       4747.52       4947.82       382.43 o                         
 -16   5   2       2502.65       2564.60       224.52 o                         
 -15   5   2       4923.84       4968.99       312.37 o                         
 -14   5   2       3552.21       3459.14       201.14 o                         
 -13   5   2       1786.83       1779.28       135.33 o                         
 -12   5   2        227.37        235.67        48.24 o                         
 -11   5   2       1957.95       1797.08        95.44 o                         
 -10   5   2       3926.37       3968.66       134.39 o                         
  -9   5   2      11945.47      12109.88       280.01 o                         
  -8   5   2       2807.16       2779.49        91.18 o                         
  -7   5   2       8584.94       8795.72       158.04 o                         
  -6   5   2       7935.67       8047.36       145.35 o                         
  -5   5   2        170.15        160.99        15.04 o                         
  -4   5   2       8783.21       8655.31       129.66 o                         
  -3   5   2      12890.16      13341.03       179.45 o                         
  -2   5   2      59695.10      61439.17       628.69 o                         
  -1   5   2      18247.60      17670.79       206.13 o                         
   0   5   2      42259.33      42885.04       414.05 o                         
   1   5   2        169.34        123.23        10.21 o                         
   2   5   2       5460.10       5596.61        86.93 o                         
   3   5   2       3048.08       3062.56        62.86 o                         
   4   5   2      34079.89      34325.67       366.78 o                         
   5   5   2      15495.89      15474.24       198.42 o                         
   6   5   2      32995.11      33611.67       384.25 o                         
   7   5   2       6970.53       6897.79       128.27 o                         
   8   5   2       2067.33       2071.06        68.80 o                         
   9   5   2       1126.74       1170.38        59.75 o                         
  10   5   2       5796.34       6134.71       164.91 o                         
  11   5   2      10319.04      10613.40       408.61 o                         
  12   5   2      13407.07      13853.74       392.07 o                         
  13   5   2       6882.26       7301.62       349.68 o                         
  14   5   2       6106.47       6436.49       306.35 o                         
  15   5   2        379.02        341.52        72.63 o                         
  16   5   2        624.44        608.53        95.92 o                         
  17   5   2       5058.23       5104.45       295.59 o                         
  18   5   2       4835.01       5045.85       343.94 o                         
 -18   6   2         27.03         -7.13        94.70 o                         
 -17   6   2      12539.52      12967.47       638.10 o                         
 -16   6   2       2474.08       2686.24       220.01 o                         
 -15   6   2       1211.85       1137.58       124.21 o                         
 -14   6   2       2259.27       2429.29       165.05 o                         
 -13   6   2       8955.71       8675.58       490.92 o                         
 -12   6   2        152.22        161.91        38.25 o                         
 -11   6   2      29824.62      29356.88       957.72 o                         
 -10   6   2       1071.53       1056.16        74.38 o                         
  -9   6   2      25769.72      25776.19       599.38 o                         
  -8   6   2      11302.79      11127.39       226.31 o                         
  -7   6   2        121.36        124.87        16.07 o                         
  -6   6   2        254.31        243.92        20.21 o                         
  -5   6   2      39955.91      39596.17       455.15 o                         
  -4   6   2       3706.78       3611.73        75.44 o                         
  -3   6   2      54730.14      52873.03       556.20 o                         
  -2   6   2       3033.71       3082.06        61.98 o                         
  -1   6   2        897.79        905.43        27.25 o                         
   0   6   2      13979.01      14365.79       168.49 o                         
   1   6   2      55438.42      55920.58       533.89 o                         
   2   6   2       4366.19       4402.18        77.29 o                         
   3   6   2      62415.49      62496.41       611.07 o                         
   4   6   2       6252.74       6256.60       106.65 o                         
   5   6   2       5581.81       5689.61       107.16 o                         
   6   6   2       1020.88       1009.01        43.48 o                         
   7   6   2       8593.24       9032.70       155.70 o                         
   8   6   2         98.38        117.26        17.22 o                         
   9   6   2      45380.87      45893.54       699.36 o                         
  10   6   2       1041.17        998.18        71.67 o                         
  11   6   2      12539.53      12863.16       357.61 o                         
  12   6   2       2258.94       2178.90       130.94 o                         
  13   6   2       3263.52       3312.76       176.39 o                         
  14   6   2       1003.98       1074.86       100.80 o                         
  15   6   2      17849.43      18573.33       704.15 o                         
  16   6   2         36.04        -53.60        53.60 o                         
  17   6   2      12998.91      14494.71       733.92 o                         
 -17   7   2         54.89        145.86        83.45 o                         
 -16   7   2        319.70        179.23        78.92 o                         
 -15   7   2       7177.37       7645.37       529.18 o                         
 -14   7   2       8407.06       7925.61       429.11 o                         
 -13   7   2      13610.50      13975.03       791.11 o                         
 -12   7   2       9287.77       9750.92       387.40 o                         
 -11   7   2       3778.66       3727.14       216.82 o                         
 -10   7   2        103.60         84.35        32.92 o                         
  -9   7   2      13503.56      13883.41       378.39 o                         
  -8   7   2      10918.23      10560.80       280.05 o                         
  -7   7   2      26145.88      25356.79       401.33 o                         
  -6   7   2      22966.74      22604.75       347.57 o                         
  -5   7   2      17416.47      17371.06       249.92 o                         
  -4   7   2       4197.70       4091.36        86.78 o                         
  -3   7   2       1618.98       1543.38        46.31 o                         
  -2   7   2       7804.11       7723.15       119.88 o                         
  -1   7   2      13452.22      13321.22       167.84 o                         
   0   7   2      14373.81      14230.99       183.24 o                         
   1   7   2      35704.94      35308.18       371.11 o                         
   2   7   2       9127.94       8718.74       131.42 o                         
   3   7   2       3342.29       3405.92        71.81 o                         
   4   7   2          5.00         44.90         8.39 o                         
   5   7   2       7051.39       7385.60       142.08 o                         
   6   7   2       9441.86       9388.56       174.80 o                         
   7   7   2      18875.24      19029.21       300.88 o                         
   8   7   2       6088.50       6075.41       169.47 o                         
   9   7   2        431.27        423.16        52.97 o                         
  10   7   2        301.94        279.67        51.61 o                         
  11   7   2       1657.83       1932.22       136.22 o                         
  12   7   2       2338.67       2283.95       165.67 o                         
  13   7   2       9026.17       8916.69       399.95 o                         
  14   7   2       4288.52       4782.45       347.79 o                         
  15   7   2       3722.50       3571.83       500.65 o                         
  16   7   2          8.85         86.76        88.29 o                         
 -17   8   2        140.43         94.30       116.02 o                         
 -16   8   2       1708.90       1735.61       234.97 o                         
 -15   8   2       2157.87       2195.65       254.73 o                         
 -14   8   2       1604.43       1563.96       206.03 o                         
 -13   8   2       3732.31       3296.29       261.44 o                         
 -12   8   2      10671.33      11110.19       511.42 o                         
 -11   8   2       1267.33       1167.75       144.64 o                         
 -10   8   2      11111.10      10957.67       487.11 o                         
  -9   8   2        526.01        483.21        70.54 o                         
  -8   8   2       1117.33       1173.81        85.16 o                         
  -7   8   2        954.46       1025.98        65.91 o                         
  -6   8   2       6362.25       6330.61       165.01 o                         
  -5   8   2       3926.06       3955.10       115.82 o                         
  -4   8   2      23843.82      24258.04       390.85 o                         
  -3   8   2       1027.74       1247.80        54.49 o                         
  -2   8   2       5676.83       5647.68       121.75 o                         
  -1   8   2       3859.84       4112.01        92.74 o                         
   0   8   2       2681.80       2641.07        70.69 o                         
   1   8   2      20038.07      19813.96       272.91 o                         
   2   8   2      29416.65      28753.50       392.04 o                         
   3   8   2       6733.84       6779.62       136.32 o                         
   4   8   2      11340.52      11560.36       211.63 o                         
   5   8   2       1189.60       1137.84        58.20 o                         
   6   8   2        477.88        469.59        38.98 o                         
   7   8   2       9759.65       9406.31       270.40 o                         
   8   8   2       4662.08       4710.58       230.04 o                         
   9   8   2      10402.00      10964.67       391.85 o                         
  10   8   2      13826.02      13934.41       504.88 o                         
  11   8   2       1889.09       1872.69       163.01 o                         
  12   8   2        191.63        209.96        67.16 o                         
  13   8   2       1774.62       1782.18       186.14 o                         
  14   8   2       4235.10       4361.08       441.31 o                         
  15   8   2       8560.85       8272.10       805.96 o                         
  16   8   2       8162.76       7629.38       797.24 o                         
 -16   9   2       1334.62       1791.55       277.58 o                         
 -15   9   2          0.34         29.05        59.62 o                         
 -14   9   2       5329.27       5664.88       421.73 o                         
 -13   9   2       2095.28       1783.18       209.60 o                         
 -12   9   2       3717.22       3674.17       358.56 o                         
 -11   9   2       3021.95       3021.47       217.44 o                         
 -10   9   2        156.28        155.16        52.08 o                         
  -9   9   2         41.97         61.89        31.18 o                         
  -8   9   2      11261.53      11360.12       400.67 o                         
  -7   9   2       3629.75       3658.70       143.38 o                         
  -6   9   2       7340.56       7332.12       204.38 o                         
  -5   9   2         64.84         55.12        18.45 o                         
  -4   9   2          2.64        -15.82        15.82 o                         
  -3   9   2       2049.76       1934.40        73.40 o                         
  -2   9   2      21288.41      21538.69       323.51 o                         
  -1   9   2       1396.57       1394.37        56.04 o                         
   0   9   2      36403.34      37185.13       487.15 o                         
   1   9   2        628.86        648.38        39.00 o                         
   2   9   2       5254.97       5173.87       124.76 o                         
   3   9   2       2182.87       2240.27        84.40 o                         
   4   9   2       4203.26       4413.22       126.20 o                         
   5   9   2         34.17         49.77         7.52 o                         
   6   9   2      28996.82      28798.96       567.42 o                         
   7   9   2        417.52        485.18        65.50 o                         
   8   9   2      11230.46      11709.88       411.84 o                         
   9   9   2        760.93        819.00        96.18 o                         
  10   9   2       1689.94       1753.68       175.19 o                         
  11   9   2        660.61        758.82       138.63 o                         
  12   9   2      12256.38      12995.53       659.49 o                         
  13   9   2         40.98         30.70        56.32 o                         
  14   9   2      10802.37      11501.49       770.62 o                         
  15   9   2        866.61        779.84       196.41 o                         
 -15  10   2       6068.95       5388.58       410.27 o                         
 -14  10   2        423.34        349.93        92.12 o                         
 -13  10   2       1179.99       1062.41       154.13 o                         
 -12  10   2      14545.25      14004.57       546.11 o                         
 -11  10   2       2145.18       2069.08       181.34 o                         
 -10  10   2      20959.19      19770.91       697.46 o                         
  -9  10   2      12462.04      11700.65       425.40 o                         
  -8  10   2       2651.79       2511.83       173.42 o                         
  -7  10   2       9245.54       9558.49       311.40 o                         
  -6  10   2      16481.52      16535.48       445.12 o                         
  -5  10   2        553.64        642.38        65.64 o                         
  -4  10   2      42203.90      42915.05       809.43 o                         
  -3  10   2       9209.97       9195.82       249.29 o                         
  -2  10   2       7543.33       7720.73       204.37 o                         
  -1  10   2       8079.32       8252.77       194.77 o                         
   0  10   2       6953.10       6770.70       184.62 o                         
   1  10   2        796.85        901.69        61.08 o                         
   2  10   2      29209.63      29551.46       577.36 o                         
   3  10   2       7499.92       7809.78       231.51 o                         
   4  10   2      19448.46      18409.35       506.56 o                         
   5  10   2      18132.45      17982.04       442.05 o                         
   6  10   2         59.95         44.43        25.63 o                         
   7  10   2        822.07        856.27        98.37 o                         
   8  10   2      13693.13      13334.90       506.61 o                         
   9  10   2       1933.07       1984.02       196.61 o                         
  10  10   2      17005.53      17423.36       901.15 o                         
  11  10   2       5545.43       5993.84       419.07 o                         
  12  10   2       3799.36       3992.16       343.68 o                         
  13  10   2       1168.22       1106.55       183.54 o                         
  14  10   2       5271.08       5314.19       506.91 o                         
 -14  11   2        414.77        476.06       130.57 o                         
 -13  11   2       7587.62       7554.47       585.86 o                         
 -12  11   2        471.70        655.35       106.14 o                         
 -11  11   2       1408.24       1173.06       138.28 o                         
 -10  11   2       5700.71       5265.83       300.80 o                         
  -9  11   2      19410.88      19267.97       757.09 o                         
  -8  11   2        389.36        327.99        61.55 o                         
  -7  11   2      28108.10      27262.30       764.52 o                         
  -6  11   2       1882.50       1806.21       134.71 o                         
  -5  11   2        978.24       1190.75       107.95 o                         
  -4  11   2      10399.75       9724.15       317.11 o                         
  -3  11   2      13650.97      13693.51       395.20 o                         
  -2  11   2       6737.26       6950.36       244.45 o                         
  -1  11   2      30158.48      30553.08       661.13 o                         
   0  11   2        147.48        138.10        31.29 o                         
   1  11   2      12065.30      11531.30       340.65 o                         
   2  11   2       6356.15       6733.77       252.01 o                         
   3  11   2        757.34        709.09        80.59 o                         
   4  11   2      10949.15      11054.07       347.48 o                         
   5  11   2      21354.02      20709.26       572.03 o                         
   6  11   2       4027.74       4010.29       248.64 o                         
   7  11   2       9166.89       9668.46       463.04 o                         
   8  11   2        108.09        -44.00        77.51 o                         
   9  11   2        233.81        117.70        51.03 o                         
  10  11   2       4494.30       4147.06       338.86 o                         
  11  11   2       8743.65       8594.97       522.06 o                         
  12  11   2       1424.11       1681.99       219.09 o                         
  13  11   2       7753.26       8300.25       532.06 o                         
  14  11   2        573.86        397.52       210.32 o                         
 -13  12   2         73.67         58.43        71.88 o                         
 -12  12   2         99.43         48.41        54.11 o                         
 -11  12   2       1539.36       1691.50       184.36 o                         
 -10  12   2         33.79        -45.76        45.76 o                         
  -9  12   2        742.93        626.49       103.45 o                         
  -8  12   2        486.82        326.56        73.59 o                         
  -7  12   2         69.04         44.57        39.32 o                         
  -6  12   2         59.76         85.24        37.60 o                         
  -5  12   2       1857.48       1827.00       139.11 o                         
  -4  12   2          9.42        -26.17        26.17 o                         
  -3  12   2        398.75        380.01        59.48 o                         
  -2  12   2         13.55        -25.52        25.52 o                         
  -1  12   2        790.70        590.64        70.70 o                         
   0  12   2          3.95         32.83        25.56 o                         
   1  12   2       2205.91       2166.75       152.07 o                         
   2  12   2         38.26         73.14        28.18 o                         
   3  12   2       4557.53       4607.06       223.84 o                         
   4  12   2         85.39         84.51        33.51 o                         
   5  12   2         99.16        177.70        62.33 o                         
   6  12   2        169.69        233.10        67.77 o                         
   7  12   2        861.97        834.83       147.02 o                         
   8  12   2        107.04        103.78        56.68 o                         
   9  12   2       6554.43       6241.27       498.15 o                         
  10  12   2       1533.72       1360.05       226.80 o                         
  11  12   2       2357.62       2358.86       307.18 o                         
  12  12   2        372.10        538.76       173.56 o                         
 -11  13   2         89.65         57.87       100.60 o                         
 -10  13   2       2995.08       3412.62       277.54 o                         
  -9  13   2      12078.18      12578.30       575.44 o                         
  -8  13   2         17.90         31.65        37.85 o                         
  -7  13   2      21551.01      20820.70       710.39 o                         
  -6  13   2       4292.66       4212.22       251.18 o                         
  -5  13   2       2708.40       2802.34       180.90 o                         
  -4  13   2       4152.05       4013.31       218.92 o                         
  -3  13   2       7597.04       7657.94       302.97 o                         
  -2  13   2        591.54        570.24        76.19 o                         
  -1  13   2      15558.12      15821.24       480.81 o                         
   0  13   2       3153.56       2963.76       190.80 o                         
   1  13   2       8591.83       8515.43       376.14 o                         
   2  13   2       5697.22       6030.32       280.52 o                         
   3  13   2       1333.09       1304.18       123.31 o                         
   4  13   2        427.70        558.63        84.84 o                         
   5  13   2      20039.54      20729.09       776.28 o                         
   6  13   2        509.37        566.69       107.15 o                         
   7  13   2      10471.31      10804.44       919.70 o                         
   8  13   2       3233.00       2878.04       411.39 o                         
   9  13   2         27.54         65.73        45.21 o                         
  10  13   2        167.69        124.32        68.70 o                         
  -9  14   2       3096.77       2919.64       584.41 o                         
  -8  14   2       1248.19       1201.74       143.54 o                         
  -7  14   2       8110.29       7665.06       390.68 o                         
  -6  14   2       7846.01       7799.69       363.52 o                         
  -5  14   2       1446.70       1215.04       143.77 o                         
  -4  14   2      15930.53      16616.39       678.39 o                         
  -3  14   2       2422.19       2616.23       186.60 o                         
  -2  14   2       4756.71       4687.43       235.88 o                         
  -1  14   2       5741.35       5653.96       283.99 o                         
   0  14   2       4894.58       4559.98       251.86 o                         
   1  14   2       2860.69       2796.15       195.24 o                         
   2  14   2      15148.19      15736.49       615.67 o                         
   3  14   2        402.98        443.52        84.36 o                         
   4  14   2       8412.77       8168.44       479.45 o                         
   5  14   2       3579.91       3825.91       314.91 o                         
   6  14   2         86.85        137.83        60.16 o                         
   7  14   2       1035.71       1184.00       183.28 o                         
   8  14   2       8388.24       8853.46       541.40 o                         
   9  14   2          7.72         53.38        92.90 o                         
  -7  15   2          4.32         78.74        94.92 o                         
  -6  15   2        210.92        263.20       108.52 o                         
  -5  15   2         15.80         36.53        35.85 o                         
  -4  15   2        613.21        434.43        88.50 o                         
  -3  15   2          0.28        -12.16        37.28 o                         
  -2  15   2         64.54         49.19        34.91 o                         
  -1  15   2         70.62         19.61        43.05 o                         
   0  15   2        330.63        278.88        64.87 o                         
   1  15   2          8.84        -35.28        35.28 o                         
   2  15   2         64.05         61.03        35.48 o                         
   3  15   2         12.64         49.03        41.24 o                         
   4  15   2        338.86        265.04        89.23 o                         
   5  15   2        610.83        633.49       213.78 o                         
   6  15   2        195.12        234.83       215.50 o                         
  -2  16   2       2579.87       2408.60       306.17 o                         
  -1  16   2       1434.27       1482.14       338.41 o                         
   0  16   2       4591.80       4033.53       422.09 o                         
 -19   1   3       4060.39       3877.15       335.00 o                         
 -18   1   3          8.89         24.11        49.48 o                         
 -17   1   3       2092.76       1847.29       289.55 o                         
 -16   1   3          0.43        -25.70        54.43 o                         
 -15   1   3      19322.96      18967.62       889.10 o                         
 -14   1   3         12.81          6.10        49.65 o                         
 -13   1   3      15770.22      14977.58      1316.15 o                         
 -12   1   3        176.24        218.98        53.54 o                         
 -11   1   3        120.07        135.72        26.64 o                         
 -10   1   3       1684.41       1877.79        93.25 o                         
  -9   1   3      40300.50      40607.38      1217.97 o                         
  -8   1   3       2279.70       2371.31        97.99 o                         
  -7   1   3      69642.91      69785.49      1750.48 o                         
  -6   1   3        516.34        478.36        39.26 o                         
  -5   1   3       1023.07       1088.37        58.43 o                         
  -4   1   3         67.66          7.51        20.23 o                         
  -3   1   3      25815.20      25007.29       365.69 o                         
  -2   1   3        471.12        456.82        24.97 o                         
  -1   1   3      43037.99      41223.88       470.81 o                         
   0   1   3      30571.73      30619.34       336.90 o                         
   1   1   3      10336.78       9945.92       116.46 o                         
   2   1   3       6623.25       6111.92        80.86 o                         
   3   1   3       5679.46       5230.59        75.93 o                         
   4   1   3        220.29        280.56        14.59 o                         
   5   1   3     121747.35     121666.46      1167.46 o                         
   6   1   3       1185.37       1145.04        37.55 o                         
   7   1   3      37102.94      37563.28       464.22 o                         
   8   1   3       6462.61       6306.11       131.93 o                         
   9   1   3       4137.34       4217.50       112.11 o                         
  10   1   3       5786.32       5545.09       148.38 o                         
  11   1   3      42758.06      40583.56       750.94 o                         
  12   1   3          1.19         13.87        25.40 o                         
  13   1   3      42586.89      42171.51      1308.53 o                         
  14   1   3       1465.40       1453.35       138.07 o                         
  15   1   3       2570.56       2485.90       207.26 o                         
  16   1   3       2399.31       2194.79       203.12 o                         
  17   1   3       8857.99       9482.18       457.19 o                         
  18   1   3         37.46         57.37        59.22 o                         
 -19   2   3        191.36        188.84        70.03 o                         
 -18   2   3      14727.68      14834.23      1356.59 o                         
 -17   2   3       1555.28       1698.31       209.57 o                         
 -16   2   3      14323.79      14583.58      1298.16 o                         
 -15   2   3         30.73         -5.61         5.61 o                         
 -14   2   3        802.01        846.22       148.94 o                         
 -13   2   3        616.79        705.92       104.30 o                         
 -12   2   3      22847.98      23915.95       963.71 o                         
 -11   2   3        324.47        317.98        40.49 o                         
 -10   2   3      17081.23      17578.29       631.02 o                         
  -9   2   3       3330.19       3513.81       116.17 o                         
  -8   2   3          7.57        -13.74        24.10 o                         
  -7   2   3       4472.48       4553.74       157.52 o                         
  -6   2   3      54115.59      53530.90      1182.79 o                         
  -5   2   3          9.52         61.11        13.85 o                         
  -4   2   3     107862.95     109867.26      1732.78 o                         
  -3   2   3       8432.04       8273.63       151.46 o                         
  -2   2   3      18551.21      18456.63       268.13 o                         
  -1   2   3      52908.10      53047.59       610.75 o                         
   0   2   3      39176.31      39114.15       432.90 o                         
   1   2   3      28263.51      28571.55       301.01 o                         
   2   2   3      73787.62      73580.22       728.60 o                         
   3   2   3       2442.02       2702.96        50.46 o                         
   4   2   3      60330.48      61063.82       611.06 o                         
   5   2   3       3886.84       3860.21        72.79 o                         
   6   2   3      12525.31      12200.52       177.83 o                         
   7   2   3       5339.27       5466.51       106.52 o                         
   8   2   3      68804.86      68610.04      1088.28 o                         
   9   2   3       2787.68       2713.58        88.00 o                         
  10   2   3      45334.28      45109.83      1077.91 o                         
  11   2   3       3688.73       3561.87       160.80 o                         
  12   2   3       1432.93       1305.01       114.64 o                         
  13   2   3       8385.78       8784.51       362.54 o                         
  14   2   3      23460.96      23511.47      1242.52 o                         
  15   2   3       2769.14       2762.70       199.86 o                         
  16   2   3      33920.30      34812.25      1436.67 o                         
  17   2   3        108.16         81.42        54.74 o                         
  18   2   3       2847.28       2693.33       266.71 o                         
 -18   3   3        566.77        561.21       129.92 o                         
 -17   3   3        134.92        130.81        72.37 o                         
 -16   3   3       3164.04       3365.50       293.10 o                         
 -15   3   3        312.25        264.23        62.68 o                         
 -14   3   3       5183.52       4929.55       305.48 o                         
 -13   3   3        652.15        614.59        98.90 o                         
 -12   3   3        146.21        150.53        47.35 o                         
 -11   3   3       2170.25       2402.91       149.79 o                         
 -10   3   3       2385.62       2317.00        93.16 o                         
  -9   3   3       3451.10       3353.09       136.55 o                         
  -8   3   3       9941.48       9939.52       247.13 o                         
  -7   3   3        549.36        622.11        40.62 o                         
  -6   3   3       3101.55       2900.09        94.11 o                         
  -5   3   3         10.43         33.98         9.62 o                         
  -4   3   3       1165.08        999.92        43.38 o                         
  -3   3   3       1003.61       1064.60        39.90 o                         
  -2   3   3       2471.98       2428.15        58.06 o                         
  -1   3   3        224.94        265.77        15.76 o                         
   0   3   3       7854.89       8135.15       116.05 o                         
   1   3   3       5821.94       5870.66        89.90 o                         
   2   3   3          1.69        -11.89        11.89 o                         
   3   3   3       1080.09       1192.31        33.81 o                         
   4   3   3      31306.52      31247.63       332.56 o                         
   5   3   3        852.21        940.76        28.85 o                         
   6   3   3       4676.84       4609.23        85.54 o                         
   7   3   3        260.57        272.41        22.48 o                         
   8   3   3          3.71        -10.62        10.62 o                         
   9   3   3          7.39        -18.18        23.40 o                         
  10   3   3       4490.92       4642.28       132.68 o                         
  11   3   3       1774.82       1980.61       141.91 o                         
  12   3   3       5778.39       6041.60       262.11 o                         
  13   3   3        391.12        408.73        68.13 o                         
  14   3   3        991.18       1127.01       114.55 o                         
  15   3   3         15.87        -39.79        39.79 o                         
  16   3   3        119.91        -54.54        54.54 o                         
  17   3   3        188.44        224.51        69.78 o                         
  18   3   3       1206.55       1044.29       260.85 o                         
 -18   4   3      19151.43      19318.78      1119.18 o                         
 -17   4   3        890.03       1040.90       161.16 o                         
 -16   4   3       9549.88       9370.76       686.72 o                         
 -15   4   3        179.17        171.42        48.80 o                         
 -14   4   3       4133.76       3908.69       241.37 o                         
 -13   4   3          2.26        -36.17        36.17 o                         
 -12   4   3      37480.19      38102.52      1769.91 o                         
 -11   4   3       7141.87       7316.00       207.37 o                         
 -10   4   3      20405.81      21857.14       760.71 o                         
  -9   4   3       4986.03       5344.96       193.13 o                         
  -8   4   3        351.96        388.26        32.12 o                         
  -7   4   3        655.36        560.58        37.62 o                         
  -6   4   3      59120.34      56372.51       967.25 o                         
  -5   4   3        775.13        710.98        38.30 o                         
  -4   4   3      63377.34      62333.26       806.01 o                         
  -3   4   3      34408.57      36353.72       459.79 o                         
  -2   4   3       4711.76       4518.81        89.62 o                         
  -1   4   3       6851.36       7201.79       113.46 o                         
   0   4   3      28633.91      28429.08       302.55 o                         
   1   4   3       1437.11       1762.66        44.85 o                         
   2   4   3      91700.90      91852.34       889.23 o                         
   3   4   3       1753.72       1667.39        40.14 o                         
   4   4   3      24986.38      25150.01       286.28 o                         
   5   4   3       7420.74       7352.20       112.03 o                         
   6   4   3       1346.15       1236.32        46.07 o                         
   7   4   3        362.55        414.11        30.28 o                         
   8   4   3      53435.89      53337.27       854.40 o                         
   9   4   3        297.99        313.61        30.47 o                         
  10   4   3      32327.64      32690.61       827.66 o                         
  11   4   3       1814.58       1840.40       132.75 o                         
  12   4   3       1124.79       1083.11       104.61 o                         
  13   4   3       2358.23       2197.51       159.71 o                         
  14   4   3       7756.79       7670.66       323.65 o                         
  15   4   3        204.01        148.42        44.24 o                         
  16   4   3      16992.71      17316.24       590.34 o                         
  17   4   3       2474.05       2478.27       201.30 o                         
  18   4   3       1397.52       1032.04       377.08 o                         
 -18   5   3         50.32         54.83        55.08 o                         
 -17   5   3       2120.50       2476.72       261.91 o                         
 -16   5   3        737.07        799.32       104.14 o                         
 -15   5   3      10626.63      11893.38       640.09 o                         
 -14   5   3       2461.12       2589.15       187.39 o                         
 -13   5   3       4360.91       4458.25       261.40 o                         
 -12   5   3         30.86         65.37        30.18 o                         
 -11   5   3        500.66        534.67        53.21 o                         
 -10   5   3       5969.39       6049.99       186.75 o                         
  -9   5   3      13690.22      13806.43       368.19 o                         
  -8   5   3        846.73        846.75        52.13 o                         
  -7   5   3      40293.30      38786.40       665.21 o                         
  -6   5   3        169.77        244.47        26.24 o                         
  -5   5   3        194.81        309.39        24.67 o                         
  -4   5   3       5760.99       5696.94       120.02 o                         
  -3   5   3      47571.04      47041.85       534.81 o                         
  -2   5   3       8408.11       8093.58       127.69 o                         
  -1   5   3      32650.31      31951.36       344.68 o                         
   0   5   3        883.64        942.05        29.89 o                         
   1   5   3       2338.28       2317.14        49.59 o                         
   2   5   3       5533.08       5440.84        91.97 o                         
   3   5   3      17685.42      17123.51       206.37 o                         
   4   5   3      10983.67      11111.25       157.88 o                         
   5   5   3      60204.05      61307.62       788.77 o                         
   6   5   3       4408.83       4532.58       101.03 o                         
   7   5   3      23924.58      24016.88       323.84 o                         
   8   5   3       1146.47       1117.01        53.43 o                         
   9   5   3       4105.19       4455.05       125.60 o                         
  10   5   3      12260.91      12794.91       305.88 o                         
  11   5   3      30175.50      31328.65       848.74 o                         
  12   5   3        524.25        450.15        69.09 o                         
  13   5   3      21003.45      21101.58       757.24 o                         
  14   5   3        110.41        107.15        39.39 o                         
  15   5   3        462.48        384.97        74.44 o                         
  16   5   3       1159.97       1295.82       153.38 o                         
  17   5   3       7972.43       8436.85       388.58 o                         
 -17   6   3       6498.98       6803.93       631.48 o                         
 -16   6   3         72.60        -40.80        67.54 o                         
 -15   6   3        434.57        359.13        63.14 o                         
 -14   6   3        585.73        485.22        83.01 o                         
 -13   6   3       4635.54       4999.48       240.42 o                         
 -12   6   3       2019.19       2094.52       147.73 o                         
 -11   6   3      12988.05      12997.93       537.67 o                         
 -10   6   3       5070.53       4830.93       181.61 o                         
  -9   6   3        673.95        604.03        49.39 o                         
  -8   6   3          5.02        -17.93        17.93 o                         
  -7   6   3       2781.24       2653.37        85.51 o                         
  -6   6   3          0.86        -13.61        13.61 o                         
  -5   6   3      28890.90      28416.99       404.88 o                         
  -4   6   3        238.01        222.66        18.38 o                         
  -3   6   3       7686.10       7837.52       128.83 o                         
  -2   6   3         79.32         52.06        15.13 o                         
  -1   6   3       7739.87       7913.30       112.54 o                         
   0   6   3       1454.53       1505.70        40.58 o                         
   1   6   3      38445.03      37875.58       385.58 o                         
   2   6   3        283.67        367.99        21.42 o                         
   3   6   3      24759.16      25069.81       290.52 o                         
   4   6   3        658.59        645.92        34.43 o                         
   5   6   3          2.67        -10.97        10.97 o                         
   6   6   3       3627.77       3796.81        94.00 o                         
   7   6   3      14256.76      14324.49       259.92 o                         
   8   6   3       1187.83       1270.63        65.51 o                         
   9   6   3      20456.12      21060.36       488.61 o                         
  10   6   3        172.30        156.01        35.05 o                         
  11   6   3       1272.01       1206.81        98.06 o                         
  12   6   3        184.62        186.52        45.65 o                         
  13   6   3       1287.56       1271.24       118.98 o                         
  14   6   3       1242.13       1482.72       133.91 o                         
  15   6   3       9901.71      10104.25       411.86 o                         
  16   6   3        365.29        267.06        83.51 o                         
  17   6   3       3904.36       3857.87       456.87 o                         
 -17   7   3       4317.58       4211.58       454.76 o                         
 -16   7   3       1390.52       1441.03       233.83 o                         
 -15   7   3      18181.67      18408.69       841.67 o                         
 -14   7   3       1502.61       1714.74       190.94 o                         
 -13   7   3       5478.43       5751.99       355.64 o                         
 -12   7   3        333.27        357.63        69.46 o                         
 -11   7   3       1089.54       1022.93       111.69 o                         
 -10   7   3       1909.05       1970.89       142.46 o                         
  -9   7   3      29521.17      28510.49       747.89 o                         
  -8   7   3       4985.03       5018.69       155.34 o                         
  -7   7   3      31257.93      30922.84       579.03 o                         
  -6   7   3       3425.37       3281.48       100.11 o                         
  -5   7   3        825.31        823.88        44.45 o                         
  -4   7   3       1633.91       1651.95        61.15 o                         
  -3   7   3      16941.40      16894.90       266.53 o                         
  -2   7   3       8012.35       7719.34       138.93 o                         
  -1   7   3      20239.00      19457.51       248.58 o                         
   0   7   3       9041.79       9007.17       135.28 o                         
   1   7   3       8138.28       7851.54       128.14 o                         
   2   7   3         69.92         73.03        11.38 o                         
   3   7   3       2480.16       2337.97        73.80 o                         
   4   7   3       9757.34       9930.89       177.39 o                         
   5   7   3      13442.12      13494.62       228.77 o                         
   6   7   3       7287.34       7135.30       155.61 o                         
   7   7   3       3550.69       3741.58       119.72 o                         
   8   7   3       4402.53       4430.81       164.70 o                         
   9   7   3        558.03        454.46        69.34 o                         
  10   7   3        178.41        150.54        70.93 o                         
  11   7   3      11897.56      11620.01       505.16 o                         
  12   7   3       3984.18       3865.92       319.40 o                         
  13   7   3       8175.06       8184.91       497.61 o                         
  14   7   3       5609.21       5498.17       410.24 o                         
  15   7   3        272.88        222.60        78.97 o                         
  16   7   3        523.95        529.34       247.24 o                         
 -17   8   3       1003.65       1114.30       269.07 o                         
 -16   8   3       2635.08       2883.05       304.14 o                         
 -15   8   3         19.24        -17.73        17.73 o                         
 -14   8   3       4188.16       4706.44       326.98 o                         
 -13   8   3       3129.51       2992.62       252.42 o                         
 -12   8   3      17494.90      17887.02       744.00 o                         
 -11   8   3       4981.88       4922.32       317.56 o                         
 -10   8   3       7578.85       7948.33       404.80 o                         
  -9   8   3        232.19        186.12        42.20 o                         
  -8   8   3        976.83        948.30        77.48 o                         
  -7   8   3       1110.85       1036.79        65.34 o                         
  -6   8   3      12312.58      12562.13       278.78 o                         
  -5   8   3       6331.50       6438.26       172.86 o                         
  -4   8   3      23650.11      23267.78       399.45 o                         
  -3   8   3       4531.38       4637.19       133.77 o                         
  -2   8   3         75.05         28.52        24.81 o                         
  -1   8   3       7754.19       7685.68       167.11 o                         
   0   8   3      17043.88      17040.37       273.55 o                         
   1   8   3      12610.11      12632.61       221.41 o                         
   2   8   3      14212.26      14251.49       247.98 o                         
   3   8   3       3527.65       3718.35       113.02 o                         
   4   8   3       2118.43       2125.91        82.77 o                         
   5   8   3       1326.95       1296.70        67.39 o                         
   6   8   3      13678.82      13737.05       372.79 o                         
   7   8   3      13890.06      13811.56       397.54 o                         
   8   8   3      20239.92      20176.53       668.02 o                         
   9   8   3       7541.29       7463.13       482.96 o                         
  10   8   3       3429.30       3414.25       266.27 o                         
  11   8   3        363.83        230.39        70.64 o                         
  12   8   3         91.39        -71.98        81.27 o                         
  13   8   3       4585.32       4492.71       360.22 o                         
  14   8   3       5679.39       5987.01       525.50 o                         
  15   8   3       7329.29       7409.85       604.96 o                         
 -16   9   3       8268.49       9263.16       828.47 o                         
 -15   9   3        152.86         38.92        60.46 o                         
 -14   9   3      11729.32      10793.31       532.71 o                         
 -13   9   3        373.04        307.78        83.52 o                         
 -12   9   3       1855.57       1724.97       186.18 o                         
 -11   9   3        194.60        272.12        68.19 o                         
 -10   9   3       6571.51       6383.96       404.51 o                         
  -9   9   3        663.34        646.89        84.18 o                         
  -8   9   3      22423.95      22769.62       747.91 o                         
  -7   9   3       1910.16       2050.15       140.06 o                         
  -6   9   3       8674.61       8347.31       250.94 o                         
  -5   9   3       4568.70       4746.92       166.60 o                         
  -4   9   3       5542.81       5691.78       228.00 o                         
  -3   9   3       2309.60       2271.90       101.28 o                         
  -2   9   3      40862.45      42294.45       652.99 o                         
  -1   9   3        625.99        539.31        41.41 o                         
   0   9   3      22691.94      22341.10       353.11 o                         
   1   9   3       5815.29       6023.44       146.33 o                         
   2   9   3        839.77        887.05        66.44 o                         
   3   9   3       3081.28       3023.50       129.37 o                         
   4   9   3      32928.58      32615.89       671.40 o                         
   5   9   3       1767.13       1870.35       115.40 o                         
   6   9   3      27800.62      28162.37       726.60 o                         
   7   9   3       1194.06       1127.99       104.32 o                         
   8   9   3       1796.77       1984.84       182.14 o                         
   9   9   3       5513.83       5626.20       302.04 o                         
  10   9   3       9869.42       9997.87       504.43 o                         
  11   9   3        732.12        679.18       124.19 o                         
  12   9   3      20519.52      20594.04       884.99 o                         
  13   9   3        371.48        243.92       109.47 o                         
  14   9   3       7945.28       7886.69       618.89 o                         
  15   9   3       1308.52       1583.72       540.75 o                         
 -15  10   3        520.43        477.14       161.64 o                         
 -14  10   3        882.82        753.19       124.06 o                         
 -13  10   3        948.92        937.61       128.98 o                         
 -12  10   3      12258.21      12547.34       513.90 o                         
 -11  10   3       4480.64       4435.34       275.60 o                         
 -10  10   3       8404.12       8238.93       383.28 o                         
  -9  10   3       2182.60       2003.37       209.68 o                         
  -8  10   3         21.65        -38.02        38.02 o                         
  -7  10   3        337.67        378.29        61.83 o                         
  -6  10   3       7925.72       7970.96       303.68 o                         
  -5  10   3       6504.47       6588.26       287.02 o                         
  -4  10   3      23471.25      23360.45       595.57 o                         
  -3  10   3       1618.18       1736.24       117.01 o                         
  -2  10   3       2759.47       2607.50       128.30 o                         
  -1  10   3          0.59         49.58        20.14 o                         
   0  10   3       2911.71       2787.24       134.98 o                         
   1  10   3       2515.44       2357.73       118.87 o                         
   2  10   3      12510.93      12478.44       342.60 o                         
   3  10   3       4338.85       4557.26       207.48 o                         
   4  10   3      10376.33      10234.90       333.70 o                         
   5  10   3          9.07         23.56        19.68 o                         
   6  10   3         31.89         30.57        23.89 o                         
   7  10   3       1842.46       1959.79       145.40 o                         
   8  10   3       4586.12       4435.05       246.69 o                         
   9  10   3       7581.31       7511.44       415.53 o                         
  10  10   3       3928.22       4156.36       301.40 o                         
  11  10   3       1381.38       1406.77       213.12 o                         
  12  10   3       1265.96       1376.18       214.24 o                         
  13  10   3         90.32         68.09        59.00 o                         
 -14  11   3       4359.03       2969.67       572.97 o                         
 -13  11   3        410.44        496.10        94.68 o                         
 -12  11   3        112.07        143.01        61.11 o                         
 -11  11   3        754.02        817.65       131.64 o                         
 -10  11   3        572.78        557.30       107.70 o                         
  -9  11   3       7689.22       7158.68       386.33 o                         
  -8  11   3       7495.99       7804.11       373.75 o                         
  -7  11   3       3812.75       3870.31       207.96 o                         
  -6  11   3       4312.41       4329.35       221.57 o                         
  -5  11   3       1289.14       1399.37       119.39 o                         
  -4  11   3       1695.29       1570.53       127.20 o                         
  -3  11   3      10372.56      10079.16       330.43 o                         
  -2  11   3      12940.34      12865.74       384.58 o                         
  -1  11   3       5446.42       5641.46       215.73 o                         
   0  11   3      10196.71      10160.03       346.18 o                         
   1  11   3        214.14        206.96        40.98 o                         
   2  11   3        138.52        180.08        39.96 o                         
   3  11   3       4661.95       4926.84       224.55 o                         
   4  11   3       6793.21       6895.46       289.55 o                         
   5  11   3       5966.04       5646.65       259.67 o                         
   6  11   3       8621.50       8923.46       345.20 o                         
   7  11   3         57.90         48.29        33.38 o                         
   8  11   3       1029.89       1132.97       134.63 o                         
   9  11   3       3121.39       2858.71       248.83 o                         
  10  11   3       1702.51       1638.39       185.61 o                         
  11  11   3       2904.50       2653.12       340.61 o                         
  12  11   3       5650.61       5493.18       454.53 o                         
  13  11   3         16.61        -11.20        66.33 o                         
 -12  12   3        284.11        186.66       103.68 o                         
 -11  12   3      17165.38      16815.73       696.66 o                         
 -10  12   3        424.13        436.50        94.96 o                         
  -9  12   3       4878.38       4968.89       299.14 o                         
  -8  12   3       1155.84       1184.08       138.37 o                         
  -7  12   3       3644.16       3679.73       248.32 o                         
  -6  12   3        442.84        347.42        62.41 o                         
  -5  12   3      23308.77      24242.62       665.24 o                         
  -4  12   3        712.47        770.10        93.57 o                         
  -3  12   3      19869.69      19850.69       656.06 o                         
  -2  12   3       3952.05       4092.63       210.75 o                         
  -1  12   3        737.78        788.39        94.83 o                         
   0  12   3       2720.85       2881.73       186.12 o                         
   1  12   3      22882.39      22610.52       631.23 o                         
   2  12   3         40.69         29.87        30.41 o                         
   3  12   3      18998.38      20213.41       782.15 o                         
   4  12   3       4859.89       5030.59       269.57 o                         
   5  12   3        952.28        951.92       126.46 o                         
   6  12   3       6621.37       6663.69       360.07 o                         
   7  12   3      16602.71      17021.23       770.18 o                         
   8  12   3        117.46         61.73        52.27 o                         
   9  12   3      29233.53      29718.53      1162.71 o                         
  10  12   3       1649.15       1677.92       196.83 o                         
  11  12   3       5876.35       4949.87       430.33 o                         
  12  12   3       2010.93       1976.03       510.37 o                         
 -11  13   3         14.74        -54.92        54.92 o                         
 -10  13   3       1045.22        685.98       122.15 o                         
  -9  13   3        969.01        772.49       130.22 o                         
  -8  13   3       2423.44       2740.33       221.66 o                         
  -7  13   3       3867.55       3818.01       264.35 o                         
  -6  13   3        123.41        -21.71       106.10 o                         
  -5  13   3       2601.91       2563.05       178.46 o                         
  -4  13   3       1104.96       1092.41       113.13 o                         
  -3  13   3        268.78        194.58        44.37 o                         
  -2  13   3       4419.73       4504.02       247.04 o                         
  -1  13   3       1417.76       1610.05       141.75 o                         
   0  13   3       2929.66       2901.77       193.07 o                         
   1  13   3       5007.31       5190.49       269.58 o                         
   2  13   3          5.40         54.21        28.14 o                         
   3  13   3         93.70         58.24        35.29 o                         
   4  13   3       6539.15       6806.81       330.75 o                         
   5  13   3        312.79        276.05        71.10 o                         
   6  13   3       5836.78       6312.51       355.80 o                         
   7  13   3       1099.18       1046.92       154.14 o                         
   8  13   3        659.36        874.38       140.43 o                         
   9  13   3        325.85        279.66       105.69 o                         
  10  13   3       1112.17       1236.04       300.43 o                         
  -9  14   3       1743.36       1907.47       404.42 o                         
  -8  14   3         15.09         43.08        56.48 o                         
  -7  14   3       1317.10       1055.65       139.66 o                         
  -6  14   3       1391.07       1311.55       143.38 o                         
  -5  14   3      10452.77      10618.81       420.36 o                         
  -4  14   3       1764.61       1883.58       160.76 o                         
  -3  14   3       7473.95       7720.52       387.39 o                         
  -2  14   3         24.85        -24.33        24.33 o                         
  -1  14   3         57.65         34.86        28.72 o                         
   0  14   3        100.66         83.84        45.79 o                         
   1  14   3       8839.04       8321.10       462.74 o                         
   2  14   3       1053.54       1023.62       119.92 o                         
   3  14   3       7514.35       7341.91       336.90 o                         
   4  14   3        111.74        144.91        47.07 o                         
   5  14   3        256.76        363.37        84.53 o                         
   6  14   3        202.00        218.33        74.12 o                         
   7  14   3       2424.54       2337.95       272.95 o                         
   8  14   3         78.55          0.05        75.64 o                         
  -5  15   3       1601.52       1651.54       235.99 o                         
  -4  15   3       2343.03       2652.46       253.13 o                         
  -3  15   3       3295.57       3346.90       278.68 o                         
  -2  15   3      21843.98      22036.36       681.96 o                         
  -1  15   3          0.17          9.18        42.14 o                         
   0  15   3      19245.88      19899.26       726.28 o                         
   1  15   3       1936.54       2111.78       176.88 o                         
   2  15   3        251.50        399.32        78.61 o                         
   3  15   3       1102.27        985.11       143.27 o                         
   4  15   3      13885.30      15600.16      1529.36 o                         
   5  15   3        113.36        134.93       143.76 o                         
 -18   0   4       1082.33       1186.58       292.52 o                         
 -17   0   4      13629.67      12802.62      1014.06 o                         
 -16   0   4      14267.03      15414.17      2213.46 o                         
 -15   0   4        875.48       1357.28       288.06 o                         
 -14   0   4       9410.51       8579.48       755.57 o                         
 -13   0   4      48941.27      46329.81      7238.74 o                         
 -12   0   4        282.80        335.12       134.97 o                         
 -11   0   4      50432.86      41899.77      1958.35 o                         
 -10   0   4       9920.40       9755.17       429.02 o                         
  -9   0   4       1133.19       1126.12       101.79 o                         
  -8   0   4      41660.42      39884.37      1154.52 o                         
  -7   0   4      23521.10      23402.82       879.56 o                         
  -6   0   4       2243.19       2294.86       121.05 o                         
  -5   0   4     103907.85     105421.60      3540.37 o                         
  -4   0   4        511.25        519.66        45.01 o                         
  -3   0   4      44189.99      44467.27       790.57 o                         
  -2   0   4      80840.27      82573.38      1322.89 o                         
  -1   0   4      21843.69      22378.18       388.04 o                         
   0   0   4      11988.31      11999.17       207.08 o                         
   1   0   4     110850.09     114209.76      1532.80 o                         
   2   0   4       5955.83       6246.87       121.08 o                         
   3   0   4      56803.80      57129.25       760.77 o                         
   4   0   4      28017.30      28618.89       431.01 o                         
   5   0   4       2612.05       2566.16        78.52 o                         
   6   0   4      21176.55      21135.92       396.85 o                         
   7   0   4      17840.49      18058.89       385.51 o                         
   8   0   4        970.00        987.43        68.46 o                         
   9   0   4       8734.07       8465.29       328.10 o                         
  10   0   4      23083.91      22199.14       660.60 o                         
  11   0   4       2330.75       2478.32       236.37 o                         
  12   0   4      26027.56      27299.08      1204.11 o                         
  13   0   4       3464.43       3332.96       354.31 o                         
  14   0   4       1618.48       1562.92       228.51 o                         
  15   0   4       5830.44       6373.04       667.88 o                         
  16   0   4       2736.90       3150.09       349.80 o                         
  17   0   4       2242.89       2242.75       383.46 o                         
 -18   1   4       1813.35       1653.91       239.56 o                         
 -17   1   4       2579.46       3091.53       496.41 o                         
 -16   1   4       6788.61       6732.47       480.31 o                         
 -15   1   4         46.75         56.16        82.82 o                         
 -14   1   4       7515.15       7700.69       724.68 o                         
 -13   1   4       6908.56       6403.41       564.05 o                         
 -12   1   4        189.41        158.09        73.16 o                         
 -11   1   4       9472.92       9073.48       374.48 o                         
 -10   1   4      12447.35      12475.36       441.15 o                         
  -9   1   4       1311.90       1325.05        76.79 o                         
  -8   1   4      11082.52      10860.61       374.13 o                         
  -7   1   4        281.78        255.65        33.41 o                         
  -6   1   4         47.21         -1.21        18.21 o                         
  -5   1   4       6520.70       6462.13       155.29 o                         
  -4   1   4      12732.38      12910.13       219.71 o                         
  -3   1   4      11378.34      11836.77       200.74 o                         
  -2   1   4      43405.36      43861.26       534.56 o                         
  -1   1   4       5978.70       6201.64       107.57 o                         
   0   1   4       2464.62       2423.16        54.25 o                         
   1   1   4      10822.50      11105.44       143.09 o                         
   2   1   4       6984.58       7470.05       102.16 o                         
   3   1   4       8484.31       8636.03       118.65 o                         
   4   1   4      14368.20      14859.87       172.50 o                         
   5   1   4        981.81        943.55        30.21 o                         
   6   1   4       4007.68       3963.06        79.71 o                         
   7   1   4       5870.83       5652.44       122.00 o                         
   8   1   4       1138.85       1151.12        53.04 o                         
   9   1   4       3199.46       3149.55       109.82 o                         
  10   1   4       4759.90       4560.37       169.45 o                         
  11   1   4       2645.83       2468.02       170.78 o                         
  12   1   4       1076.51        974.71        98.34 o                         
  13   1   4       1709.22       1749.53       150.81 o                         
  14   1   4        491.93        508.23        94.10 o                         
  15   1   4       3706.91       3764.42       257.19 o                         
  16   1   4        527.81        593.35       108.89 o                         
  17   1   4       2295.44       2338.14       216.42 o                         
 -18   2   4       1730.09       1402.64       187.57 o                         
 -17   2   4       2447.73       1917.03       285.60 o                         
 -16   2   4       4292.72       3364.73       383.02 o                         
 -15   2   4        603.55        737.59       152.14 o                         
 -14   2   4       2187.72       2123.90       356.21 o                         
 -13   2   4       8786.00       8559.77       608.69 o                         
 -12   2   4          4.16         -0.29        27.23 o                         
 -11   2   4       9465.95       9246.39       365.91 o                         
 -10   2   4       4836.08       5075.90       167.32 o                         
  -9   2   4       5097.25       5038.37       161.32 o                         
  -8   2   4       1667.13       1615.43        79.94 o                         
  -7   2   4         10.77         51.64        15.85 o                         
  -6   2   4       3716.54       3748.23       124.38 o                         
  -5   2   4      16114.82      16072.70       293.15 o                         
  -4   2   4       2479.00       2302.56        73.63 o                         
  -3   2   4      20760.74      21507.78       330.79 o                         
  -2   2   4       8551.30       8171.68       137.05 o                         
  -1   2   4       2257.12       2197.89        56.25 o                         
   0   2   4        651.82        672.47        25.20 o                         
   1   2   4       7941.83       7358.30       105.73 o                         
   2   2   4      11343.14      11520.99       150.08 o                         
   3   2   4      14674.11      15189.93       184.41 o                         
   4   2   4      16349.70      16905.12       195.74 o                         
   5   2   4       1305.05       1349.77        41.24 o                         
   6   2   4      12285.19      12317.70       181.50 o                         
   7   2   4       1692.64       1899.88        64.36 o                         
   8   2   4        264.61        220.86        22.78 o                         
   9   2   4       2159.81       2294.28        90.06 o                         
  10   2   4       8079.63       8135.48       285.55 o                         
  11   2   4       5236.83       5837.98       268.02 o                         
  12   2   4       6971.31       7085.29       352.72 o                         
  13   2   4         16.21         28.64        33.32 o                         
  14   2   4        232.98        258.08        66.09 o                         
  15   2   4       4634.35       4921.87       302.73 o                         
  16   2   4       2588.51       2956.26       238.31 o                         
  17   2   4       2842.00       2766.74       380.37 o                         
 -18   3   4       2348.15       2240.92       241.53 o                         
 -17   3   4       8360.51       8239.11       490.76 o                         
 -16   3   4      17776.28      16416.15      1276.26 o                         
 -15   3   4          7.09         64.70        43.94 o                         
 -14   3   4      18748.45      18645.77       913.89 o                         
 -13   3   4      22669.21      22548.63      1211.31 o                         
 -12   3   4        242.05        258.54        59.77 o                         
 -11   3   4      24617.14      24224.07       979.68 o                         
 -10   3   4      20064.80      20484.82       711.33 o                         
  -9   3   4       4611.76       4713.14       152.57 o                         
  -8   3   4      33375.36      32682.08       932.18 o                         
  -7   3   4       3258.54       3299.85       115.78 o                         
  -6   3   4       4179.20       3897.25       123.80 o                         
  -5   3   4      23992.81      23525.24       466.18 o                         
  -4   3   4      10544.94      10565.26       253.02 o                         
  -3   3   4      32099.43      33724.64       536.12 o                         
  -2   3   4      65126.07      64827.21       750.27 o                         
  -1   3   4       3973.68       4031.33        84.19 o                         
   0   3   4      24801.56      24680.47       294.74 o                         
   1   3   4      43892.18      44002.61       462.11 o                         
   2   3   4       9305.79       9626.68       132.89 o                         
   3   3   4      29064.14      28559.64       332.69 o                         
   4   3   4       7576.27       7272.59       112.43 o                         
   5   3   4        290.44        275.59        19.33 o                         
   6   3   4      16919.05      17187.81       256.49 o                         
   7   3   4      17831.18      18140.58       347.77 o                         
   8   3   4         40.08          6.11        18.51 o                         
   9   3   4      33766.73      33999.74       905.54 o                         
  10   3   4       9482.65       9359.32       364.60 o                         
  11   3   4        933.86       1056.23       121.18 o                         
  12   3   4       4388.14       4756.09       275.98 o                         
  13   3   4       7982.36       7945.51       379.44 o                         
  14   3   4         19.53        -44.30        44.30 o                         
  15   3   4      18905.02      20042.94       713.65 o                         
  16   3   4       1816.34       1739.12       178.51 o                         
  17   3   4       6702.97       6874.16       430.23 o                         
 -18   4   4       1033.26        999.55       185.33 o                         
 -17   4   4        507.92        398.66        94.88 o                         
 -16   4   4        516.86        428.19        79.24 o                         
 -15   4   4       4038.42       4375.96       235.66 o                         
 -14   4   4       7224.18       7122.32       467.87 o                         
 -13   4   4      21176.54      22706.18      1418.33 o                         
 -12   4   4       7518.21       7230.63       416.91 o                         
 -11   4   4       6512.41       6586.27       321.22 o                         
 -10   4   4         24.70         53.45        17.79 o                         
  -9   4   4        914.27        915.83        58.31 o                         
  -8   4   4      10320.13      10773.02       339.83 o                         
  -7   4   4      26646.99      26150.94       717.48 o                         
  -6   4   4      11521.13      11242.35       268.45 o                         
  -5   4   4      14376.94      14029.98       350.25 o                         
  -4   4   4       1864.40       1864.51        63.64 o                         
  -3   4   4        430.77        468.27        28.29 o                         
  -2   4   4       1321.87       1458.75        49.95 o                         
  -1   4   4      13833.87      13530.08       187.30 o                         
   0   4   4      10447.42      10208.22       152.09 o                         
   1   4   4      17606.51      18203.38       217.15 o                         
   2   4   4       5844.09       5699.46        93.99 o                         
   3   4   4        131.50        137.55        12.08 o                         
   4   4   4        114.16        113.52        13.63 o                         
   5   4   4       2292.90       2273.76        65.09 o                         
   6   4   4       5048.59       4942.36       112.36 o                         
   7   4   4       5278.30       5310.15       118.25 o                         
   8   4   4       3850.48       3956.94       107.86 o                         
   9   4   4         15.86        -18.63        18.63 o                         
  10   4   4       1711.80       1660.61       129.48 o                         
  11   4   4       4191.57       3959.77       242.27 o                         
  12   4   4       7252.13       7150.78       350.21 o                         
  13   4   4       5000.74       4956.97       341.40 o                         
  14   4   4       2412.93       2398.21       205.58 o                         
  15   4   4         84.19        109.46        46.51 o                         
  16   4   4        308.53        339.40       113.98 o                         
  17   4   4       1364.51       1182.43       222.72 o                         
 -18   5   4       1788.13       1562.23       231.82 o                         
 -17   5   4          0.05        -32.91        32.91 o                         
 -16   5   4         40.56        -52.34        52.34 o                         
 -15   5   4       5258.40       5007.59       264.73 o                         
 -14   5   4       2834.22       2863.83       186.87 o                         
 -13   5   4       8262.44       8166.48       430.07 o                         
 -12   5   4       8105.60       8005.44       452.17 o                         
 -11   5   4        467.70        555.63        76.17 o                         
 -10   5   4       1436.34       1442.36        89.68 o                         
  -9   5   4       8142.75       7668.56       230.40 o                         
  -8   5   4       2692.10       2697.34       101.56 o                         
  -7   5   4      21806.34      20986.51       501.58 o                         
  -6   5   4       6966.04       6470.60       231.85 o                         
  -5   5   4      25028.08      25609.92       421.13 o                         
  -4   5   4       2132.78       2061.27        64.90 o                         
  -3   5   4          4.72        -11.33        11.33 o                         
  -2   5   4      11497.38      11493.33       178.47 o                         
  -1   5   4       8134.84       7879.54       133.40 o                         
   0   5   4      21104.44      21351.83       253.90 o                         
   1   5   4      28785.48      28677.83       322.10 o                         
   2   5   4       2427.81       2422.68        61.42 o                         
   3   5   4       2576.00       2597.86        66.75 o                         
   4   5   4       2559.74       2709.64        70.33 o                         
   5   5   4       4241.39       4252.41       100.91 o                         
   6   5   4      17462.90      17297.45       264.46 o                         
   7   5   4      19780.15      19891.63       318.85 o                         
   8   5   4      19456.09      19882.24       437.85 o                         
   9   5   4       4455.33       4839.36       169.80 o                         
  10   5   4         56.44         60.54        24.40 o                         
  11   5   4       2944.03       2747.28       175.95 o                         
  12   5   4       5950.55       6529.28       331.73 o                         
  13   5   4       9138.76       9439.16       426.08 o                         
  14   5   4       8037.02       8702.52       487.37 o                         
  15   5   4       2705.06       2986.88       241.52 o                         
  16   5   4        409.77        340.17        91.53 o                         
 -17   6   4       4076.92       4172.83       289.71 o                         
 -16   6   4       4677.43       4579.37       300.49 o                         
 -15   6   4        238.67        237.09        62.41 o                         
 -14   6   4       9904.60       9361.17       480.39 o                         
 -13   6   4      13892.61      13809.64       573.73 o                         
 -12   6   4        990.95       1022.46       105.46 o                         
 -11   6   4      22286.94      20384.75       876.70 o                         
 -10   6   4       7058.11       7561.59       365.58 o                         
  -9   6   4       2899.54       3186.66       138.23 o                         
  -8   6   4      17914.78      17937.21       467.09 o                         
  -7   6   4       5875.24       5710.83       158.93 o                         
  -6   6   4       3749.07       3752.73       105.65 o                         
  -5   6   4      34556.57      34070.16       618.02 o                         
  -4   6   4       3467.72       3564.02        92.25 o                         
  -3   6   4      14957.29      14849.95       235.15 o                         
  -2   6   4      16087.79      15681.42       250.27 o                         
  -1   6   4       1633.95       1541.61        54.21 o                         
   0   6   4       4742.30       4693.47       100.41 o                         
   1   6   4      27453.54      27611.53       332.17 o                         
   2   6   4       2860.99       2943.15        74.91 o                         
   3   6   4      21329.88      21346.39       274.39 o                         
   4   6   4      35086.72      34835.75       425.54 o                         
   5   6   4       2081.71       1939.18        67.21 o                         
   6   6   4      24028.27      24246.65       368.02 o                         
   7   6   4      10391.18      10910.36       226.21 o                         
   8   6   4        861.69        863.15        67.14 o                         
   9   6   4      16797.95      16928.16       515.97 o                         
  10   6   4      14663.61      14398.24       574.85 o                         
  11   6   4       3008.58       2793.63       178.58 o                         
  12   6   4      11637.72      11315.59       466.90 o                         
  13   6   4       2754.97       2853.59       193.47 o                         
  14   6   4        738.73        719.09       116.04 o                         
  15   6   4       9969.72      10069.08       519.48 o                         
  16   6   4       2303.57       2183.97       300.01 o                         
 -17   7   4       7506.37       7081.63       754.49 o                         
 -16   7   4       4810.56       4921.64       348.97 o                         
 -15   7   4       6734.37       7027.40       564.02 o                         
 -14   7   4       1495.53       1758.75       228.81 o                         
 -13   7   4          7.37        -37.13        37.13 o                         
 -12   7   4       7131.13       7112.33       397.60 o                         
 -11   7   4      11320.27      10184.51       613.14 o                         
 -10   7   4      13597.83      13456.13       531.72 o                         
  -9   7   4      13670.35      13606.04       515.32 o                         
  -8   7   4       3894.13       3868.60       149.04 o                         
  -7   7   4       4902.98       4864.42       160.01 o                         
  -6   7   4       2615.22       2603.29        92.74 o                         
  -5   7   4        882.06        973.96        53.32 o                         
  -4   7   4      15329.47      15916.32       275.98 o                         
  -3   7   4      18131.70      17788.49       300.73 o                         
  -2   7   4       7495.81       7521.24       166.01 o                         
  -1   7   4       7095.32       7301.48       157.97 o                         
   0   7   4        567.57        499.58        34.15 o                         
   1   7   4        840.67        743.94        40.04 o                         
   2   7   4       8371.56       8631.38       167.40 o                         
   3   7   4       3015.44       3198.60        93.03 o                         
   4   7   4       4975.51       4711.31       123.64 o                         
   5   7   4       7506.96       7215.09       172.05 o                         
   6   7   4        126.61        132.85        23.18 o                         
   7   7   4        464.68        411.14        50.40 o                         
   8   7   4       8013.77       8009.98       287.43 o                         
   9   7   4       4811.92       4694.51       236.61 o                         
  10   7   4       7894.09       7420.20       347.21 o                         
  11   7   4       5121.17       4589.31       341.26 o                         
  12   7   4        246.47        244.08        80.84 o                         
  13   7   4         83.34        126.95        59.57 o                         
  14   7   4       6033.35       5828.92       491.02 o                         
  15   7   4       2410.02       2348.68       268.25 o                         
  16   7   4       5603.94       4526.39       708.42 o                         
 -16   8   4       4205.61       3443.65       364.84 o                         
 -15   8   4       4137.46       4429.51       408.50 o                         
 -14   8   4        274.50        288.77        84.44 o                         
 -13   8   4       1122.68       1195.50       160.47 o                         
 -12   8   4       6000.68       5612.47       351.56 o                         
 -11   8   4       4393.29       4425.74       302.92 o                         
 -10   8   4      10294.31       9053.37       398.83 o                         
  -9   8   4      14444.15      14233.85       548.87 o                         
  -8   8   4       2145.08       2191.29       145.22 o                         
  -7   8   4       4227.50       4430.70       182.21 o                         
  -6   8   4       6269.03       6220.52       238.38 o                         
  -5   8   4       2333.85       2407.79       124.45 o                         
  -4   8   4      17357.10      17620.16       403.35 o                         
  -3   8   4      12634.74      12761.49       305.97 o                         
  -2   8   4       3900.83       4202.60       159.09 o                         
  -1   8   4       5627.63       5739.40       164.41 o                         
   0   8   4         78.72          7.90        27.56 o                         
   1   8   4         57.62          5.20        23.17 o                         
   2   8   4      21549.10      21668.78       366.25 o                         
   3   8   4      20226.73      19609.31       391.11 o                         
   4   8   4      24132.64      23984.43       665.90 o                         
   5   8   4      10054.81      10383.17       346.63 o                         
   6   8   4       4876.37       4637.39       233.56 o                         
   7   8   4        108.60        104.77        37.58 o                         
   8   8   4       3104.61       3047.15       210.20 o                         
   9   8   4      13329.33      13324.50       514.78 o                         
  10   8   4       7158.15       7371.88       382.68 o                         
  11   8   4      12530.15      12103.18       528.90 o                         
  12   8   4       1216.55        942.39       150.65 o                         
  13   8   4       1277.35       1032.95       169.44 o                         
  14   8   4       1561.50       1394.39       205.23 o                         
  15   8   4       3601.02       2271.70       614.98 o                         
 -15   9   4        277.09        329.22        90.75 o                         
 -14   9   4       2178.36       1900.96       206.50 o                         
 -13   9   4       4133.71       3828.66       265.53 o                         
 -12   9   4        261.66        188.33        56.34 o                         
 -11   9   4       7405.35       7244.05       513.09 o                         
 -10   9   4       1802.89       1984.77       174.64 o                         
  -9   9   4        195.59        220.67        49.28 o                         
  -8   9   4        366.43        493.59        83.29 o                         
  -7   9   4       3859.73       4161.74       237.86 o                         
  -6   9   4       1135.50       1155.51       109.04 o                         
  -5   9   4      18527.41      18995.05       563.36 o                         
  -4   9   4       2074.79       2186.58       143.97 o                         
  -3   9   4      15493.52      16004.27       457.28 o                         
  -2   9   4       8189.26       8902.45       329.51 o                         
  -1   9   4       2574.56       2511.44       147.93 o                         
   0   9   4       1287.69       1396.28        92.35 o                         
   1   9   4      12109.94      11846.48       318.87 o                         
   2   9   4          4.56         32.22        18.60 o                         
   3   9   4      12288.98      12237.01       337.85 o                         
   4   9   4       7762.58       7934.79       297.63 o                         
   5   9   4        848.73        863.47        88.84 o                         
   6   9   4       7661.86       7726.32       324.98 o                         
   7   9   4       8533.57       8382.88       344.87 o                         
   8   9   4       1236.00       1179.87       132.14 o                         
   9   9   4       8315.89       8218.79       385.59 o                         
  10   9   4       4205.47       4629.12       324.80 o                         
  11   9   4        964.76        978.46       155.47 o                         
  12   9   4       6674.10       6817.70       682.68 o                         
  13   9   4       1678.88       1506.00       297.66 o                         
 -14  10   4       4969.22       4626.09       330.13 o                         
 -13  10   4       4318.17       3965.48       284.38 o                         
 -12  10   4      14068.40      13989.72       816.90 o                         
 -11  10   4          0.94        -45.15        45.15 o                         
 -10  10   4       2523.22       2570.51       229.30 o                         
  -9  10   4       8759.01       8301.13       405.71 o                         
  -8  10   4       5596.67       5679.31       307.49 o                         
  -7  10   4       8682.76       8576.56       367.34 o                         
  -6  10   4      19485.25      20143.75       944.42 o                         
  -5  10   4         18.20         32.85        24.29 o                         
  -4  10   4       7962.48       7965.37       300.25 o                         
  -3  10   4       2718.32       2773.20       165.05 o                         
  -2  10   4       1170.29       1042.95        98.24 o                         
  -1  10   4      10197.96      10060.08       294.33 o                         
   0  10   4      12550.61      12581.83       395.48 o                         
   1  10   4       4392.85       4168.00       193.50 o                         
   2  10   4       7913.61       7735.48       273.93 o                         
   3  10   4        504.43        541.30        70.51 o                         
   4  10   4        484.85        375.29        59.89 o                         
   5  10   4       8027.57       8172.69       313.63 o                         
   6  10   4       8725.06       8956.30       370.96 o                         
   7  10   4       4681.74       4930.66       300.51 o                         
   8  10   4      10947.83      11471.79       479.19 o                         
   9  10   4        157.65        132.23        49.20 o                         
  10  10   4        694.80        560.92       109.05 o                         
  11  10   4       5026.00       5271.60       431.63 o                         
  12  10   4       2684.65       2613.84       389.63 o                         
 -13  11   4       4480.77       3660.84       633.94 o                         
 -12  11   4       5609.79       5848.15       462.02 o                         
 -11  11   4        110.83         74.23        50.19 o                         
 -10  11   4       1889.52       2193.35       213.54 o                         
  -9  11   4      12402.11      12607.71       561.47 o                         
  -8  11   4        817.40        794.75       116.05 o                         
  -7  11   4      12224.67      12409.67       547.18 o                         
  -6  11   4       6203.75       6615.65       358.69 o                         
  -5  11   4       3414.41       3606.53       201.19 o                         
  -4  11   4       4008.18       4138.54       212.97 o                         
  -3  11   4       8261.09       8148.66       317.77 o                         
  -2  11   4        840.79        856.92        87.64 o                         
  -1  11   4      18767.65      18857.58       532.23 o                         
   0  11   4       6617.54       6600.49       272.28 o                         
   1  11   4       7110.18       7230.25       277.26 o                         
   2  11   4       3593.92       3562.66       201.29 o                         
   3  11   4        659.41        610.51        73.74 o                         
   4  11   4          4.45        -16.14        16.14 o                         
   5  11   4       6358.43       5954.57       269.04 o                         
   6  11   4       4682.67       4738.75       258.12 o                         
   7  11   4       8895.95       8862.90       410.82 o                         
   8  11   4       7145.12       7382.23       373.18 o                         
   9  11   4        230.26        192.10        66.07 o                         
  10  11   4        865.36        910.10       175.02 o                         
  11  11   4       2262.43       2032.54       268.66 o                         
  12  11   4       1905.91       1467.48       371.63 o                         
 -11  12   4       1266.29       1161.63       164.61 o                         
 -10  12   4        773.74        678.53       123.12 o                         
  -9  12   4          7.76        -48.38        48.38 o                         
  -8  12   4       2693.05       2689.70       216.07 o                         
  -7  12   4       1171.85       1092.86       122.32 o                         
  -6  12   4        661.57        698.79        98.63 o                         
  -5  12   4        965.81       1003.46       116.69 o                         
  -4  12   4       1391.20       1503.24       130.81 o                         
  -3  12   4         19.98         47.54        34.82 o                         
  -2  12   4       2762.17       3012.00       215.34 o                         
  -1  12   4        433.81        552.87        84.17 o                         
   0  12   4       1337.38       1498.86       155.61 o                         
   1  12   4       4406.20       4403.50       225.68 o                         
   2  12   4        930.91        823.33        89.01 o                         
   3  12   4       2229.89       2282.51       147.60 o                         
   4  12   4       4042.03       3972.41       221.84 o                         
   5  12   4        103.56        142.25        46.98 o                         
   6  12   4       3019.79       3275.17       241.45 o                         
   7  12   4       2623.63       2489.00       232.40 o                         
   8  12   4       1093.20       1153.09       159.11 o                         
   9  12   4       2504.99       2609.24       247.66 o                         
  10  12   4       1099.69       1080.59       294.12 o                         
  -9  13   4      10129.00       9414.43       627.76 o                         
  -8  13   4         12.93        -14.33        35.72 o                         
  -7  13   4       6469.69       6737.45       364.40 o                         
  -6  13   4       5178.90       5271.64       319.04 o                         
  -5  13   4       1283.87       1439.30       141.10 o                         
  -4  13   4       5991.61       6105.57       313.26 o                         
  -3  13   4      10137.68      10567.14       496.35 o                         
  -2  13   4        579.44        468.22        90.09 o                         
  -1  13   4      10265.66      10191.04       482.21 o                         
   0  13   4       5330.39       5403.86       279.58 o                         
   1  13   4         86.74         89.86        41.54 o                         
   2  13   4       9506.68       9938.32       399.77 o                         
   3  13   4       4527.12       4684.48       240.20 o                         
   4  13   4       2665.32       2335.82       173.96 o                         
   5  13   4       6654.12       6375.97       359.64 o                         
   6  13   4        544.57        475.91       116.92 o                         
   7  13   4        907.64        827.83       153.08 o                         
   8  13   4       8586.10       8039.88       521.02 o                         
  -8  14   4        569.83       1072.34       342.17 o                         
  -7  14   4       2018.88       2124.83       244.70 o                         
  -6  14   4       7938.59       7754.97       401.01 o                         
  -5  14   4          8.83          5.33        41.31 o                         
  -4  14   4       9179.48       9649.87       436.06 o                         
  -3  14   4       2896.74       2910.52       231.19 o                         
  -2  14   4        165.69        120.89        49.37 o                         
  -1  14   4       4198.92       4140.97       248.89 o                         
   0  14   4       3281.85       3449.91       255.38 o                         
   1  14   4        150.25         68.25        42.17 o                         
   2  14   4       6720.91       6793.36       331.41 o                         
   3  14   4       3535.15       3600.03       224.12 o                         
   4  14   4       1303.52       1250.53       129.45 o                         
   5  14   4       6081.83       6047.53       360.41 o                         
   6  14   4       1281.67        785.07       202.76 o                         
  -4  15   4        632.50        699.06       238.76 o                         
  -3  15   4         31.56         46.80        57.45 o                         
 -18   1   5      12893.46      12278.67       711.04 o                         
 -17   1   5         50.59         74.06        64.06 o                         
 -16   1   5        748.70        646.74       154.52 o                         
 -15   1   5       2082.84       1742.01       234.07 o                         
 -14   1   5      12804.90      12578.11      1039.18 o                         
 -13   1   5         33.93         59.76        59.33 o                         
 -12   1   5      39273.25      38701.39      1880.51 o                         
 -11   1   5       1813.77       1771.98       150.83 o                         
 -10   1   5      15804.19      14624.68       720.31 o                         
  -9   1   5        108.73         95.41        23.92 o                         
  -8   1   5      12192.93      12084.94       370.37 o                         
  -7   1   5       2083.32       1994.34        91.92 o                         
  -6   1   5      78198.73      77417.74      1408.56 o                         
  -5   1   5       2728.33       2794.23        88.71 o                         
  -4   1   5      42549.31      42330.51       774.82 o                         
  -3   1   5          7.67         38.66        10.70 o                         
  -2   1   5       3372.40       3346.27        76.95 o                         
  -1   1   5        813.58        803.87        32.38 o                         
   0   1   5      75685.89      75756.61       758.38 o                         
   1   1   5       1034.66       1092.46        35.97 o                         
   2   1   5      93290.12      94360.68       938.39 o                         
   3   1   5         11.77          6.65        10.33 o                         
   4   1   5       7726.28       7541.31       125.44 o                         
   5   1   5       1850.16       2017.22        59.67 o                         
   6   1   5      35124.51      35144.52       462.66 o                         
   7   1   5        139.96        128.72        19.70 o                         
   8   1   5      47501.69      47466.61       978.54 o                         
   9   1   5        839.78        782.64        69.32 o                         
  10   1   5      26189.60      26482.61      1114.30 o                         
  11   1   5       2641.69       2788.03       181.14 o                         
  12   1   5       2347.98       2511.74       195.64 o                         
  13   1   5       2816.35       2546.14       197.64 o                         
  14   1   5      27567.56      29070.21      1594.88 o                         
  15   1   5        108.10         93.25        62.47 o                         
  16   1   5       9381.87       9337.16       598.49 o                         
 -18   2   5        235.99        137.80        81.17 o                         
 -17   2   5       6199.74       5325.12       442.90 o                         
 -16   2   5        160.57        142.43        62.37 o                         
 -15   2   5      12963.98      13137.36      1674.31 o                         
 -14   2   5         19.32         36.58        44.92 o                         
 -13   2   5       1880.33       1774.02       176.49 o                         
 -12   2   5        159.97        118.81        55.33 o                         
 -11   2   5       9383.05       8978.09       418.97 o                         
 -10   2   5        590.76        477.91        65.18 o                         
  -9   2   5      62271.80      61870.84      2161.63 o                         
  -8   2   5        183.99        169.52        26.35 o                         
  -7   2   5      15775.05      15727.67       422.19 o                         
  -6   2   5         14.28        -20.74        20.74 o                         
  -5   2   5      11678.31      11795.49       266.59 o                         
  -4   2   5       2860.45       2881.69        88.75 o                         
  -3   2   5      76471.00      77463.12      1002.02 o                         
  -2   2   5        886.60        812.18        36.42 o                         
  -1   2   5      78861.79      77223.41       833.20 o                         
   0   2   5       1506.51       1469.98        41.02 o                         
   1   2   5        468.32        546.60        25.44 o                         
   2   2   5        111.92         97.61        11.47 o                         
   3   2   5      39399.72      38864.82       426.76 o                         
   4   2   5        174.68        168.01        16.18 o                         
   5   2   5      59927.43      60717.78       695.08 o                         
   6   2   5        398.42        418.98        33.13 o                         
   7   2   5       3342.82       3625.16       122.02 o                         
   8   2   5       7908.29       7902.96       232.91 o                         
   9   2   5      18780.91      18978.31       495.80 o                         
  10   2   5        399.86        444.79        67.67 o                         
  11   2   5      48806.37      48787.81      2019.26 o                         
  12   2   5       1514.73       1663.16       152.64 o                         
  13   2   5       7464.32       7090.39       362.42 o                         
  14   2   5        362.41        453.98        90.58 o                         
  15   2   5       1390.67       1126.88       141.43 o                         
  16   2   5         53.62        -44.05        44.05 o                         
 -18   3   5          0.94         78.04        95.98 o                         
 -17   3   5          6.52        -19.66        64.34 o                         
 -16   3   5        134.16        183.49        83.39 o                         
 -15   3   5       2740.93       2778.18       235.12 o                         
 -14   3   5          5.03        -32.09        32.09 o                         
 -13   3   5       1826.81       1788.49       170.60 o                         
 -12   3   5          5.30        -48.02        48.02 o                         
 -11   3   5       2013.93       2001.44       185.31 o                         
 -10   3   5        925.00        923.94        91.16 o                         
  -9   3   5       1485.84       1531.92       108.66 o                         
  -8   3   5         45.61         48.18        15.11 o                         
  -7   3   5       7215.25       7258.61       229.97 o                         
  -6   3   5        558.18        650.15        46.19 o                         
  -5   3   5       3225.41       3106.00       103.46 o                         
  -4   3   5        296.60        293.32        28.72 o                         
  -3   3   5        115.59        139.92        16.09 o                         
  -2   3   5        820.68        864.79        38.90 o                         
  -1   3   5       3247.65       3311.45        78.59 o                         
   0   3   5       2353.32       2364.02        60.54 o                         
   1   3   5       3356.81       3309.13        73.17 o                         
   2   3   5       2781.74       2753.51        69.61 o                         
   3   3   5         27.07         73.67        11.35 o                         
   4   3   5          3.40        -12.57        12.57 o                         
   5   3   5        236.41        231.52        22.54 o                         
   6   3   5       2276.07       2223.47        77.58 o                         
   7   3   5       2928.79       3136.69       115.26 o                         
   8   3   5         35.10         37.31        19.67 o                         
   9   3   5       5957.83       6165.50       239.99 o                         
  10   3   5          9.39         42.54        31.51 o                         
  11   3   5        289.04        296.28        56.87 o                         
  12   3   5        160.69        105.46        43.86 o                         
  13   3   5        172.96        143.95        46.17 o                         
  14   3   5        296.41        228.08        66.11 o                         
  15   3   5       1972.81       1793.07       179.64 o                         
  16   3   5         24.55        -29.76        29.76 o                         
 -17   4   5       8392.51       7912.47       508.72 o                         
 -16   4   5       1888.89       1600.96       178.95 o                         
 -15   4   5      10868.44      11346.68       619.84 o                         
 -14   4   5         43.82         48.56        39.79 o                         
 -13   4   5       1168.13       1211.40       130.89 o                         
 -12   4   5       1662.03       1686.67       167.94 o                         
 -11   4   5      11913.89      12863.02       770.01 o                         
 -10   4   5       2188.92       2298.01       206.14 o                         
  -9   4   5      36197.80      36043.11       993.00 o                         
  -8   4   5         55.62         75.10        18.18 o                         
  -7   4   5       8001.59       7872.62       237.18 o                         
  -6   4   5       1021.12       1023.04        64.52 o                         
  -5   4   5      13924.36      13642.35       308.95 o                         
  -4   4   5       4234.91       4257.02       133.57 o                         
  -3   4   5      43962.93      43906.51       691.79 o                         
  -2   4   5        826.84        875.82        42.57 o                         
  -1   4   5      38774.52      38598.11       505.56 o                         
   0   4   5        766.60        758.31        34.44 o                         
   1   4   5          5.16        -15.50        15.50 o                         
   2   4   5        243.94        259.19        19.72 o                         
   3   4   5      22397.86      22047.13       309.45 o                         
   4   4   5       4133.85       4189.49       100.71 o                         
   5   4   5      28004.37      27433.60       413.08 o                         
   6   4   5        352.37        375.17        29.89 o                         
   7   4   5       8312.64       7953.19       206.79 o                         
   8   4   5       2363.08       2339.48       133.76 o                         
   9   4   5      11015.11      11055.86       384.77 o                         
  10   4   5        833.05        914.47        97.64 o                         
  11   4   5      28203.54      28779.90       993.38 o                         
  12   4   5        701.33        647.03        88.75 o                         
  13   4   5      10876.74      11068.32       758.58 o                         
  14   4   5         56.20         24.84        51.06 o                         
  15   4   5        633.52        789.04       120.27 o                         
  16   4   5         86.55        117.52        71.23 o                         
 -17   5   5        812.85        831.45       114.30 o                         
 -16   5   5       1047.96        884.81       113.64 o                         
 -15   5   5        424.63        425.91        74.38 o                         
 -14   5   5       7470.98       7742.73       506.64 o                         
 -13   5   5       1041.55       1029.79       147.21 o                         
 -12   5   5      20933.67      22013.36      1309.93 o                         
 -11   5   5       2919.86       3091.98       192.48 o                         
 -10   5   5       7967.71       8014.86       322.97 o                         
  -9   5   5        410.23        468.86        51.58 o                         
  -8   5   5      10669.01      10599.83       344.90 o                         
  -7   5   5       1786.67       1697.03        77.10 o                         
  -6   5   5      48799.07      49864.09      1022.71 o                         
  -5   5   5       6164.89       6176.27       144.78 o                         
  -4   5   5      20427.31      20374.26       380.53 o                         
  -3   5   5        837.25        814.65        42.91 o                         
  -2   5   5        823.19        855.55        43.04 o                         
  -1   5   5        229.15        202.34        21.36 o                         
   0   5   5      54797.59      53917.69       674.81 o                         
   1   5   5      13787.30      13601.51       207.46 o                         
   2   5   5      83390.27      83334.58       937.38 o                         
   3   5   5       4148.30       4403.28       106.82 o                         
   4   5   5       4380.44       4205.96       103.20 o                         
   5   5   5       1026.74       1049.82        48.69 o                         
   6   5   5      15657.12      15819.40       266.87 o                         
   7   5   5       3043.85       3120.63       108.04 o                         
   8   5   5      30945.09      31446.63      1095.23 o                         
   9   5   5       9484.42       9290.23       398.11 o                         
  10   5   5      13957.03      13814.19       442.51 o                         
  11   5   5       1873.28       1918.52       148.33 o                         
  12   5   5        281.30        285.56        59.58 o                         
  13   5   5         93.78        137.20        47.54 o                         
  14   5   5      12733.41      12087.32       623.29 o                         
  15   5   5       1087.89       1154.36       132.06 o                         
  16   5   5       8418.00      10339.97       900.01 o                         
 -17   6   5       1045.88        724.02       279.83 o                         
 -16   6   5       4923.48       4652.44       319.16 o                         
 -15   6   5         70.93         52.22        43.19 o                         
 -14   6   5       1914.00       1808.27       165.89 o                         
 -13   6   5        156.42        153.87        46.36 o                         
 -12   6   5       2017.86       1965.91       180.84 o                         
 -11   6   5        419.13        462.23        66.01 o                         
 -10   6   5      13601.62      13498.39       643.40 o                         
  -9   6   5          0.15         21.58        26.00 o                         
  -8   6   5       4157.09       4333.11       190.90 o                         
  -7   6   5        856.23        874.55        68.10 o                         
  -6   6   5        141.43        127.04        21.79 o                         
  -5   6   5          8.24        -12.98        12.98 o                         
  -4   6   5      17900.36      17867.71       365.22 o                         
  -3   6   5       1563.03       1517.08        62.26 o                         
  -2   6   5      33753.17      32815.15       447.83 o                         
  -1   6   5       3862.69       3958.19       101.14 o                         
   0   6   5       8697.53       8787.81       160.45 o                         
   1   6   5        749.20        744.84        39.42 o                         
   2   6   5       7139.50       7069.52       142.41 o                         
   3   6   5        734.53        788.97        41.68 o                         
   4   6   5      16538.82      16090.63       282.81 o                         
   5   6   5       4831.87       4785.41       129.51 o                         
   6   6   5      18591.25      19065.90       374.69 o                         
   7   6   5        236.72        254.32        38.44 o                         
   8   6   5        872.72        875.92        80.81 o                         
   9   6   5         19.29        -31.50        31.50 o                         
  10   6   5       4825.06       4560.00       228.25 o                         
  11   6   5          4.98          2.46        28.87 o                         
  12   6   5       9150.00       9497.68       503.28 o                         
  13   6   5          8.65         22.95        43.87 o                         
  14   6   5       3168.61       3077.59       245.61 o                         
  15   6   5         65.10         43.70        55.57 o                         
 -16   7   5         95.94        161.33        58.92 o                         
 -15   7   5       4482.22       4323.68       427.88 o                         
 -14   7   5       6242.29       6293.00       603.53 o                         
 -13   7   5       3416.13       3133.20       262.17 o                         
 -12   7   5      16223.65      15453.05      1246.77 o                         
 -11   7   5        266.85        165.08        60.55 o                         
 -10   7   5       3530.59       3348.94       204.07 o                         
  -9   7   5       6485.99       6072.73       238.03 o                         
  -8   7   5       7374.40       7172.17       312.44 o                         
  -7   7   5      10119.90       9182.44       270.91 o                         
  -6   7   5      21081.19      21185.37       650.08 o                         
  -5   7   5       3623.65       3506.30       153.53 o                         
  -4   7   5       9405.79       9096.09       237.34 o                         
  -3   7   5       2059.09       2058.64        88.94 o                         
  -2   7   5        100.15        110.24        19.05 o                         
  -1   7   5       1411.39       1358.95        64.35 o                         
   0   7   5       7373.25       7619.16       166.30 o                         
   1   7   5       4230.65       4176.47       122.49 o                         
   2   7   5      18465.20      18553.16       345.15 o                         
   3   7   5        427.58        454.25        42.30 o                         
   4   7   5        819.24        804.66        63.82 o                         
   5   7   5       1309.53       1272.44        86.52 o                         
   6   7   5       6151.30       6878.17       253.27 o                         
   7   7   5       2148.17       2406.02       159.03 o                         
   8   7   5      13813.56      13247.12       519.36 o                         
   9   7   5       1178.65       1281.79       155.70 o                         
  10   7   5       6146.75       5852.68       434.77 o                         
  11   7   5        499.90        635.89       141.97 o                         
  12   7   5        531.36        487.77       112.52 o                         
  13   7   5        194.47        206.90        80.45 o                         
  14   7   5      11962.34      12185.47       646.21 o                         
  15   7   5       1728.99        771.28       335.33 o                         
 -15   8   5       5177.50       5205.29       550.82 o                         
 -14   8   5       4552.04       4445.32       422.95 o                         
 -13   8   5       2228.56       2108.05       213.98 o                         
 -12   8   5        610.88        567.23        99.36 o                         
 -11   8   5       1665.34       1757.16       171.39 o                         
 -10   8   5       3632.04       3326.05       237.50 o                         
  -9   8   5       9392.77       9113.82       380.46 o                         
  -8   8   5      10484.53      10618.63       376.75 o                         
  -7   8   5       5454.85       5337.06       372.53 o                         
  -6   8   5       8445.21       8309.01       441.72 o                         
  -5   8   5        181.32        202.55        47.23 o                         
  -4   8   5        754.12        847.46        92.54 o                         
  -3   8   5      12545.19      13430.14       406.15 o                         
  -2   8   5      17177.56      17146.38       665.91 o                         
  -1   8   5       8386.56       8610.65       259.78 o                         
   0   8   5       6358.78       6375.45       225.09 o                         
   1   8   5        667.80        605.92        78.29 o                         
   2   8   5       1764.83       1878.36       112.32 o                         
   3   8   5       7030.41       7001.62       237.67 o                         
   4   8   5      16468.21      16123.75       429.35 o                         
   5   8   5      15304.73      14828.06       423.34 o                         
   6   8   5       9274.52       9043.15       360.11 o                         
   7   8   5       2225.84       2314.83       165.18 o                         
   8   8   5         89.70         61.19        35.38 o                         
   9   8   5       1626.87       1623.92       181.72 o                         
  10   8   5       5399.38       5324.69       360.83 o                         
  11   8   5      11810.83      12073.12      1091.87 o                         
  12   8   5       6477.92       6596.88       500.51 o                         
  13   8   5       6058.52       6215.37       490.12 o                         
  14   8   5         54.15        172.76       141.80 o                         
 -15   9   5        790.55       1050.49       355.63 o                         
 -14   9   5        400.39        375.43        87.59 o                         
 -13   9   5      13230.66      14407.30      1101.70 o                         
 -12   9   5        294.30        396.06        95.00 o                         
 -11   9   5      11091.19      10935.34       641.64 o                         
 -10   9   5        249.01        112.84        64.74 o                         
  -9   9   5        292.37        250.83        57.31 o                         
  -8   9   5        174.53        157.63        44.76 o                         
  -7   9   5      21396.02      23022.00      1133.27 o                         
  -6   9   5         35.73        -37.14        37.14 o                         
  -5   9   5      32465.61      32484.38      1035.99 o                         
  -4   9   5        799.23        752.36        91.07 o                         
  -3   9   5       5228.29       5060.45       229.76 o                         
  -2   9   5       1458.50       1511.97       118.18 o                         
  -1   9   5       6139.20       6387.85       276.40 o                         
   0   9   5         80.28         43.43        35.24 o                         
   1   9   5      44274.00      44374.45      1423.52 o                         
   2   9   5        295.26        287.55        49.20 o                         
   3   9   5      19570.07      19409.57       473.71 o                         
   4   9   5        483.32        542.07        66.34 o                         
   5   9   5       3199.75       3099.32       177.62 o                         
   6   9   5        515.46        482.33        84.84 o                         
   7   9   5      24323.24      24166.20       789.09 o                         
   8   9   5         45.26        184.22        53.40 o                         
   9   9   5      16502.54      16014.19       690.12 o                         
  10   9   5        460.99        369.45        97.77 o                         
  11   9   5        170.43        207.45        84.93 o                         
  12   9   5        184.54        171.74        79.87 o                         
  13   9   5       8994.39       8206.11       950.74 o                         
 -13  10   5        156.11        298.89        82.87 o                         
 -12  10   5        495.68        393.40        93.77 o                         
 -11  10   5       2807.96       2614.83       297.88 o                         
 -10  10   5       5570.45       5446.08       427.11 o                         
  -9  10   5       3920.67       3902.17       231.83 o                         
  -8  10   5       1188.60       1211.30       126.42 o                         
  -7  10   5        850.33        836.63        97.74 o                         
  -6  10   5        878.74        710.55       105.91 o                         
  -5  10   5        764.92        883.33       104.68 o                         
  -4  10   5       6063.36       6293.23       294.94 o                         
  -3  10   5       6577.66       6532.95       272.38 o                         
  -2  10   5       7324.61       7468.57       292.89 o                         
  -1  10   5       3124.23       3034.95       188.22 o                         
   0  10   5       1355.34       1361.13       123.34 o                         
   1  10   5         99.03        156.02        43.86 o                         
   2  10   5       3189.58       3217.81       182.75 o                         
   3  10   5       2698.10       2601.96       153.10 o                         
   4  10   5       3940.49       3873.49       194.99 o                         
   5  10   5       2203.16       2206.74       145.98 o                         
   6  10   5       4415.62       4179.32       241.06 o                         
   7  10   5         58.84         20.45        34.82 o                         
   8  10   5         60.29         63.67        45.01 o                         
   9  10   5       2940.18       2830.86       256.53 o                         
  10  10   5       3259.93       3277.44       282.02 o                         
  11  10   5       4577.75       3947.08       372.61 o                         
  12  10   5       3047.78       2308.75       465.84 o                         
 -11  11   5       8245.92       8455.81       573.42 o                         
 -10  11   5       1315.93       1344.73       186.51 o                         
  -9  11   5        826.72        770.44       127.53 o                         
  -8  11   5        629.53        464.49        80.22 o                         
  -7  11   5       3370.82       3733.91       262.29 o                         
  -6  11   5       4016.91       4309.15       244.26 o                         
  -5  11   5       8054.18       8040.25       321.89 o                         
  -4  11   5       4137.28       3958.40       218.72 o                         
  -3  11   5       7105.37       6812.47       288.30 o                         
  -2  11   5       1110.11       1197.30       121.27 o                         
  -1  11   5       2104.25       2372.86       181.65 o                         
   0  11   5       1228.40       1170.46       119.78 o                         
   1  11   5      17041.64      16604.32       499.36 o                         
   2  11   5       5153.89       5133.02       243.70 o                         
   3  11   5       7466.09       7662.63       302.24 o                         
   4  11   5        656.49        712.97        89.47 o                         
   5  11   5        652.34        607.68        77.09 o                         
   6  11   5        159.86        223.46        59.24 o                         
   7  11   5       8822.21       8209.80       401.25 o                         
   8  11   5       2303.18       2208.35       198.48 o                         
   9  11   5       3969.83       3459.78       289.73 o                         
  10  11   5       1677.49       1992.07       257.71 o                         
 -10  12   5      14033.63      12767.92       596.19 o                         
  -9  12   5          8.03         46.87        44.34 o                         
  -8  12   5      24007.02      24298.05      1163.65 o                         
  -7  12   5        232.84        208.70        50.56 o                         
  -6  12   5       2388.46       2345.11       183.27 o                         
  -5  12   5        303.61        330.17        65.93 o                         
  -4  12   5      12263.38      13351.69       704.35 o                         
  -3  12   5        443.31        520.46        88.60 o                         
  -2  12   5      41468.19      44691.99      1320.54 o                         
  -1  12   5          5.65         35.61        34.95 o                         
   0  12   5      11020.62      11769.22       684.48 o                         
   1  12   5        672.02        630.95        87.81 o                         
   2  12   5       7957.04       8154.92       487.02 o                         
   3  12   5         75.96         96.70        35.46 o                         
   4  12   5      38173.72      39428.42      1646.28 o                         
   5  12   5        326.02        319.84        64.54 o                         
   6  12   5      20318.62      19752.81       883.81 o                         
   7  12   5       1767.11       1725.79       173.88 o                         
   8  12   5         23.53         13.31        51.32 o                         
   9  12   5       1535.99       1561.19       425.64 o                         
  -8  13   5          7.67        -91.04        91.04 o                         
  -7  13   5       6017.32       6235.67       359.38 o                         
  -6  13   5       1543.18       1500.97       148.47 o                         
  -5  13   5       7772.85       7951.40       461.51 o                         
  -4  13   5        225.67        263.20        71.84 o                         
  -3  13   5        656.97        578.47       104.55 o                         
  -2  13   5          9.05         70.34        42.46 o                         
  -1  13   5       3364.16       3653.11       270.62 o                         
   0  13   5        570.57        557.43       104.96 o                         
   1  13   5       7634.88       8516.03       524.80 o                         
   2  13   5        773.48        826.28       116.40 o                         
   3  13   5       4384.90       4063.22       325.60 o                         
   4  13   5        301.95        302.66        70.69 o                         
   5  13   5         93.55         63.84        40.04 o                         
   6  13   5       1097.05        968.05       148.02 o                         
   7  13   5       4898.17       4114.09       680.78 o                         
  -6  14   5       1026.24       1284.80       337.00 o                         
  -5  14   5        343.07        383.36       187.20 o                         
  -4  14   5       1284.78       1958.14       409.87 o                         
  -3  14   5          9.12        -16.02        40.99 o                         
  -2  14   5       7529.29       7612.44       571.74 o                         
  -1  14   5        336.54        337.31        84.51 o                         
   0  14   5       1745.42       1622.87       181.12 o                         
   1  14   5         69.06        125.07        59.66 o                         
   2  14   5       1814.03       1907.48       284.01 o                         
   3  14   5         16.65         -0.07        69.50 o                         
   4  14   5       5018.34       5554.60       827.81 o                         
 -17   0   6       1236.67       1032.87       381.71 o                         
 -16   0   6      26341.92      21952.31      1992.82 o                         
 -15   0   6        113.75        231.05       189.58 o                         
 -14   0   6      12857.51      12221.47      1871.96 o                         
 -13   0   6        443.63        419.93       161.52 o                         
 -12   0   6       4487.28       4601.83       744.73 o                         
 -11   0   6        183.35        224.34       103.60 o                         
 -10   0   6      33125.55      35367.30      2498.73 o                         
  -9   0   6       1926.74       2076.51       381.24 o                         
  -8   0   6      22307.77      25468.50      1055.20 o                         
  -7   0   6       2240.03       2320.91       173.23 o                         
  -6   0   6        281.54        316.37        50.26 o                         
  -5   0   6      11580.73      11873.35       409.06 o                         
  -4   0   6      28151.59      29175.60       847.99 o                         
  -3   0   6       5321.75       5262.88       172.61 o                         
  -2   0   6      29013.93      29479.63       532.35 o                         
  -1   0   6        605.08        538.42        41.60 o                         
   0   0   6       2452.44       2628.11        96.13 o                         
   1   0   6       7307.70       7642.77       198.68 o                         
   2   0   6      16410.96      16404.77       360.55 o                         
   3   0   6      21173.38      20561.96       433.04 o                         
   4   0   6      57663.23      57265.01      1126.52 o                         
   5   0   6       6852.14       6508.90       217.98 o                         
   6   0   6      15242.76      14806.91       430.77 o                         
   7   0   6      22295.39      20847.31       663.49 o                         
   8   0   6        742.55        591.66       108.35 o                         
   9   0   6       7421.97       7509.31       589.87 o                         
  10   0   6      17510.51      18668.64       776.88 o                         
  11   0   6         88.59        -52.94        52.94 o                         
  12   0   6      20202.85      20547.38      1528.15 o                         
  13   0   6       7677.01       6356.63       667.49 o                         
  14   0   6         45.24         55.16        76.38 o                         
  15   0   6      10682.50      10921.29       948.93 o                         
 -17   1   6        283.88        230.08       151.19 o                         
 -16   1   6        134.41        390.96       167.03 o                         
 -15   1   6       2887.32       2610.69       323.94 o                         
 -14   1   6         10.40         31.77        50.48 o                         
 -13   1   6       6873.07       6663.16       453.04 o                         
 -12   1   6        483.39        432.48        92.32 o                         
 -11   1   6       3908.42       4739.93       289.57 o                         
 -10   1   6        595.99        520.82        79.35 o                         
  -9   1   6        260.86        200.51        45.93 o                         
  -8   1   6        422.27        437.16        66.31 o                         
  -7   1   6       9163.62       9609.21       238.03 o                         
  -6   1   6        213.17        246.20        28.13 o                         
  -5   1   6       3181.91       3368.27       109.61 o                         
  -4   1   6        101.86        114.86        19.91 o                         
  -3   1   6        113.81        123.60        17.61 o                         
  -2   1   6        709.94        657.45        34.68 o                         
  -1   1   6       5372.78       5545.07       116.32 o                         
   0   1   6         85.10        101.56        14.63 o                         
   1   1   6       6926.31       6864.62       130.75 o                         
   2   1   6         10.64         34.41         9.22 o                         
   3   1   6       1359.74       1276.71        55.09 o                         
   4   1   6       8297.39       8214.21       177.67 o                         
   5   1   6       1937.62       1886.39        76.90 o                         
   6   1   6       3897.94       3964.31       135.01 o                         
   7   1   6       4139.82       4279.40       162.27 o                         
   8   1   6         35.83         32.22        30.12 o                         
   9   1   6       7560.28       7427.61       297.40 o                         
  10   1   6       5295.67       5182.74       267.82 o                         
  11   1   6        399.49        397.22        76.17 o                         
  12   1   6       2321.19       2659.40       211.14 o                         
  13   1   6       3991.91       4184.27       300.25 o                         
  14   1   6         82.64        -45.55        45.55 o                         
  15   1   6       3267.21       2997.19       257.78 o                         
 -17   2   6          5.60        -79.28        97.40 o                         
 -16   2   6       7287.51       6751.42       695.90 o                         
 -15   2   6        888.26       1106.78       167.62 o                         
 -14   2   6       4884.36       5250.08       548.51 o                         
 -13   2   6       2938.94       3306.79       333.47 o                         
 -12   2   6        231.31        309.26        64.63 o                         
 -11   2   6          8.03         16.21        33.28 o                         
 -10   2   6       6451.00       6325.04       319.14 o                         
  -9   2   6       1373.92       1310.66       130.60 o                         
  -8   2   6      18052.18      18184.09       898.68 o                         
  -7   2   6       5112.92       5063.39       155.87 o                         
  -6   2   6       1128.60       1058.23        62.07 o                         
  -5   2   6        615.12        619.20        44.71 o                         
  -4   2   6       6980.35       6833.43       159.43 o                         
  -3   2   6       1323.37       1229.39        56.82 o                         
  -2   2   6      15313.39      15244.27       243.42 o                         
  -1   2   6       2493.15       2610.09        75.11 o                         
   0   2   6       2626.11       2708.21        71.13 o                         
   1   2   6       6610.12       6484.49       127.90 o                         
   2   2   6       3789.92       3716.64        94.35 o                         
   3   2   6        423.44        424.35        29.51 o                         
   4   2   6      18182.91      18077.82       298.10 o                         
   5   2   6       6701.57       6695.53       157.05 o                         
   6   2   6       5110.21       4861.12       163.21 o                         
   7   2   6       6783.20       6629.66       258.78 o                         
   8   2   6        132.87        -37.39        54.29 o                         
   9   2   6        309.06        263.00        66.61 o                         
  10   2   6       6594.99       6665.27       309.94 o                         
  11   2   6        897.17        914.22       113.84 o                         
  12   2   6       4953.60       5562.96       310.27 o                         
  13   2   6       1954.60       1974.13       178.10 o                         
  14   2   6         20.05         45.18        44.76 o                         
  15   2   6        768.73        557.82       100.52 o                         
  16   2   6       1633.48       1966.17       510.07 o                         
 -17   3   6       2032.08       1167.47       284.56 o                         
 -16   3   6       1633.45       1386.29       196.08 o                         
 -15   3   6       6968.36       8107.15       615.11 o                         
 -14   3   6        304.83        386.53        76.54 o                         
 -13   3   6      29102.38      30314.05      1736.60 o                         
 -12   3   6          1.89        -27.54        27.54 o                         
 -11   3   6      24276.43      25515.80      1313.28 o                         
 -10   3   6        393.62        407.29        67.20 o                         
  -9   3   6         67.14        -27.80        48.36 o                         
  -8   3   6       1668.58       1768.49       127.46 o                         
  -7   3   6      32203.65      33165.13       803.35 o                         
  -6   3   6        976.19        953.61        60.55 o                         
  -5   3   6      33248.64      33376.54       828.08 o                         
  -4   3   6       2888.30       3069.53       100.79 o                         
  -3   3   6       7144.49       7204.61       157.08 o                         
  -2   3   6       1214.97       1103.73        55.21 o                         
  -1   3   6      15251.65      15059.33       239.36 o                         
   0   3   6        462.15        510.66        33.17 o                         
   1   3   6      38786.04      37455.52       474.26 o                         
   2   3   6       5645.72       5668.10       128.58 o                         
   3   3   6       5923.74       5954.94       140.51 o                         
   4   3   6      18395.26      18517.86       303.52 o                         
   5   3   6       2545.03       2582.42       105.31 o                         
   6   3   6       7709.47       7593.53       255.68 o                         
   7   3   6      27639.87      26933.47       613.85 o                         
   8   3   6       5306.92       5294.40       276.91 o                         
   9   3   6      11863.14      12190.41       579.32 o                         
  10   3   6      20703.41      20600.61       763.52 o                         
  11   3   6        607.13        600.00        92.59 o                         
  12   3   6       6583.67       6295.08       430.22 o                         
  13   3   6      18204.48      18416.61       833.68 o                         
  14   3   6        194.63        149.74        56.05 o                         
  15   3   6      10847.67      11844.22       837.86 o                         
 -17   4   6       4253.80       5431.75       585.10 o                         
 -16   4   6       6632.77       7337.02       699.73 o                         
 -15   4   6       3010.26       3335.19       248.58 o                         
 -14   4   6       1246.95       1158.58       132.13 o                         
 -13   4   6        526.83        581.83        97.36 o                         
 -12   4   6       3027.64       3149.78       207.83 o                         
 -11   4   6       1246.59       1324.83       127.28 o                         
 -10   4   6       7516.27       7803.17       408.21 o                         
  -9   4   6       8838.37       8421.94       409.71 o                         
  -8   4   6       2347.63       2382.35       174.03 o                         
  -7   4   6        815.67        888.51        64.19 o                         
  -6   4   6        942.56        912.51        58.60 o                         
  -5   4   6       5503.84       5209.40       171.10 o                         
  -4   4   6         70.12         82.80        15.57 o                         
  -3   4   6      15176.25      15817.54       279.96 o                         
  -2   4   6       2859.63       2697.19        88.60 o                         
  -1   4   6       2901.69       2878.43        86.63 o                         
   0   4   6         64.39         82.36        15.39 o                         
   1   4   6       1764.40       1679.57        62.49 o                         
   2   4   6       2096.90       2029.11        76.25 o                         
   3   4   6       8259.17       8232.40       189.61 o                         
   4   4   6       1967.01       2029.27        81.82 o                         
   5   4   6        398.04        416.38        40.69 o                         
   6   4   6         10.53        -24.41        24.41 o                         
   7   4   6       3054.35       2722.21       161.43 o                         
   8   4   6       1047.95       1057.37       108.61 o                         
   9   4   6      13683.25      13481.16       625.15 o                         
  10   4   6       2916.48       2969.94       184.31 o                         
  11   4   6       3315.55       3104.80       193.74 o                         
  12   4   6       1421.65       1168.84       133.49 o                         
  13   4   6        861.82       1023.47       130.08 o                         
  14   4   6        844.25        908.37       123.55 o                         
  15   4   6       8351.79       8504.84       727.97 o                         
 -16   5   6        948.11        824.66       110.49 o                         
 -15   5   6         64.36         87.82        40.75 o                         
 -14   5   6       1622.86       1593.12       151.39 o                         
 -13   5   6       4518.79       5191.26       364.04 o                         
 -12   5   6      14519.08      15234.04       771.52 o                         
 -11   5   6       8938.60       8977.57       588.66 o                         
 -10   5   6       8664.78       8635.86       462.58 o                         
  -9   5   6        101.00        -25.01        52.61 o                         
  -8   5   6         58.69         66.63        25.08 o                         
  -7   5   6      10030.50      10617.55       333.66 o                         
  -6   5   6       9611.10      10090.89       309.96 o                         
  -5   5   6      23483.72      24139.19       646.80 o                         
  -4   5   6      11189.25      11146.83       277.72 o                         
  -3   5   6       6780.72       6595.03       178.24 o                         
  -2   5   6        388.37        386.84        32.32 o                         
  -1   5   6      11601.49      11259.81       224.79 o                         
   0   5   6       8689.30       8218.11       167.04 o                         
   1   5   6      32310.08      32083.54       539.76 o                         
   2   5   6      12821.52      12896.62       238.66 o                         
   3   5   6       7655.98       7879.52       204.21 o                         
   4   5   6        358.80        450.52        42.68 o                         
   5   5   6       1023.90       1058.31        72.46 o                         
   6   5   6       4962.43       4923.38       215.26 o                         
   7   5   6      10823.96      11120.70       499.82 o                         
   8   5   6      13894.59      13909.10       430.00 o                         
   9   5   6       6754.66       7177.36       298.23 o                         
  10   5   6       3327.73       3409.23       198.39 o                         
  11   5   6          9.04         22.21        33.16 o                         
  12   5   6        444.07        285.19        63.01 o                         
  13   5   6        883.17        872.94       118.54 o                         
  14   5   6       3292.52       3163.41       231.14 o                         
 -16   6   6      19041.02      24009.58      1395.95 o                         
 -15   6   6        859.86        628.66       123.50 o                         
 -14   6   6       8689.71       8318.40       612.97 o                         
 -13   6   6       2642.84       2859.36       207.10 o                         
 -12   6   6       1862.34       1838.95       156.83 o                         
 -11   6   6       2158.15       2166.80       177.88 o                         
 -10   6   6      25004.35      25669.96      1363.62 o                         
  -9   6   6          5.27         24.22        26.74 o                         
  -8   6   6      20781.19      21443.74       855.73 o                         
  -7   6   6       7143.81       7317.31       354.04 o                         
  -6   6   6        211.75        193.33        35.85 o                         
  -5   6   6       7665.59       7692.08       258.29 o                         
  -4   6   6      21482.64      21332.55       636.19 o                         
  -3   6   6         19.74         49.76        17.56 o                         
  -2   6   6      35382.56      35582.94       751.81 o                         
  -1   6   6       3738.69       3561.74       127.95 o                         
   0   6   6       2909.40       2793.58       108.33 o                         
   1   6   6      12444.12      12315.19       326.00 o                         
   2   6   6      30563.22      29978.45       567.32 o                         
   3   6   6       1063.97       1162.10        74.97 o                         
   4   6   6      40160.52      39933.86       771.25 o                         
   5   6   6       1594.19       1569.02       100.83 o                         
   6   6   6       6825.55       6517.03       240.36 o                         
   7   6   6       4868.15       4875.10       258.72 o                         
   8   6   6       4369.29       4503.35       309.34 o                         
   9   6   6       3955.36       4229.43       232.23 o                         
  10   6   6      15822.26      16738.03       852.17 o                         
  11   6   6        113.08         68.73        35.34 o                         
  12   6   6       9817.30      10182.26       604.46 o                         
  13   6   6       1673.00       1620.50       182.74 o                         
  14   6   6        275.37        493.63       214.52 o                         
 -15   7   6       1676.85       1522.29       211.57 o                         
 -14   7   6       8020.65       7354.24      1106.33 o                         
 -13   7   6       6663.86       6185.23       670.95 o                         
 -12   7   6       9307.82       8580.73       710.73 o                         
 -11   7   6        995.37        914.60       108.99 o                         
 -10   7   6       1317.52       1060.28       122.89 o                         
  -9   7   6       1218.07       1044.85       111.63 o                         
  -8   7   6       4810.93       5081.63       345.37 o                         
  -7   7   6       8616.76       8887.79       318.04 o                         
  -6   7   6      14659.35      14879.21       625.09 o                         
  -5   7   6       1227.79       1208.15        99.60 o                         
  -4   7   6        748.47        816.34        82.82 o                         
  -3   7   6       2075.07       2134.27       134.59 o                         
  -2   7   6       2002.63       2192.88       128.04 o                         
  -1   7   6       8769.38       8799.67       315.68 o                         
   0   7   6       4604.78       4686.33       195.32 o                         
   1   7   6       1181.53       1225.93        89.88 o                         
   2   7   6       7192.20       7087.32       238.99 o                         
   3   7   6        281.53        341.05        61.58 o                         
   4   7   6       2104.17       2079.62       129.37 o                         
   5   7   6       7285.38       7283.27       264.27 o                         
   6   7   6      10955.81      11003.64       415.26 o                         
   7   7   6       4253.42       4153.41       255.56 o                         
   8   7   6       3496.96       3234.89       259.03 o                         
   9   7   6          3.72         -3.57         3.57 o                         
  10   7   6        116.48        144.22        69.96 o                         
  11   7   6       5162.65       5291.27       432.33 o                         
  12   7   6       6154.73       5715.39       527.46 o                         
  13   7   6       8029.74       6477.16       598.66 o                         
 -15   8   6       9654.79       8192.27      1024.66 o                         
 -14   8   6       2722.13       2810.08       288.39 o                         
 -13   8   6       3956.88       3841.10       295.38 o                         
 -12   8   6        102.11        -60.20        76.21 o                         
 -11   8   6       1450.01       1375.21       173.49 o                         
 -10   8   6       1654.38       1302.47       136.44 o                         
  -9   8   6      12720.42      12625.54       629.10 o                         
  -8   8   6       4317.89       4452.62       237.71 o                         
  -7   8   6      13059.63      12730.49       723.64 o                         
  -6   8   6       3795.21       3487.76       203.43 o                         
  -5   8   6         31.19         26.35        30.99 o                         
  -4   8   6       5115.68       4738.61       263.74 o                         
  -3   8   6      10694.64      10501.47       366.11 o                         
  -2   8   6      15350.37      15116.66       645.68 o                         
  -1   8   6      17220.51      17366.41       529.24 o                         
   0   8   6       4274.48       4584.49       248.64 o                         
   1   8   6       1180.68       1146.03       109.23 o                         
   2   8   6        731.83        629.60        75.37 o                         
   3   8   6       2880.88       2931.59       179.38 o                         
   4   8   6      15823.81      15842.29       534.03 o                         
   5   8   6       7814.77       8004.10       323.05 o                         
   6   8   6      10407.68      10234.49       649.46 o                         
   7   8   6       1236.46       1210.76       136.00 o                         
   8   8   6       1569.79       1409.41       171.80 o                         
   9   8   6       2944.04       3075.65       314.76 o                         
  10   8   6       1345.56       1212.73       207.43 o                         
  11   8   6       4766.03       5404.99       441.23 o                         
  12   8   6       4901.69       4710.99       416.17 o                         
 -13   9   6       7248.96       7485.35       842.82 o                         
 -12   9   6        477.86        402.75        96.39 o                         
 -11   9   6       7363.02       7115.23       406.79 o                         
 -10   9   6       3634.94       3128.44       229.93 o                         
  -9   9   6        490.72        377.05        69.29 o                         
  -8   9   6       3945.77       3914.75       274.75 o                         
  -7   9   6      12917.44      12867.70       653.35 o                         
  -6   9   6        143.50         89.41        42.78 o                         
  -5   9   6      17123.76      17979.66       689.06 o                         
  -4   9   6       5198.31       4905.82       232.44 o                         
  -3   9   6         10.79         29.75        27.29 o                         
  -2   9   6       3167.38       3483.63       203.70 o                         
  -1   9   6       9602.65      10107.07       404.68 o                         
   0   9   6          5.21         35.26        27.39 o                         
   1   9   6      26503.71      27443.94       758.44 o                         
   2   9   6        562.39        528.61        78.30 o                         
   3   9   6       3223.12       3136.83       207.95 o                         
   4   9   6       1181.81       1428.57       127.00 o                         
   5   9   6       3757.82       3934.67       230.39 o                         
   6   9   6        280.53        324.93        65.69 o                         
   7   9   6      12146.86      12341.07       508.86 o                         
   8   9   6        733.28        589.86       113.29 o                         
   9   9   6       6129.34       6073.00       470.02 o                         
  10   9   6       1110.31       1036.07       182.67 o                         
  11   9   6        898.00        744.73       159.71 o                         
 -12  10   6       1246.46       1641.16       417.30 o                         
 -11  10   6      11066.78       9849.98       563.19 o                         
 -10  10   6       4774.92       4387.11       534.65 o                         
  -9  10   6      13039.69      12513.39       674.78 o                         
  -8  10   6        652.86        659.24        95.90 o                         
  -7  10   6        773.22        667.24        95.45 o                         
  -6  10   6       1576.46       1629.50       155.67 o                         
  -5  10   6       5538.65       4574.38       262.40 o                         
  -4  10   6       4201.50       4475.19       239.48 o                         
  -3  10   6      14728.68      15174.48       573.86 o                         
  -2  10   6       1017.23        930.61       108.06 o                         
  -1  10   6       2635.46       2671.51       181.84 o                         
   0  10   6       2037.87       2228.27       165.91 o                         
   1  10   6       1376.86       1357.30       129.96 o                         
   2  10   6       7681.68       7797.54       333.19 o                         
   3  10   6      13578.26      14236.05       572.36 o                         
   4  10   6       3074.29       2943.03       190.67 o                         
   5  10   6       6690.08       6950.00       331.50 o                         
   6  10   6       2045.74       1992.97       169.42 o                         
   7  10   6          1.30        -39.57        39.57 o                         
   8  10   6       6202.19       5904.25       383.97 o                         
   9  10   6       5672.28       5473.10       372.21 o                         
  10  10   6       5216.21       5190.55       721.72 o                         
 -10  11   6       2191.68       1985.67       210.85 o                         
  -9  11   6        586.05        431.64        84.72 o                         
  -8  11   6       3232.83       3320.96       221.39 o                         
  -7  11   6        204.07        178.21        59.21 o                         
  -6  11   6      10412.67      10274.85       400.00 o                         
  -5  11   6       2703.21       2684.00       180.32 o                         
  -4  11   6       4033.43       4391.62       246.52 o                         
  -3  11   6       3554.63       3662.72       235.72 o                         
  -2  11   6        530.55        579.03        92.98 o                         
  -1  11   6        248.46        220.22        54.10 o                         
   0  11   6      12288.72      12740.83       461.23 o                         
   1  11   6       2248.66       2674.20       191.61 o                         
   2  11   6      10306.92      10490.75       583.61 o                         
   3  11   6       6571.06       7170.99       382.91 o                         
   4  11   6         26.79         55.98        42.36 o                         
   5  11   6       1963.72       1834.53       148.64 o                         
   6  11   6       5637.40       5073.75       309.47 o                         
   7  11   6        305.77        268.65        70.35 o                         
   8  11   6      10673.80       9976.64       530.03 o                         
   9  11   6       5408.85       5199.06       503.63 o                         
  -8  12   6       1426.84       1468.68       147.91 o                         
  -7  12   6       1225.98       1298.25       139.89 o                         
  -6  12   6        210.42        165.16        47.32 o                         
  -5  12   6       1536.06       1471.98       142.35 o                         
  -4  12   6       4070.79       4165.28       246.11 o                         
  -3  12   6        170.10        197.74        60.44 o                         
  -2  12   6       3662.73       3913.30       262.94 o                         
  -1  12   6        141.88        125.55        46.77 o                         
   0  12   6        189.75        200.17        56.94 o                         
   1  12   6        981.89       1107.07       132.45 o                         
   2  12   6       2565.17       2453.27       198.79 o                         
   3  12   6        400.25        445.67       101.03 o                         
   4  12   6       2935.74       3108.04       270.53 o                         
   5  12   6        142.42        116.56        41.89 o                         
   6  12   6       2349.33       2300.73       205.05 o                         
   7  12   6         84.84         -8.57        50.09 o                         
  -7  13   6       2924.04       2888.96       694.41 o                         
  -6  13   6      11483.99      13860.27       815.55 o                         
  -5  13   6         40.94         75.51        53.89 o                         
  -4  13   6       2208.75       2343.63       218.79 o                         
  -3  13   6       2836.61       2954.04       247.84 o                         
  -2  13   6       1650.38       1491.29       174.98 o                         
  -1  13   6       5683.82       6012.85       531.07 o                         
   0  13   6      11766.29      12362.09       503.36 o                         
   1  13   6        664.62        662.32       105.67 o                         
   2  13   6       8170.36       8199.24       394.45 o                         
   3  13   6       1531.33       1469.22       215.82 o                         
   4  13   6        202.56        187.58       114.00 o                         
 -16   1   7         16.29        -14.19        58.41 o                         
 -15   1   7      13228.46      13553.51      1197.56 o                         
 -14   1   7       5004.35       5144.51       536.30 o                         
 -13   1   7        405.79        502.59       124.66 o                         
 -12   1   7       4481.56       4288.49       383.33 o                         
 -11   1   7      21565.33      21669.91      1439.81 o                         
 -10   1   7        309.04        416.11        96.30 o                         
  -9   1   7      22376.86      22340.16      1593.07 o                         
  -8   1   7      12688.71      12672.46       443.51 o                         
  -7   1   7        424.88        459.72        72.61 o                         
  -6   1   7      24719.41      26851.84       945.90 o                         
  -5   1   7      23171.76      24063.12       789.62 o                         
  -4   1   7        287.21        327.84        50.10 o                         
  -3   1   7      46070.01      45171.63      1305.06 o                         
  -2   1   7       5158.62       5216.82       146.40 o                         
  -1   1   7       9259.59       9261.28       182.90 o                         
   0   1   7      15308.15      15553.24       280.74 o                         
   1   1   7       1598.48       1664.22        74.34 o                         
   2   1   7       9566.81       9616.26       209.60 o                         
   3   1   7      34830.07      35701.69       644.10 o                         
   4   1   7        642.92        557.18        61.27 o                         
   5   1   7      15911.86      15926.25       426.74 o                         
   6   1   7      17048.59      16560.25       474.28 o                         
   7   1   7        190.90        149.99        47.14 o                         
   8   1   7      11325.73      11269.13       432.23 o                         
   9   1   7       6508.19       6569.83       369.63 o                         
  10   1   7        120.99        167.25        45.97 o                         
  11   1   7      13180.07      13360.91       692.08 o                         
  12   1   7       3388.62       3334.10       249.57 o                         
  13   1   7       1298.93       1388.57       163.92 o                         
  14   1   7       2425.20       2643.86       587.32 o                         
 -16   2   7       1037.93       1056.37       177.33 o                         
 -15   2   7       3910.71       3900.57       554.68 o                         
 -14   2   7      17818.25      18722.53      1235.64 o                         
 -13   2   7        302.43        258.69        81.56 o                         
 -12   2   7      22842.23      23171.10      1126.24 o                         
 -11   2   7      12929.36      13615.61       617.90 o                         
 -10   2   7       1476.56       1453.45       149.37 o                         
  -9   2   7      16409.71      16108.37      1312.70 o                         
  -8   2   7      25087.25      25449.34       761.73 o                         
  -7   2   7        256.15        208.75        53.53 o                         
  -6   2   7      44476.10      45804.58      1956.41 o                         
  -5   2   7      19993.53      20013.18       570.24 o                         
  -4   2   7      12440.16      12575.78       323.31 o                         
  -3   2   7      31658.91      31573.05       598.01 o                         
  -2   2   7       7772.77       7963.27       181.58 o                         
  -1   2   7       9488.49       9543.01       193.63 o                         
   0   2   7      23629.27      24108.26       406.24 o                         
   1   2   7       4843.79       4841.06       146.71 o                         
   2   2   7      16075.11      17070.37       335.71 o                         
   3   2   7      25676.09      25555.64       513.39 o                         
   4   2   7         56.05        -19.95        19.95 o                         
   5   2   7      10562.25      10927.02       374.70 o                         
   6   2   7      11375.59      11421.76       363.33 o                         
   7   2   7       1781.21       1625.08       136.22 o                         
   8   2   7      15669.61      14925.08       596.76 o                         
   9   2   7       5072.97       5011.59       288.62 o                         
  10   2   7       1183.99       1135.84       123.85 o                         
  11   2   7       4257.64       4325.10       261.08 o                         
  12   2   7       5263.00       5485.45       299.61 o                         
  13   2   7        355.15        257.32        73.71 o                         
  14   2   7       9573.38       8499.38      1109.78 o                         
 -16   3   7       1009.16        614.52       202.10 o                         
 -15   3   7       1136.43       1447.48       201.43 o                         
 -14   3   7        279.12        322.64        91.51 o                         
 -13   3   7       1039.89        764.67       115.59 o                         
 -12   3   7        374.67        361.82        79.83 o                         
 -11   3   7         33.93         54.93        35.99 o                         
 -10   3   7       1114.98       1008.13       137.43 o                         
  -9   3   7       1783.37       1582.23       157.07 o                         
  -8   3   7       3335.90       3361.79       237.43 o                         
  -7   3   7        776.32        737.66        88.37 o                         
  -6   3   7       3449.27       3421.42       161.92 o                         
  -5   3   7        929.36        887.04        76.14 o                         
  -4   3   7        670.64        698.96        66.17 o                         
  -3   3   7         53.82        -36.87        36.87 o                         
  -2   3   7       5715.27       5594.35       174.38 o                         
  -1   3   7        158.49        147.61        23.68 o                         
   0   3   7       3390.54       3373.42       118.04 o                         
   1   3   7       1397.37       1323.64        75.16 o                         
   2   3   7       1671.31       1547.08        90.15 o                         
   3   3   7        618.78        780.41        70.81 o                         
   4   3   7       9445.55       9583.59       349.94 o                         
   5   3   7         67.35         73.98        26.91 o                         
   6   3   7       2525.48       2224.63       158.31 o                         
   7   3   7       1608.99       1614.85       126.68 o                         
   8   3   7        333.73        199.28        61.29 o                         
   9   3   7        985.31       1002.98       114.41 o                         
  10   3   7       2586.13       2601.22       191.40 o                         
  11   3   7        134.84        143.24        44.94 o                         
  12   3   7       1787.34       1736.54       164.14 o                         
  13   3   7         58.46         77.68        43.57 o                         
  14   3   7         34.61        -12.57        73.56 o                         
 -15   4   7       3688.14       3309.67       279.79 o                         
 -14   4   7      10161.33       9646.09       607.82 o                         
 -13   4   7          3.04        -11.97        44.24 o                         
 -12   4   7      10090.47      10341.91       460.46 o                         
 -11   4   7       3454.23       3405.46       243.52 o                         
 -10   4   7        235.95        180.93        60.61 o                         
  -9   4   7      12397.75      11841.50       702.73 o                         
  -8   4   7      14811.61      14849.11       692.35 o                         
  -7   4   7       1499.73       1272.03       113.46 o                         
  -6   4   7      21272.04      21335.21       628.81 o                         
  -5   4   7       1345.47       1326.36       107.44 o                         
  -4   4   7       1851.52       1962.70       119.89 o                         
  -3   4   7       5646.21       5605.30       229.67 o                         
  -2   4   7       9500.03       9401.31       348.99 o                         
  -1   4   7      12004.68      11866.81       295.80 o                         
   0   4   7      36418.43      35160.46       864.09 o                         
   1   4   7       1924.56       1851.00       116.24 o                         
   2   4   7      10710.18      10653.29       328.07 o                         
   3   4   7       4979.77       5017.51       229.14 o                         
   4   4   7        428.72        418.47        65.60 o                         
   5   4   7       7605.20       7620.52       304.06 o                         
   6   4   7      18317.40      18078.25       661.47 o                         
   7   4   7       1275.42       1278.51       120.78 o                         
   8   4   7      18638.31      18227.10       676.40 o                         
   9   4   7        742.33        782.60       101.49 o                         
  10   4   7         96.20         71.95        37.61 o                         
  11   4   7       8888.32       8621.52       381.13 o                         
  12   4   7       7390.69       8011.12       418.72 o                         
  13   4   7       3832.60       3540.92       245.08 o                         
 -15   5   7       8294.35       9239.39       662.84 o                         
 -14   5   7       3514.21       3869.85       273.38 o                         
 -13   5   7         71.23         55.62        75.64 o                         
 -12   5   7        186.99        258.42        72.69 o                         
 -11   5   7       8053.08       8531.80       477.53 o                         
 -10   5   7       2308.36       2030.20       181.92 o                         
  -9   5   7      20815.21      20992.79      1094.88 o                         
  -8   5   7      11239.09      11149.16       429.99 o                         
  -7   5   7       3116.52       3137.45       195.49 o                         
  -6   5   7       8501.22       7980.51       296.19 o                         
  -5   5   7       8425.83       8393.54       377.23 o                         
  -4   5   7        271.04        240.15        46.08 o                         
  -3   5   7      31084.63      30977.62      1027.69 o                         
  -2   5   7      21396.20      21248.62       521.90 o                         
  -1   5   7      17761.99      17331.81       557.65 o                         
   0   5   7      12740.97      12290.03       337.18 o                         
   1   5   7         65.76         45.45        24.89 o                         
   2   5   7        170.78        276.57        48.83 o                         
   3   5   7      14943.67      15400.76       426.84 o                         
   4   5   7       3647.63       3603.97       179.36 o                         
   5   5   7      19001.37      18348.94       515.37 o                         
   6   5   7      19776.12      19375.07       566.26 o                         
   7   5   7       1117.73       1128.56       116.22 o                         
   8   5   7       2174.81       1815.76       181.91 o                         
   9   5   7       4242.85       4325.10       239.66 o                         
  10   5   7        323.45        248.20        60.72 o                         
  11   5   7       8331.37       8336.16       413.00 o                         
  12   5   7       3582.12       3425.39       248.80 o                         
  13   5   7       1927.80       1885.57       213.67 o                         
 -15   6   7       1456.74       1485.88       351.58 o                         
 -14   6   7         95.07        111.64        80.86 o                         
 -13   6   7       5532.49       5110.12       383.69 o                         
 -12   6   7        576.54        503.23        93.94 o                         
 -11   6   7        445.13        541.71        87.72 o                         
 -10   6   7       1736.36       1733.66       148.70 o                         
  -9   6   7        699.87        678.50        82.19 o                         
  -8   6   7         50.29         42.23        26.12 o                         
  -7   6   7      10377.94      10999.08       453.81 o                         
  -6   6   7       3574.13       3721.40       183.43 o                         
  -5   6   7      14378.64      14523.83       523.92 o                         
  -4   6   7       6022.03       5877.05       255.53 o                         
  -3   6   7        947.14        951.90        85.78 o                         
  -2   6   7       2109.86       2047.73       121.08 o                         
  -1   6   7       6251.53       6086.56       247.31 o                         
   0   6   7        215.59        280.89        45.21 o                         
   1   6   7      26241.03      27163.38       634.13 o                         
   2   6   7       4169.63       3944.62       176.35 o                         
   3   6   7       9517.57       9586.86       300.48 o                         
   4   6   7       6337.93       6408.51       252.10 o                         
   5   6   7       1119.82       1023.31        91.49 o                         
   6   6   7       1374.66       1359.65       117.29 o                         
   7   6   7      11253.67      10590.50       473.07 o                         
   8   6   7         42.43        -10.02        40.27 o                         
   9   6   7       1979.66       2020.58       161.82 o                         
  10   6   7       2139.26       1838.20       154.91 o                         
  11   6   7        329.22        251.68        75.68 o                         
  12   6   7       2139.24       1937.68       275.35 o                         
 -14   7   7       1356.41       1403.94       447.85 o                         
 -13   7   7        530.15        634.35       132.15 o                         
 -12   7   7       2237.15       2521.95       351.44 o                         
 -11   7   7       4776.39       4995.44       392.06 o                         
 -10   7   7        680.19        620.53       105.35 o                         
  -9   7   7       3591.75       3940.22       313.62 o                         
  -8   7   7         16.59        -49.63        49.63 o                         
  -7   7   7         81.45        118.53        43.87 o                         
  -6   7   7       1923.66       1982.89       158.02 o                         
  -5   7   7       8380.51       8230.45       327.59 o                         
  -4   7   7       2500.20       2590.48       168.56 o                         
  -3   7   7      13680.78      14235.43       565.01 o                         
  -2   7   7        466.06        482.77        69.11 o                         
  -1   7   7       1729.70       1789.78       128.02 o                         
   0   7   7        447.69        409.45        61.86 o                         
   1   7   7       3082.41       3211.38       176.37 o                         
   2   7   7       5397.45       5691.60       259.07 o                         
   3   7   7      15585.22      15895.25       528.55 o                         
   4   7   7       3078.01       3070.95       203.56 o                         
   5   7   7       5623.54       5657.26       295.46 o                         
   6   7   7         71.22        107.07        45.32 o                         
   7   7   7       1397.87       1309.54       196.45 o                         
   8   7   7       3452.40       2838.70       296.35 o                         
   9   7   7      13067.97      13521.16       734.67 o                         
  10   7   7       2297.73       1720.60       240.60 o                         
  11   7   7      11226.29      11271.96       682.31 o                         
  12   7   7         33.91         54.36        66.97 o                         
 -12   8   7       7639.98       7221.69       887.56 o                         
 -11   8   7       6001.44       6023.53       551.48 o                         
 -10   8   7       4103.09       3759.97       441.42 o                         
  -9   8   7        775.91        614.82       105.83 o                         
  -8   8   7         93.91        124.78        41.11 o                         
  -7   8   7       2951.72       2985.38       196.14 o                         
  -6   8   7      10687.04      11012.02       666.32 o                         
  -5   8   7       9283.66       9479.00       497.58 o                         
  -4   8   7       8996.73       9263.62       511.87 o                         
  -3   8   7       1163.88       1090.11       103.72 o                         
  -2   8   7         12.91        -24.62        43.69 o                         
  -1   8   7         51.64         40.44        29.59 o                         
   0   8   7       9116.28       9795.29       437.67 o                         
   1   8   7       3087.64       3431.22       240.97 o                         
   2   8   7      17395.64      17884.91       595.37 o                         
   3   8   7       4502.90       4432.73       251.81 o                         
   4   8   7       1446.76       1642.97       149.62 o                         
   5   8   7        269.73        254.30        56.02 o                         
   6   8   7       5908.89       5796.72       369.68 o                         
   7   8   7       3039.60       2789.07       293.03 o                         
   8   8   7      10183.73      10444.00       626.39 o                         
   9   8   7       2426.80       2054.67       370.43 o                         
  10   8   7       1493.14       1323.05       213.44 o                         
 -12   9   7       4799.35       5030.59       748.33 o                         
 -11   9   7        699.14        609.12       119.48 o                         
 -10   9   7      13655.07      13274.27       547.41 o                         
  -9   9   7       1832.00       1353.17       158.09 o                         
  -8   9   7       9044.84       8477.44       455.19 o                         
  -7   9   7       8506.38       8851.74       370.25 o                         
  -6   9   7         49.86        131.21        44.17 o                         
  -5   9   7       8456.23       8228.54       406.38 o                         
  -4   9   7      15370.92      15595.92       665.08 o                         
  -3   9   7          0.73        -32.76        32.76 o                         
  -2   9   7      15003.90      15756.05       516.95 o                         
  -1   9   7       7987.69       8069.33       340.61 o                         
   0   9   7        338.97        301.90        63.12 o                         
   1   9   7       9994.72      10331.12       428.61 o                         
   2   9   7       6705.88       7186.68       432.07 o                         
   3   9   7        440.29        512.18        87.45 o                         
   4   9   7      11164.63      11043.40       501.76 o                         
   5   9   7       1358.28       1524.78       138.48 o                         
   6   9   7       3426.94       3255.56       252.02 o                         
   7   9   7       3372.75       3172.54       322.62 o                         
   8   9   7       2537.79       2191.99       267.29 o                         
   9   9   7       1831.54       1799.25       247.34 o                         
 -11  10   7        213.72        357.72       194.76 o                         
 -10  10   7        649.74        574.86       118.58 o                         
  -9  10   7       4420.48       4394.30       281.58 o                         
  -8  10   7       1865.52       1823.55       170.62 o                         
  -7  10   7       4691.43       4798.57       284.33 o                         
  -6  10   7       1129.85       1033.57       125.83 o                         
  -5  10   7        817.71        913.58       108.53 o                         
  -4  10   7        259.59        218.81        60.91 o                         
  -3  10   7        882.44        844.53       103.56 o                         
  -2  10   7       4202.69       4427.19       254.47 o                         
  -1  10   7       6211.17       6528.66       308.25 o                         
   0  10   7       6535.32       6727.59       311.92 o                         
   1  10   7       5554.20       5524.35       308.81 o                         
   2  10   7       1151.76       1305.49       142.99 o                         
   3  10   7          8.13          3.01        43.47 o                         
   4  10   7       2198.81       2067.41       189.62 o                         
   5  10   7       1483.32       1642.86       165.52 o                         
   6  10   7       7621.36       7505.29       439.93 o                         
   7  10   7       2337.13       2326.92       278.99 o                         
   8  10   7       2774.72       2455.57       485.17 o                         
  -9  11   7       1660.78       1918.10       309.66 o                         
  -8  11   7       3709.02       3529.73       232.71 o                         
  -7  11   7       3683.56       3805.98       219.83 o                         
  -6  11   7         29.88         28.41        36.51 o                         
  -5  11   7        579.93        485.89        89.52 o                         
  -4  11   7       6147.15       6473.60       332.99 o                         
  -3  11   7       2128.07       2110.24       181.23 o                         
  -2  11   7       6325.64       5783.09       361.81 o                         
  -1  11   7       8653.67       8778.45       375.46 o                         
   0  11   7        288.62        315.33        68.70 o                         
   1  11   7        907.15        843.62       119.84 o                         
   2  11   7       1281.93       1532.66       159.74 o                         
   3  11   7       2868.06       3133.43       252.52 o                         
   4  11   7       5648.22       6174.76       391.51 o                         
   5  11   7       4879.78       5243.57       364.52 o                         
   6  11   7       1611.30       1768.75       284.51 o                         
  -7  12   7      17784.35      19275.13      1711.17 o                         
  -6  12   7        571.63        879.89       180.90 o                         
  -5  12   7       8128.41       8503.73       485.11 o                         
  -4  12   7       7500.80       8063.99       388.57 o                         
  -3  12   7        192.07        295.63        74.86 o                         
  -2  12   7       4722.29       4441.38       278.48 o                         
  -1  12   7      16303.48      16354.26       654.83 o                         
   0  12   7          1.84         29.96        39.05 o                         
   1  12   7      14399.94      16080.39       666.10 o                         
   2  12   7       6628.05       7101.39       401.49 o                         
   3  12   7       1061.70       1018.10       177.74 o                         
   4  12   7       8409.11       9213.50      1075.47 o                         
  -1  13   7        514.43        311.90       188.46 o                         
 -14   0   8        158.80         72.36        87.51 o                         
 -13   0   8      14116.48      14082.07      2486.03 o                         
 -12   0   8        114.04        260.84       217.95 o                         
 -11   0   8        971.86       1215.71       265.96 o                         
 -10   0   8        712.33        497.78       137.54 o                         
  -9   0   8       4150.77       5037.01       531.50 o                         
  -8   0   8         58.71        -18.51        55.22 o                         
  -7   0   8      36526.43      38705.72      1527.77 o                         
  -6   0   8         82.27        114.42        60.11 o                         
  -5   0   8      22055.18      21502.20      1069.76 o                         
  -4   0   8       4343.10       4377.35       319.47 o                         
  -3   0   8       5868.80       5720.82       506.42 o                         
  -2   0   8        797.16        683.91       101.46 o                         
  -1   0   8      57758.28      59369.23      2120.33 o                         
   0   0   8        193.88        126.49        43.32 o                         
   1   0   8      35702.30      37582.75      1328.86 o                         
   2   0   8       1466.36       1549.44       140.54 o                         
   3   0   8         15.00         -7.74        28.26 o                         
   4   0   8       1410.79       1214.10       164.68 o                         
   5   0   8      40598.15      39060.76      1537.02 o                         
   6   0   8        172.50        143.28        55.13 o                         
   7   0   8      45724.77      43570.26      1713.13 o                         
   8   0   8       1146.31       1056.22       195.39 o                         
   9   0   8       6167.80       6392.22       601.87 o                         
  10   0   8       4407.25       4187.82       487.64 o                         
  11   0   8      15820.80      14673.61       825.19 o                         
  12   0   8        997.54        947.24       192.68 o                         
 -14   1   8        952.01        951.17       181.38 o                         
 -13   1   8          6.94         70.44        86.88 o                         
 -12   1   8       1435.53       1450.51       208.76 o                         
 -11   1   8        845.61        781.08       133.42 o                         
 -10   1   8       6270.16       6548.23       499.93 o                         
  -9   1   8          3.11         57.36        43.83 o                         
  -8   1   8       1308.68       1361.99       144.62 o                         
  -7   1   8        167.93        261.27        59.01 o                         
  -6   1   8        120.00        153.92        39.74 o                         
  -5   1   8       1523.96       1395.18       121.35 o                         
  -4   1   8      11485.13      12038.82       381.29 o                         
  -3   1   8         15.07          4.37        31.58 o                         
  -2   1   8       7718.27       8008.39       271.60 o                         
  -1   1   8       2776.49       3058.20       145.90 o                         
   0   1   8        976.97        840.64        81.17 o                         
   1   1   8       2137.62       2083.05       129.06 o                         
   2   1   8      14752.46      15048.94       434.78 o                         
   3   1   8       2591.03       2523.27       152.15 o                         
   4   1   8      14109.88      13642.84       415.55 o                         
   5   1   8          0.28        -22.63        22.63 o                         
   6   1   8        401.48        288.77        56.58 o                         
   7   1   8        959.34        826.65        98.80 o                         
   8   1   8       7194.03       6630.24       334.12 o                         
   9   1   8       1484.26       1726.66       215.20 o                         
  10   1   8      10909.40      12066.57       680.06 o                         
  11   1   8          7.90         76.69        50.87 o                         
  12   1   8       2523.90       2716.83       230.46 o                         
 -14   2   8        945.02        867.17       165.61 o                         
 -13   2   8       5290.57       5093.60       520.28 o                         
 -12   2   8        823.23        683.98       131.29 o                         
 -11   2   8        323.66        239.95        68.62 o                         
 -10   2   8        500.41        460.31        94.17 o                         
  -9   2   8       2269.31       2549.02       247.39 o                         
  -8   2   8       1341.09       1529.40       148.33 o                         
  -7   2   8       8012.29       7781.22       358.78 o                         
  -6   2   8       1231.30       1143.92       119.06 o                         
  -5   2   8       7546.05       7576.18       305.60 o                         
  -4   2   8         92.02        107.22        35.04 o                         
  -3   2   8        438.79        395.66        65.95 o                         
  -2   2   8        967.63       1040.11        95.87 o                         
  -1   2   8      10803.94      10908.64       331.04 o                         
   0   2   8       2302.39       2300.27       136.61 o                         
   1   2   8       6908.21       6805.38       249.83 o                         
   2   2   8        238.83        240.78        49.08 o                         
   3   2   8         34.26        -26.73        26.73 o                         
   4   2   8          9.97        -25.20        25.20 o                         
   5   2   8       6262.95       6007.05       297.20 o                         
   6   2   8       1520.21       1540.50       147.13 o                         
   7   2   8       8804.89       8799.86       354.66 o                         
   8   2   8       1990.45       1738.66       160.17 o                         
   9   2   8        622.17        563.54       111.92 o                         
  10   2   8        526.14        306.58        77.45 o                         
  11   2   8       1226.24       1063.00       137.17 o                         
  12   2   8         35.19         40.61        61.28 o                         
 -14   3   8       1978.36       2120.21       228.75 o                         
 -13   3   8        182.68        159.89        58.23 o                         
 -12   3   8       9973.35      10230.38       483.28 o                         
 -11   3   8         86.35        -42.79        42.79 o                         
 -10   3   8      28065.21      29010.18      2071.99 o                         
  -9   3   8         15.62         73.86        39.23 o                         
  -8   3   8      12397.59      11710.32       421.38 o                         
  -7   3   8         62.51         53.40        32.33 o                         
  -6   3   8       1564.76       1596.68       139.51 o                         
  -5   3   8         57.89        -35.20        35.20 o                         
  -4   3   8      27790.02      28029.06       978.18 o                         
  -3   3   8        422.66        436.68        67.17 o                         
  -2   3   8      31807.30      32267.86       798.72 o                         
  -1   3   8       2014.35       2027.64       131.66 o                         
   0   3   8       1129.30       1079.52        95.78 o                         
   1   3   8       2551.20       2562.02       161.39 o                         
   2   3   8      34273.42      34868.10       913.61 o                         
   3   3   8         72.11        110.59        41.98 o                         
   4   3   8      39162.87      38468.43       996.89 o                         
   5   3   8        131.31        141.62        43.20 o                         
   6   3   8       1064.23       1108.41       125.16 o                         
   7   3   8       4530.43       4589.10       270.81 o                         
   8   3   8      16979.02      16397.52       617.24 o                         
   9   3   8       1043.25        886.33       152.01 o                         
  10   3   8      33675.66      35291.26      1423.61 o                         
  11   3   8         78.61         84.98        45.93 o                         
 -14   4   8       3701.56       3937.18       512.04 o                         
 -13   4   8       2167.21       2307.49       211.20 o                         
 -12   4   8       1959.76       1825.69       185.99 o                         
 -11   4   8       1901.02       1927.96       192.27 o                         
 -10   4   8        928.14        893.36       115.48 o                         
  -9   4   8        455.96        351.86        70.94 o                         
  -8   4   8       3957.70       4004.10       214.52 o                         
  -7   4   8       4462.14       4264.13       217.39 o                         
  -6   4   8       2193.76       2333.13       155.06 o                         
  -5   4   8       4227.75       4220.36       255.49 o                         
  -4   4   8        184.61        116.28        44.46 o                         
  -3   4   8       1102.75       1053.30       110.64 o                         
  -2   4   8       7195.49       7391.63       314.34 o                         
  -1   4   8       8450.59       8089.29       333.77 o                         
   0   4   8       3942.68       4017.84       207.36 o                         
   1   4   8       2445.21       2446.46       159.53 o                         
   2   4   8        258.84        234.54        46.97 o                         
   3   4   8         48.55         51.93        31.75 o                         
   4   4   8       3641.50       3847.75       229.52 o                         
   5   4   8       8276.59       7457.08       341.02 o                         
   6   4   8       3611.50       3638.57       233.44 o                         
   7   4   8      13502.29      13532.06       507.53 o                         
   8   4   8        347.26        305.58        87.49 o                         
   9   4   8        581.28        477.96        92.32 o                         
  10   4   8       2107.37       2148.89       193.85 o                         
  11   4   8       5734.94       5586.87       329.63 o                         
  12   4   8       3448.82       4077.91       708.31 o                         
 -14   5   8         13.19       -103.05       120.28 o                         
 -13   5   8       1022.82        990.85       141.87 o                         
 -12   5   8       5699.18       5628.20       356.24 o                         
 -11   5   8       7425.05       7570.41       480.66 o                         
 -10   5   8      11187.37      10968.97       671.74 o                         
  -9   5   8       3828.91       3638.25       227.50 o                         
  -8   5   8       1923.26       2071.02       160.70 o                         
  -7   5   8        121.13         89.01        35.45 o                         
  -6   5   8       1688.15       1701.93       131.22 o                         
  -5   5   8       8114.61       7946.59       305.67 o                         
  -4   5   8       9143.94       9514.13       338.43 o                         
  -3   5   8       1362.15       1470.31       112.15 o                         
  -2   5   8       4284.33       4334.76       232.49 o                         
  -1   5   8        190.64        139.00        48.49 o                         
   0   5   8         16.45         14.04        38.77 o                         
   1   5   8       5043.02       5153.20       242.63 o                         
   2   5   8       6605.75       6945.99       291.16 o                         
   3   5   8       5563.53       5752.88       264.40 o                         
   4   5   8       5679.52       5952.32       354.21 o                         
   5   5   8       1022.21        970.26       118.69 o                         
   6   5   8       1350.63       1364.56       144.12 o                         
   7   5   8        362.31        384.24        77.38 o                         
   8   5   8       1294.65       1252.72       153.10 o                         
   9   5   8       3491.49       3420.86       243.00 o                         
  10   5   8       2743.00       2940.99       228.09 o                         
  11   5   8       3357.40       3547.26       285.25 o                         
 -13   6   8      13704.34      11220.63      1132.69 o                         
 -12   6   8          1.16         40.85        49.45 o                         
 -11   6   8        687.55        569.45        96.69 o                         
 -10   6   8        382.98        253.87        55.72 o                         
  -9   6   8       7029.23       6889.80       422.95 o                         
  -8   6   8       1058.83       1172.41       109.54 o                         
  -7   6   8      22050.33      23288.23       895.61 o                         
  -6   6   8          4.75         45.84        26.86 o                         
  -5   6   8       8334.22       8628.31       335.83 o                         
  -4   6   8        173.41        156.36        39.77 o                         
  -3   6   8       4944.80       4939.21       205.17 o                         
  -2   6   8          0.85        -15.84        15.84 o                         
  -1   6   8      26089.96      25567.87       660.86 o                         
   0   6   8        331.83        319.03        66.88 o                         
   1   6   8       8038.21       8171.68       319.49 o                         
   2   6   8          0.27         39.50        27.46 o                         
   3   6   8        132.15        160.20        46.04 o                         
   4   6   8          5.20        -23.72        23.72 o                         
   5   6   8      14735.32      14420.09       477.36 o                         
   6   6   8         33.31         52.60        38.76 o                         
   7   6   8      25316.92      24531.03       696.74 o                         
   8   6   8        170.44        156.32        50.05 o                         
   9   6   8       1693.30       1616.07       177.33 o                         
  10   6   8         49.75        -66.00        96.71 o                         
 -12   7   8        827.64        691.01       161.71 o                         
 -11   7   8       5289.87       5399.87       501.40 o                         
 -10   7   8       1795.18       1792.18       209.65 o                         
  -9   7   8       7078.75       6825.75       468.60 o                         
  -8   7   8        320.17        300.57        77.14 o                         
  -7   7   8         43.70         38.57        34.73 o                         
  -6   7   8        675.54        846.50       120.97 o                         
  -5   7   8       8337.20       8287.39       527.52 o                         
  -4   7   8       3019.03       2950.82       207.35 o                         
  -3   7   8       7425.66       7585.21       348.14 o                         
  -2   7   8       1158.80       1239.61       144.78 o                         
  -1   7   8        480.71        522.60        94.88 o                         
   0   7   8        490.32        455.89        90.17 o                         
   1   7   8       4896.45       5711.40       474.37 o                         
   2   7   8       4680.66       5004.94       313.88 o                         
   3   7   8      12624.20      13231.08       617.44 o                         
   4   7   8       1996.91       2436.33       215.08 o                         
   5   7   8       3640.45       3569.06       301.59 o                         
   6   7   8         99.89         48.07        54.53 o                         
   7   7   8       1257.82       1071.59       175.86 o                         
   8   7   8       2562.28       2668.90       293.57 o                         
   9   7   8      11978.16      11858.86       692.97 o                         
  10   7   8       4608.33       4591.10       675.29 o                         
 -11   8   8         21.65         54.56        53.88 o                         
 -10   8   8        334.93        200.78        76.70 o                         
  -9   8   8       3111.42       3297.05       288.11 o                         
  -8   8   8       7349.25       7258.19       541.59 o                         
  -7   8   8       7260.39       7137.34       410.93 o                         
  -6   8   8       9707.04      10475.27       677.90 o                         
  -5   8   8       3394.04       3548.97       235.02 o                         
  -4   8   8         36.65         63.42        34.76 o                         
  -3   8   8        609.99        638.24        96.68 o                         
  -2   8   8       7020.77       7050.65       374.46 o                         
  -1   8   8       2398.14       2284.51       202.98 o                         
   0   8   8       8955.22       9704.54       474.27 o                         
   1   8   8       6124.46       6369.82       465.10 o                         
   2   8   8        953.13        839.66       111.01 o                         
   3   8   8        334.87        432.49        87.59 o                         
   4   8   8       2413.78       2412.60       218.88 o                         
   5   8   8        573.29        507.02       113.81 o                         
   6   8   8      15140.46      15037.33       711.24 o                         
   7   8   8       2391.98       2198.71       268.80 o                         
   8   8   8       5244.34       4422.02       659.07 o                         
 -10   9   8      12030.82      13523.29      1322.29 o                         
  -9   9   8          2.54        -33.95        41.00 o                         
  -8   9   8       2790.00       2392.46       214.12 o                         
  -7   9   8         92.06        -47.51        63.24 o                         
  -6   9   8       2353.10       2042.51       198.47 o                         
  -5   9   8        280.91        403.08        79.26 o                         
  -4   9   8      12582.88      12634.70       579.95 o                         
  -3   9   8        519.77        539.93        89.89 o                         
  -2   9   8       5573.75       5914.90       346.46 o                         
  -1   9   8        797.06        820.20       121.18 o                         
   0   9   8         96.73         78.90        43.72 o                         
   1   9   8        352.80        275.75        72.29 o                         
   2   9   8       7398.84       8043.68       416.37 o                         
   3   9   8        421.25        407.20        79.57 o                         
   4   9   8       7554.02       7858.93       422.78 o                         
   5   9   8        245.20        201.03        83.89 o                         
   6   9   8        965.69        689.48       191.73 o                         
  -8  10   8       5492.39       4993.88      1056.95 o                         
  -7  10   8       1023.94        968.29       138.97 o                         
  -6  10   8       9652.63      10067.43       610.93 o                         
  -5  10   8        110.89         69.16        42.78 o                         
  -4  10   8        873.50        765.71       112.15 o                         
  -3  10   8       1905.64       1678.64       211.90 o                         
  -2  10   8       7148.77       7754.17       411.43 o                         
  -1  10   8       1521.62       1540.68       178.65 o                         
   0  10   8      13837.94      15634.49       818.80 o                         
   1  10   8        113.03        130.24        61.69 o                         
   2  10   8       4129.02       4298.07       297.91 o                         
   3  10   8        987.86       1243.74       156.00 o                         
   4  10   8       2200.39       2403.70       197.99 o                         
   5  10   8       1174.51       1662.60       278.36 o                         
  -5  11   8       7079.71       6375.67       860.32 o                         
  -4  11   8       1271.95       1268.66       239.64 o                         
  -3  11   8       9390.13       8781.71       668.46 o                         
  -2  11   8       1482.82       1385.73       218.82 o                         
  -1  11   8       1132.21        829.98       168.03 o                         
   0  11   8        497.12        510.46       131.64 o                         
   1  11   8       4686.28       4557.51       510.89 o                         
   2  11   8        796.34        577.09       184.39 o                         
   3  11   8      11831.21      12703.12      1135.34 o                         
   4  11   8       1444.55       1311.32       315.43 o                         
 -12   1   9       2479.26       2238.91       246.14 o                         
 -11   1   9      20582.52      21275.52      1231.30 o                         
 -10   1   9        136.84         66.95        50.67 o                         
  -9   1   9      11305.89      11967.73       552.48 o                         
  -8   1   9       5683.01       6037.42       336.64 o                         
  -7   1   9        880.85       1023.52       131.58 o                         
  -6   1   9       5167.12       5171.69       282.11 o                         
  -5   1   9      19181.37      20493.44       621.37 o                         
  -4   1   9        268.93        443.48        76.58 o                         
  -3   1   9      25627.30      26566.45       937.16 o                         
  -2   1   9       6093.33       6081.00       262.42 o                         
  -1   1   9       2040.37       1941.51       143.01 o                         
   0   1   9       4036.43       4270.34       216.40 o                         
   1   1   9       5017.99       5146.83       254.29 o                         
   2   1   9        384.47        360.26        67.68 o                         
   3   1   9      10280.59       9922.36       441.06 o                         
   4   1   9       2993.81       2654.20       214.92 o                         
   5   1   9       6376.17       6154.72       361.42 o                         
   6   1   9       4221.25       4195.45       283.72 o                         
   7   1   9        318.37        293.26        86.01 o                         
   8   1   9       2331.41       2227.44       231.69 o                         
   9   1   9       7981.63       7538.38       685.93 o                         
  10   1   9       1286.62       1337.79       379.60 o                         
 -13   2   9        120.66         80.01       196.58 o                         
 -12   2   9       2544.44       2285.73       244.75 o                         
 -11   2   9       8298.38       8668.85      1041.26 o                         
 -10   2   9       5517.75       5083.02       516.58 o                         
  -9   2   9       5966.39       6377.49       505.93 o                         
  -8   2   9      23110.24      23340.43       827.53 o                         
  -7   2   9        273.55        368.01        76.28 o                         
  -6   2   9       8415.10       9032.46       431.52 o                         
  -5   2   9        486.60        628.27       101.91 o                         
  -4   2   9       1126.33       1006.29       113.80 o                         
  -3   2   9       6233.76       6159.43       266.40 o                         
  -2   2   9      16479.71      17750.68       507.43 o                         
  -1   2   9       2183.46       1984.48       144.08 o                         
   0   2   9      18694.96      18988.96       554.29 o                         
   1   2   9       1994.42       1769.20       139.72 o                         
   2   2   9       2131.44       2052.54       164.72 o                         
   3   2   9       6508.41       6244.32       306.68 o                         
   4   2   9       4630.54       4622.30       264.05 o                         
   5   2   9        671.48        682.30       100.66 o                         
   6   2   9       7833.94       7865.91       407.53 o                         
   7   2   9         30.69         43.66        40.13 o                         
   8   2   9       1492.71       1426.40       172.31 o                         
   9   2   9       3905.40       3761.73       379.94 o                         
  10   2   9       1278.49       1225.55       358.44 o                         
 -13   3   9       2162.85       2236.43       557.88 o                         
 -12   3   9       1072.62        738.59       156.83 o                         
 -11   3   9       1079.29       1034.20       145.46 o                         
 -10   3   9       1792.03       1686.68       181.82 o                         
  -9   3   9        406.50        293.27        90.35 o                         
  -8   3   9       1409.82       1350.29       139.59 o                         
  -7   3   9       1329.35       1257.17       133.68 o                         
  -6   3   9          7.83        -19.20        19.20 o                         
  -5   3   9        228.79        253.56        64.41 o                         
  -4   3   9       2834.20       2643.38       229.90 o                         
  -3   3   9        149.33        168.61        46.97 o                         
  -2   3   9       2254.54       2395.42       179.34 o                         
  -1   3   9       1983.59       1955.77       160.84 o                         
   0   3   9          6.83         -4.55        43.55 o                         
   1   3   9        238.25        292.98        61.42 o                         
   2   3   9       1862.25       1704.08       141.21 o                         
   3   3   9        326.18        345.15        71.66 o                         
   4   3   9       1484.40       1221.41       130.73 o                         
   5   3   9       1022.22        928.27       118.37 o                         
   6   3   9        847.35        845.75       116.02 o                         
   7   3   9       1601.42       1445.92       153.36 o                         
   8   3   9        356.88        292.86        77.57 o                         
   9   3   9        225.85        135.65        80.63 o                         
 -12   4   9       7215.77       7402.99       430.91 o                         
 -11   4   9       6454.79       6698.47       623.45 o                         
 -10   4   9        672.44        661.12       108.98 o                         
  -9   4   9       2432.62       2335.05       226.70 o                         
  -8   4   9      10108.39      10988.67       512.79 o                         
  -7   4   9       2296.43       2225.02       178.01 o                         
  -6   4   9       9644.41      10025.40       403.17 o                         
  -5   4   9       7486.71       7029.53       504.22 o                         
  -4   4   9        423.68        345.64        77.64 o                         
  -3   4   9       7258.07       7394.73       332.54 o                         
  -2   4   9      11106.30      11335.59       432.06 o                         
  -1   4   9         42.19         90.85        39.72 o                         
   0   4   9      15013.14      15434.00       486.96 o                         
   1   4   9      11899.15      11419.09       509.70 o                         
   2   4   9       3794.72       3657.26       213.63 o                         
   3   4   9       9886.77       9522.40       396.17 o                         
   4   4   9       2934.28       2692.06       200.50 o                         
   5   4   9       1401.95       1273.37       138.66 o                         
   6   4   9      16681.33      16107.87       654.51 o                         
   7   4   9       1107.34        969.07       131.72 o                         
   8   4   9       6918.18       6313.65       424.05 o                         
   9   4   9       5139.10       4917.56       378.52 o                         
  10   4   9          6.35        -63.75        78.32 o                         
 -12   5   9       5193.31       5511.19       537.97 o                         
 -11   5   9      13854.30      14308.01       822.99 o                         
 -10   5   9        518.99        475.53        91.20 o                         
  -9   5   9       5009.98       5080.21       332.08 o                         
  -8   5   9       2527.91       2999.82       228.46 o                         
  -7   5   9       3016.67       2850.02       201.48 o                         
  -6   5   9       5745.91       5478.81       325.27 o                         
  -5   5   9      18212.28      18761.50       808.56 o                         
  -4   5   9       3227.73       3057.96       204.99 o                         
  -3   5   9      13355.35      13827.07       710.12 o                         
  -2   5   9       1022.53        915.03       110.40 o                         
  -1   5   9         14.52          8.00        39.09 o                         
   0   5   9       7255.98       7299.83       360.46 o                         
   1   5   9       6178.38       6343.10       287.00 o                         
   2   5   9       3822.89       3715.63       216.00 o                         
   3   5   9      12288.69      12465.34       471.10 o                         
   4   5   9          3.48         22.46        31.01 o                         
   5   5   9       1317.11        982.21       121.12 o                         
   6   5   9       3656.65       3580.43       243.86 o                         
   7   5   9       2829.98       2559.99       205.21 o                         
   8   5   9       3668.04       3440.84       309.15 o                         
   9   5   9       5522.54       5609.93       377.62 o                         
 -10   6   9       4178.01       3993.94       425.10 o                         
  -9   6   9       2922.81       2885.34       239.33 o                         
  -8   6   9       1410.16       1351.15       166.86 o                         
  -7   6   9       8235.83       8668.04       470.42 o                         
  -6   6   9       1424.11       1396.59       127.72 o                         
  -5   6   9       5724.23       5751.08       303.59 o                         
  -4   6   9       3197.65       3337.91       266.79 o                         
  -3   6   9        207.91        124.45        54.20 o                         
  -2   6   9       3804.04       4238.41       245.46 o                         
  -1   6   9       9668.78       9564.11       417.16 o                         
   0   6   9         21.96         30.04        37.83 o                         
   1   6   9       8466.63       8407.55       340.33 o                         
   2   6   9       2652.05       2543.93       196.97 o                         
   3   6   9        161.73        156.63        48.91 o                         
   4   6   9       1105.62       1168.39       139.61 o                         
   5   6   9       1236.93       1442.43       184.83 o                         
   6   6   9        190.23        171.62        65.96 o                         
   7   6   9       4036.15       3864.08       305.33 o                         
   8   6   9       3837.61       3669.49       663.62 o                         
 -10   7   9       2359.39       2795.07       641.97 o                         
  -9   7   9       5898.78       5952.97       410.96 o                         
  -8   7   9       5225.42       5441.93       388.50 o                         
  -7   7   9        589.66        540.60       122.32 o                         
  -6   7   9       2129.07       2075.18       369.67 o                         
  -5   7   9       4969.01       4842.23       362.54 o                         
  -4   7   9       1001.97       1287.46       182.81 o                         
  -3   7   9      12069.55      13749.66       666.82 o                         
  -2   7   9       7602.07       9055.51       515.83 o                         
  -1   7   9       6056.33       6520.09       428.32 o                         
   0   7   9       4618.84       5011.19       368.56 o                         
   1   7   9        401.32        522.86       116.08 o                         
   2   7   9        581.49        460.41       110.60 o                         
   3   7   9       8365.21       9359.05       468.17 o                         
   4   7   9       7839.62       7144.73       453.85 o                         
   5   7   9       8027.78       8770.42       651.39 o                         
   6   7   9       6974.78       6479.02       523.53 o                         
  -9   8   9       6869.04       6479.61       873.20 o                         
  -8   8   9       7643.27       7919.38       750.17 o                         
  -7   8   9       3721.77       3456.42       327.89 o                         
  -6   8   9       2931.33       2786.13       216.04 o                         
  -5   8   9         40.43         41.84        54.75 o                         
  -4   8   9        350.96        385.05       102.79 o                         
  -3   8   9       5676.97       6378.52       469.13 o                         
  -2   8   9       6990.56       6979.41       451.16 o                         
  -1   8   9       7383.43       8778.73       517.55 o                         
   0   8   9       6984.79       7540.26       474.81 o                         
   1   8   9         27.38        113.20        53.28 o                         
   2   8   9         93.49        145.46        56.77 o                         
   3   8   9       6820.97       7573.09       420.62 o                         
   4   8   9       5724.91       5941.67       413.47 o                         
   5   8   9       4450.16       5297.33       736.40 o                         
  -7   9   9       2983.25       3054.51       363.11 o                         
  -6   9   9       3733.13       3870.08       316.62 o                         
  -5   9   9       2358.27       2130.61       268.84 o                         
  -4   9   9      13587.13      13806.33       877.08 o                         
  -3   9   9         87.21        132.41        65.79 o                         
  -2   9   9       7461.69       7492.54       476.84 o                         
  -1   9   9       3850.09       4528.83       362.00 o                         
   0   9   9        263.36        206.77        81.44 o                         
   1   9   9       2916.07       3182.94       300.65 o                         
   2   9   9       8695.98      10641.17       688.57 o                         
   3   9   9         90.70         57.45        99.90 o                         
  -4  10   9        305.95        313.44       165.90 o                         
  -3  10   9        953.45        701.32       231.20 o                         
 -10   0  10      18604.37      17079.81      2206.68 o                         
  -9   0  10        989.80       1040.18       199.35 o                         
  -8   0  10        252.08         65.54        63.22 o                         
  -7   0  10        879.11        783.96       152.68 o                         
  -6   0  10      17040.66      19040.82      1062.77 o                         
  -5   0  10        226.85        155.02        68.27 o                         
  -4   0  10      35429.07      36986.50      1336.41 o                         
  -3   0  10        503.17        455.16       121.16 o                         
  -2   0  10       9040.13       9047.72       535.16 o                         
  -1   0  10       6201.22       6030.92       426.04 o                         
   0   0  10       6323.95       6782.90       522.41 o                         
   1   0  10        562.84        475.17       137.96 o                         
   2   0  10      36751.66      36387.82      2198.08 o                         
   3   0  10       1029.86       1043.24       253.50 o                         
   4   0  10      22264.83      21873.16      1341.23 o                         
   5   0  10       2212.67       1831.71       379.91 o                         
   6   0  10        574.29        591.09       197.67 o                         
 -10   1  10        149.24        154.84       132.96 o                         
  -9   1  10       4140.92       4819.98       341.36 o                         
  -8   1  10         88.84         92.43        45.82 o                         
  -7   1  10       5899.58       6450.97       315.78 o                         
  -6   1  10         95.53         40.99        40.42 o                         
  -5   1  10        225.03        195.77        59.36 o                         
  -4   1  10          6.03        -21.82        52.55 o                         
  -3   1  10       4700.23       4612.87       259.26 o                         
  -2   1  10        127.91         77.17        49.43 o                         
  -1   1  10      10652.59      11084.96       425.42 o                         
   0   1  10       2788.60       2283.96       205.96 o                         
   1   1  10       6555.38       6620.74       401.48 o                         
   2   1  10        479.63        537.37       115.39 o                         
   3   1  10       2037.17       2064.88       220.22 o                         
   4   1  10        174.11        164.45        77.10 o                         
   5   1  10       9672.29       9546.73       577.32 o                         
   6   1  10        635.55        503.21       137.27 o                         
  -9   2  10        497.25        541.25       106.55 o                         
  -8   2  10         77.65         77.91        52.96 o                         
  -7   2  10       2011.90       1914.96       196.19 o                         
  -6   2  10       4242.40       4497.34       273.73 o                         
  -5   2  10       2035.39       1936.51       175.50 o                         
  -4   2  10       5334.67       5072.86       265.17 o                         
  -3   2  10         53.95        -11.15        11.15 o                         
  -2   2  10        995.87        682.64       104.54 o                         
  -1   2  10       1731.18       1398.76       144.37 o                         
   0   2  10        905.72        724.88       120.14 o                         
   1   2  10        631.04        427.28       107.20 o                         
   2   2  10       6979.37       6681.23       413.24 o                         
   3   2  10        326.93        390.84       103.10 o                         
   4   2  10       2368.39       2397.14       244.88 o                         
   5   2  10         15.67         17.37        40.95 o                         
   6   2  10        620.36        492.67       101.02 o                         
   7   2  10        787.15        809.34       276.32 o                         
  -9   3  10      17154.48      20316.70      1208.10 o                         
  -8   3  10        322.81        149.72        55.25 o                         
  -7   3  10      18379.70      18771.22       746.65 o                         
  -6   3  10        344.83        287.46        70.80 o                         
  -5   3  10       1317.76       1263.27       153.20 o                         
  -4   3  10       2128.49       2105.64       176.81 o                         
  -3   3  10      12285.88      12320.58       559.23 o                         
  -2   3  10         16.79         68.10        41.14 o                         
  -1   3  10      34430.95      36434.67      1499.56 o                         
   0   3  10       1879.12       1733.77       159.93 o                         
   1   3  10      10112.74       9766.72       451.65 o                         
   2   3  10       2482.06       2260.38       186.66 o                         
   3   3  10       4467.67       4652.76       324.07 o                         
   4   3  10        582.52        517.52       104.08 o                         
   5   3  10      32886.57      31528.21       995.48 o                         
   6   3  10        202.82        223.93        67.99 o                         
   7   3  10      16206.71      14862.36      1888.93 o                         
 -10   4  10       5155.01       4926.98       746.66 o                         
  -9   4  10        666.11        495.35       191.14 o                         
  -8   4  10        683.26        641.93       113.00 o                         
  -7   4  10        524.88        448.68        92.11 o                         
  -6   4  10       1840.01       1840.62       183.76 o                         
  -5   4  10       2803.71       3180.57       236.35 o                         
  -4   4  10      11247.88      11718.25       495.97 o                         
  -3   4  10       1239.56       1152.77       135.18 o                         
  -2   4  10       3272.57       2930.02       234.60 o                         
  -1   4  10        888.79        695.88       111.25 o                         
   0   4  10        830.78        647.47       108.48 o                         
   1   4  10        674.08        713.89        97.13 o                         
   2   4  10       9014.08       9067.95       396.08 o                         
   3   4  10       3355.23       3399.39       230.97 o                         
   4   4  10       6039.88       5944.31       362.39 o                         
   5   4  10       2221.18       2129.09       188.77 o                         
   6   4  10          8.14        -23.28        23.28 o                         
  -9   5  10       4125.52       4117.89       501.14 o                         
  -8   5  10       3045.32       3235.50       257.44 o                         
  -7   5  10       1826.99       1886.48       184.11 o                         
  -6   5  10          7.26         29.98        38.99 o                         
  -5   5  10         82.70        149.84        54.08 o                         
  -4   5  10       2325.17       2309.24       188.47 o                         
  -3   5  10       3375.55       3720.81       260.98 o                         
  -2   5  10       2849.73       2921.56       213.45 o                         
  -1   5  10       3906.35       3739.20       243.05 o                         
   0   5  10        707.09        547.52       100.68 o                         
   1   5  10        172.89        175.00        56.23 o                         
   2   5  10        519.14        491.70        85.12 o                         
   3   5  10       1764.14       1587.42       160.76 o                         
   4   5  10       2296.77       2447.09       202.45 o                         
   5   5  10       3101.81       2891.44       230.82 o                         
  -8   6  10        389.77        613.86       237.22 o                         
  -7   6  10        607.65        727.07       202.47 o                         
  -6   6  10       8719.22       8594.47       506.01 o                         
  -5   6  10         93.55        193.46        74.03 o                         
  -4   6  10      15666.90      17264.60       638.34 o                         
  -3   6  10        925.55        934.20       147.01 o                         
  -2   6  10       3093.91       2746.37       247.30 o                         
  -1   6  10       1846.58       2202.97       224.40 o                         
   0   6  10       3252.84       3172.27       265.83 o                         
   1   6  10         12.04         12.33        64.45 o                         
   2   6  10      14017.44      14363.67      1285.22 o                         
   3   6  10       2190.33       2178.25       265.18 o                         
   4   6  10       7346.97       6418.41       845.06 o                         
  -2   7  10       7012.63       6841.70       630.45 o                         
  -1   7  10       4733.51       5646.76       568.84 o                         
   0   7  10      10950.95      11572.18      1193.47 o                         
   1   7  10       2610.71       3853.17       663.85 o                         
  -6   1  11       3383.90       2862.11       625.20 o                         
  -5   1  11        256.06        303.76       112.53 o                         
  -4   1  11        949.70        839.94       117.19 o                         
  -3   1  11        144.09        116.25        62.84 o                         
  -2   1  11       9706.38       9634.21       482.11 o                         
  -1   1  11        106.28         -0.94        70.20 o                         
   0   1  11       9115.71       8651.57       480.67 o                         
   1   1  11       1302.05       1345.22       443.50 o                         
   2   1  11         14.25         85.33       104.95 o                         
  -6   2  11       1191.63        985.09       375.82 o                         
  -4   2  11        501.96        492.10       217.94 o                         
  -3   2  11       5290.74       5472.65       465.26 o                         
  -2   2  11          8.49        -32.69        67.91 o                         
  -1   2  11        703.11        383.01       113.90 o                         
   0   2  11        677.52        611.20       135.70 o                         
   1   2  11       6609.87       5601.11       948.33 o                         
   2   2  11         60.19         88.83       109.29 o                         
   3   2  11       7307.89       8413.95      1188.23 o                         
  -6   3  11          7.22         54.78        95.42 o                         
  -5   3  11        453.13        323.95       176.27 o                         
  -4   3  11          4.87         53.38        92.76 o                         
  -3   3  11        951.82        753.08       157.93 o                         
  -2   3  11        600.04        400.38       106.54 o                         
  -1   3  11       3728.00       3850.07       306.24 o                         
  -4   4  11       2265.62       2178.43       468.20 o                         
  -3   4  11       4664.96       3210.40       575.36 o                         
  -2   4  11       3283.56       3361.15       575.02 o                         
  -1   4  11        599.59        528.84       283.25 o                         
   0   4  11          0.96         55.06        95.70 o                         
                                                                                
