# Supplementary material for: Crystal structure of a three-dimensional neodymium(III) coordination polymer, [Nd2(H2O)6(glutarato)(SO4)2] n
Source: Acta Crystallogr E Crystallogr Commun. 2022 Jan 11;78(Pt 2):159–63. doi: 10.1107/S2056989022000159 (PMC8819439; doi:10.1107/S2056989022000159)
Supplement: Supplementary file 3 [file e-78-00159-Isup3.mol]

Nd Project.mol
  ChemDraw09132101492D

 79 83  0  0  1  0  0  0  0  0999 V2000
   -1.3174   -1.3456    0.0000 C   0  0  0  0  0  0  0  0  0  0  0  0
   -0.0653   -0.6227    0.0000 C   0  0  0  0  0  0  0  0  0  0  0  0
    1.0808   -1.2845    0.0000 C   0  0  0  0  0  0  0  0  0  0  0  0
    2.1726   -0.6541    0.0000 C   0  0  0  0  0  0  0  0  0  0  0  0
    3.3866   -1.3550    0.0000 C   0  0  0  0  0  0  0  0  0  0  0  0
   -2.6924   -0.5206    0.0000 O   0  0  0  0  0  0  0  0  0  0  0  0
   -2.0049   -1.9987    0.0000 O   0  0  0  0  0  0  0  0  0  0  0  0
    4.0891   -0.9494    0.0000 O   0  0  0  0  0  0  0  0  0  0  0  0
    3.6375   -2.2914    0.0000 O   0  0  0  0  0  0  0  0  0  0  0  0
   -3.4451   -1.6956    0.0000 Nd  0  0  0  0  0  0  0  0  0  0  0  0
    5.1503   -2.0106    0.0000 Nd  0  0  0  0  0  0  0  0  0  0  0  0
   -4.5487   -0.6925    0.0000 O   0  0  0  0  0  0  0  0  0  0  0  0
   -4.8581   -1.9300    0.0000 O   0  0  0  0  0  0  0  0  0  0  0  0
    6.3357   -1.1920    0.0000 O   0  0  0  0  0  0  0  0  0  0  0  0
    5.4544    0.4419    0.0000 Nd  0  0  0  0  0  0  0  0  0  0  0  0
   -4.7560    0.5127    0.0000 Nd  0  0  0  0  0  0  0  0  0  0  0  0
   -6.7105   -0.0110    0.0000 O   0  0  0  0  0  0  0  0  0  0  0  0
   -2.8299    1.6106    0.0000 O   0  0  0  0  0  0  0  0  0  0  0  0
   -6.2045    1.9618    0.0000 O   0  0  0  0  0  0  0  0  0  0  0  0
   -5.2940    2.5204    0.0000 O   0  0  0  0  0  0  0  0  0  0  0  0
   -4.3231    2.1283    0.0000 O   0  0  0  0  0  0  0  0  0  0  0  0
   -6.3362   -1.8956    0.0000 O   0  0  0  0  0  0  0  0  0  0  0  0
   -6.3325    0.9353    0.0000 O   0  0  0  0  0  0  0  0  0  0  0  0
   -5.8206   -3.2362    0.0000 S   0  0  0  0  0  0  0  0  0  0  0  0
   -7.2390   -3.6163    0.0000 O   0  0  0  0  0  0  0  0  0  0  0  0
   -5.8206   -4.7487    0.0000 O   0  0  0  0  0  0  0  0  0  0  0  0
    6.9854   -0.2302    0.0000 O   0  0  0  0  0  0  0  0  0  0  0  0
    6.7991    0.8022    0.0000 O   0  0  0  0  0  0  0  0  0  0  0  0
    3.5528   -0.0677    0.0000 O   0  0  0  0  0  0  0  0  0  0  0  0
    4.1321    1.2053    0.0000 O   0  0  0  0  0  0  0  0  0  0  0  0
    4.2169    2.2981    0.0000 O   0  0  0  0  0  0  0  0  0  0  0  0
    6.5630    1.5504    0.0000 O   0  0  0  0  0  0  0  0  0  0  0  0
    3.8044    3.7075    0.0000 S   0  0  0  0  0  0  0  0  0  0  0  0
    3.2544    4.9794    0.0000 O   0  0  0  0  0  0  0  0  0  0  0  0
    4.8357    4.4638    0.0000 O   0  0  0  0  0  0  0  0  0  0  0  0
    2.7732    3.6044    0.0000 O   0  0  0  0  0  0  0  0  0  0  0  0
    2.5379    6.3098    0.0000 Nd  0  0  0  0  0  0  0  0  0  0  0  0
    1.1298    3.8320    0.0000 Nd  0  0  0  0  0  0  0  0  0  0  0  0
   -4.6246   -5.9447    0.0000 Nd  0  0  0  0  0  0  0  0  0  0  0  0
    5.4544    2.2754    0.0000 O   0  0  0  0  0  0  0  0  0  0  0  0
   -5.9749   -6.3065    0.0000 C   0  0  0  0  0  0  0  0  0  0  0  0
   -3.6216   -4.9418    0.0000 C   0  0  0  0  0  0  0  0  0  0  0  0
   -4.9950   -7.3270    0.0000 C   0  0  0  0  0  0  0  0  0  0  0  0
   -4.2170   -7.4657    0.0000 C   0  0  0  0  0  0  0  0  0  0  0  0
   -3.0887   -5.5332    0.0000 C   0  0  0  0  0  0  0  0  0  0  0  0
   -3.3692   -6.6695    0.0000 C   0  0  0  0  0  0  0  0  0  0  0  0
   -4.6246   -4.5766    0.0000 C   0  0  0  0  0  0  0  0  0  0  0  0
   -5.7272   -7.0473    0.0000 C   0  0  0  0  0  0  0  0  0  0  0  0
    1.4214    6.9544    0.0000 C   0  0  0  0  0  0  0  0  0  0  0  0
    2.2282    7.4657    0.0000 C   0  0  0  0  0  0  0  0  0  0  0  0
    3.1577    7.3833    0.0000 C   0  0  0  0  0  0  0  0  0  0  0  0
    1.2256    6.3098    0.0000 C   0  0  0  0  0  0  0  0  0  0  0  0
    1.4142    5.6610    0.0000 C   0  0  0  0  0  0  0  0  0  0  0  0
    3.7885    6.6448    0.0000 C   0  0  0  0  0  0  0  0  0  0  0  0
    1.9340    5.2637    0.0000 C   0  0  0  0  0  0  0  0  0  0  0  0
    3.6763    6.0047    0.0000 C   0  0  0  0  0  0  0  0  0  0  0  0
    4.2082   -2.9532    0.0000 C   0  0  0  0  0  0  0  0  0  0  0  0
    4.8005   -3.3159    0.0000 C   0  0  0  0  0  0  0  0  0  0  0  0
    5.9051   -3.3181    0.0000 C   0  0  0  0  0  0  0  0  0  0  0  0
    6.6779   -2.8926    0.0000 C   0  0  0  0  0  0  0  0  0  0  0  0
    6.7976   -2.0106    0.0000 C   0  0  0  0  0  0  0  0  0  0  0  0
   -3.8521   -3.2146    0.0000 C   0  0  0  0  0  0  0  0  0  0  0  0
   -3.0211   -3.2780    0.0000 C   0  0  0  0  0  0  0  0  0  0  0  0
   -2.3793   -2.7615    0.0000 C   0  0  0  0  0  0  0  0  0  0  0  0
   -4.5442   -2.7947    0.0000 C   0  0  0  0  0  0  0  0  0  0  0  0
   -8.5776    0.4893    0.0000 C   0  0  0  0  0  0  0  0  0  0  0  0
   -8.1697    1.9618    0.0000 C   0  0  0  0  0  0  0  0  0  0  0  0
    8.5743   -0.6560    0.0000 C   0  0  0  0  0  0  0  0  0  0  0  0
    8.5776    1.2787    0.0000 C   0  0  0  0  0  0  0  0  0  0  0  0
   -2.3961    3.2298    0.0000 C   0  0  0  0  0  0  0  0  0  0  0  0
    2.0726    2.8892    0.0000 C   0  0  0  0  0  0  0  0  0  0  0  0
    1.4304    2.7100    0.0000 C   0  0  0  0  0  0  0  0  0  0  0  0
    0.8563    2.8115    0.0000 C   0  0  0  0  0  0  0  0  0  0  0  0
    0.1298    3.2546    0.0000 C   0  0  0  0  0  0  0  0  0  0  0  0
   -0.0353    4.1441    0.0000 C   0  0  0  0  0  0  0  0  0  0  0  0
    0.3946    4.5672    0.0000 C   0  0  0  0  0  0  0  0  0  0  0  0
    0.8481    4.8831    0.0000 C   0  0  0  0  0  0  0  0  0  0  0  0
    1.6768    4.7795    0.0000 C   0  0  0  0  0  0  0  0  0  0  0  0
    1.7149    0.4248    0.0000 C   0  0  0  0  0  0  0  0  0  0  0  0
  1  2  1  0      
  2  3  1  0      
  3  4  1  0      
  4  5  1  0      
  1  6  4  0      
  1  7  4  0      
  5  8  4  0      
  5  9  4  0      
  6 10  1  0      
  7 10  1  0      
  8 11  1  0      
  9 11  1  0      
 10 12  1  0      
 10 13  1  0      
 11 14  1  0      
 14 15  1  0      
  8 15  1  0      
 12 16  1  0      
 16  6  1  0      
 16 17  1  0      
 16 18  1  0      
 16 19  1  0      
 16 20  1  0      
 16 21  1  0      
 16 22  1  0      
 16 23  1  0      
 22 24  4  0      
 13 24  4  0      
 24 25  4  0      
 24 26  4  0      
 15 27  1  0      
 15 28  1  0      
 15 29  1  0      
 15 30  1  0      
 15 31  1  0      
 15 32  1  0      
 31 33  4  0      
 33 34  4  0      
 33 35  4  0      
 33 36  4  0      
 34 37  1  0      
 36 38  1  0      
 26 39  1  0      
 15 40  1  0      
 39 41  1  4      
 39 42  1  4      
 39 43  1  4      
 39 44  1  4      
 39 45  1  4      
 39 46  1  4      
 39 47  1  4      
 39 48  1  4      
 37 49  1  4      
 37 50  1  4      
 37 51  1  4      
 37 52  1  4      
 37 53  1  4      
 37 54  1  4      
 37 55  1  4      
 37 56  1  4      
 11 57  1  4      
 11 58  1  4      
 11 59  1  4      
 11 60  1  4      
 11 61  1  4      
 10 62  1  4      
 10 63  1  4      
 10 64  1  4      
 10 65  1  4      
 17 66  1  4      
 19 67  1  4      
 27 68  1  4      
 28 69  1  4      
 18 70  1  4      
 38 71  1  4      
 38 72  1  4      
 38 73  1  4      
 38 74  1  4      
 38 75  1  4      
 38 76  1  4      
 38 77  1  4      
 38 78  1  4      
 29 79  1  4      
M  STY  1   1 GEN
M  SLB  1   1   1
M  SAL   1 15   1   2   3   4   5   6   7   8   9  10  11  12  13  14  15
M  SAL   1 15  16  17  18  19  20  21  22  23  24  25  26  27  28  29  30
M  SAL   1 15  31  32  33  34  35  36  37  38  39  40  41  42  43  44  45
M  SAL   1 15  46  47  48  49  50  51  52  53  54  55  56  57  58  59  60
M  SAL   1 15  61  62  63  64  65  70  71  72  73  74  75  76  77  78  79
M  SBL   1  4  70  71  72  73
M  SDI   1  4   -7.6768   -4.3706   -7.6768    2.7106
M  SDI   1  4    7.6201    2.7450    7.6201   -4.3362
M  END
